# Supplementary material for: Long-Term Storage Does Not Affect the Expression Profiles of mRNA and Long Non-Coding RNA in Vitrified-Warmed Human Embryos
Source: Front Genet. 2022 Feb 1;12:751467. doi: 10.3389/fgene.2021.751467 (PMC8844023; doi:10.3389/fgene.2021.751467)
Supplement: Supplementary file 1 [file DataSheet1.zip]

Archive with 20 entries (20 files):
- Supplemental Figures/Supplementary Figure S1.tif
- Supplemental Figures/Supplementary Figure S2.tif
- Supplemental Figures/Supplementary Figure S3.tif
- Supplementary Tables/Supplementary Table 1.doc
- Supplementary Tables/Supplementary Table 10.xlsx
- Supplementary Tables/Supplementary Table 11.xlsx
- Supplementary Tables/Supplementary Table 12.xlsx
- Supplementary Tables/Supplementary Table 13.xlsx
- Supplementary Tables/Supplementary Table 14.xlsx
- Supplementary Tables/Supplementary Table 15.xlsx
- Supplementary Tables/Supplementary Table 16.xlsx
- Supplementary Tables/Supplementary Table 17.xlsx
- Supplementary Tables/Supplementary Table 2.xlsx
- Supplementary Tables/Supplementary Table 3.xlsx
- Supplementary Tables/Supplementary Table 4.xlsx
- Supplementary Tables/Supplementary Table 5.xlsx
- Supplementary Tables/Supplementary Table 6.xlsx
- Supplementary Tables/Supplementary Table 7.xlsx
- Supplementary Tables/Supplementary Table 8.xlsx
- Supplementary Tables/Supplementary Table 9.xlsx
