# Supplementary material for: Long-Term Storage Does Not Affect the Expression Profiles of mRNA and Long Non-Coding RNA in Vitrified-Warmed Human Embryos
Source: Front Genet. 2022 Feb 1;12:751467. doi: 10.3389/fgene.2021.751467 (PMC8844023; doi:10.3389/fgene.2021.751467)
Supplement: Supplementary file 1 [file DataSheet1.zip › Supplementary Tables/Supplementary Table 10.xlsx]

## Sheet: Table S10
Table S10. List of DElncRNAs between the fresh group and frozen group.
ID	baseMean	log2FoldChange	lfcSE	stat	pvalue	padj	change
lnc-CRIPT-1	164.572	4.19117	0.636957	6.57999	4.70485e-11	5.94929e-07	UP
lnc-CRCP-1	95.427	9.62263	1.49803	6.42353	1.33151e-10	8.41847e-07	UP
lnc-A1BG-1	83.7965	4.93631	0.836585	5.90055	3.62284e-09	1.52703e-05	UP
lnc-KIF16B-41	48.1024	8.63478	1.51971	5.68187	1.33229e-08	4.2117e-05	UP
lnc-NID2-4	58.6263	8.92044	1.61304	5.53019	3.1989e-08	5.16166e-05	UP
MACROD2-IT1	38.4582	8.31244	1.49539	5.55872	2.71754e-08	5.16166e-05	UP
lnc-HOMER1-7	100.832	9.70181	1.75549	5.52657	3.26558e-08	5.16166e-05	UP
lnc-HMGA2-4	39.7242	8.35803	1.50991	5.53544	3.10453e-08	5.16166e-05	UP
lnc-RGS8-1	80.5556	9.37839	1.71093	5.48147	4.21811e-08	5.3338e-05	UP
lnc-ZNF92-3	129.203	4.32906	0.78971	5.48184	4.20937e-08	5.3338e-05	UP
lnc-FBXO31-11	62.2742	5.88818	1.08398	5.43203	5.5718e-08	6.40504e-05	UP
lnc-CDK12-1	80.1931	7.47287	1.38024	5.41418	6.15688e-08	6.48781e-05	UP
lnc-YWHAZ-4	92.1951	5.7162	1.07579	5.31351	1.07535e-07	0.000104599	UP
lnc-KATNAL2-1	703.376	4.96424	0.944223	5.25749	1.46036e-07	0.000131902	UP
lnc-AUNIP-3	98.6676	9.6709	1.85015	5.22708	1.72205e-07	0.000137154	UP
lnc-ITSN2-3	54.8638	8.82411	1.69225	5.21442	1.84391e-07	0.000137154	UP
lnc-PEMT-3	34.6198	7.19508	1.37962	5.21524	1.83579e-07	0.000137154	UP
lnc-GPR137C-1	58.9244	8.92699	1.72152	5.18552	2.15413e-07	0.000151327	UP
lnc-EEF1AKMT1-3	154.056	3.82521	0.749795	5.10167	3.3667e-07	0.000224063	UP
lnc-SPACA5B-3	29.0344	6.93874	1.36724	5.07499	3.87522e-07	0.000245011	UP
lnc-FAM84B-84	61.98	9.00025	1.78053	5.05482	4.30803e-07	0.000259405	UP
lnc-HORMAD1-1	213.313	5.37216	1.06894	5.02566	5.01692e-07	0.000288359	UP
lnc-KIFC2-2	72.758	8.2679	1.65137	5.00671	5.53696e-07	0.000288525	UP
lnc-SALL3-1	50.5016	8.70503	1.7391	5.00546	5.57278e-07	0.000288525	UP
lnc-PARPBP-4	39.016	8.33052	1.66578	5.00097	5.70434e-07	0.000288525	UP
LINC01467	789.224	4.09292	0.826326	4.95315	7.30214e-07	0.00033421	UP
LINC01854	19.8357	7.35696	1.48204	4.96409	6.90226e-07	0.00033421	UP
lnc-SNAPC1-1	86.711	9.48485	1.91592	4.95055	7.40045e-07	0.00033421	UP
lnc-WRNIP1-3	27.9116	7.84885	1.59194	4.93036	8.20778e-07	0.000345958	UP
lnc-BMS1-5	23.0792	7.57351	1.53509	4.93361	8.07253e-07	0.000345958	UP
lnc-XPC-7	126.353	-2.1849	0.446093	-4.89787	9.68826e-07	0.000395187	DOWN
lnc-HNRNPU-7	39.0885	8.33478	1.71707	4.85408	1.20947e-06	0.000477928	UP
lnc-TEFM-2	28.5139	7.88018	1.62999	4.83449	1.33486e-06	0.000504772	UP
lnc-CMBL-1	47.6101	5.27545	1.09196	4.83118	1.35724e-06	0.000504772	UP
lnc-TSTD3-2	156.656	2.2084	0.460202	4.79877	1.59646e-06	0.000560755	UP
lnc-MRPL14-3	36.1174	8.22086	1.71266	4.80004	1.58635e-06	0.000560755	UP
lnc-IDNK-1	250.606	-1.75098	0.368392	-4.75304	2.0038e-06	0.000666792	DOWN
lnc-ZNF273-4	42.3743	8.45114	1.77805	4.75304	2.0038e-06	0.000666792	UP
lnc-HNRNPA2B1-14	1657.65	3.65396	0.774693	4.71665	2.39756e-06	0.000777361	UP
LINC00692	172.962	5.22986	1.11343	4.69708	2.63911e-06	0.000827542	UP
TNKS2-AS1	31.4204	7.05169	1.50238	4.69369	2.68321e-06	0.000827542	UP
lnc-FBN1-3	72.2248	3.80422	0.812324	4.68313	2.82525e-06	0.000842065	UP
lnc-BET1-4	28.007	7.854	1.67807	4.68038	2.86349e-06	0.000842065	UP
lnc-PAIP2B-1	68.9526	4.03699	0.863877	4.6731	2.9668e-06	0.000852618	UP
LINC00601	37.1106	8.26024	1.7736	4.65734	3.20328e-06	0.000900121	UP
lnc-CEP120-4	48.3512	7.6779	1.65017	4.6528	3.27459e-06	0.000900157	UP
lnc-SNX14-3	66.3501	4.97712	1.07592	4.62593	3.72923e-06	0.000963921	UP
lnc-GAPVD1-3	45.0225	8.53921	1.84608	4.6256	3.73524e-06	0.000963921	UP
lnc-PAIP2-5	36.3272	8.23018	1.77757	4.63003	3.6562e-06	0.000963921	UP
lnc-RBMX-1	25.4347	7.71411	1.66979	4.61981	3.84085e-06	0.000971351	UP
lnc-PRCP-1	28.6233	6.92029	1.50157	4.60871	4.05173e-06	0.00100459	UP
lnc-LRBA-1	38.4188	8.30914	1.8093	4.59245	4.38064e-06	0.00106174	UP
lnc-UFL1-2	35.9565	8.21393	1.78985	4.58917	4.45017e-06	0.00106174	UP
lnc-ZBTB10-1	265.647	4.54986	0.992471	4.58437	4.55356e-06	0.00106629	UP
lnc-GCNT1-1	57.2269	7.92124	1.73233	4.5726	4.81706e-06	0.00110749	UP
lnc-C17orf58-8	42.4538	4.83857	1.0618	4.55696	5.19004e-06	0.00117193	UP
ZFX-AS1	52.5822	7.79783	1.72138	4.52999	5.89872e-06	0.00130858	UP
lnc-SCAPER-1	110.213	-2.7724	0.615813	-4.50201	6.73135e-06	0.00146755	DOWN
lnc-FEM1B-4	27.8281	4.92598	1.09671	4.49162	7.06832e-06	0.0015149	UP
LINC01487	129.205	5.65501	1.2641	4.47355	7.6931e-06	0.00162132	UP
LINC00641	45.3055	5.61994	1.26488	4.44306	8.86874e-06	0.00178008	UP
lnc-MSR1-2	333.161	1.81577	0.408471	4.44528	8.77775e-06	0.00178008	UP
lnc-GTF2F2-4	27.2692	7.81702	1.75919	4.44353	8.84963e-06	0.00178008	UP
lnc-NIPSNAP1-3	39.8244	4.77164	1.07677	4.43143	9.36081e-06	0.00184949	UP
lnc-HERC6-1	432.113	3.36187	0.762049	4.41162	1.02599e-05	0.00199595	UP
lnc-PDZD7-3	83.864	2.99954	0.681154	4.40361	1.06462e-05	0.00202942	UP
lnc-OR4F21-4	339.284	3.24188	0.736548	4.40145	1.0753e-05	0.00202942	UP
lnc-TMEM206-5	22.0922	7.51357	1.71083	4.39177	1.12433e-05	0.00209075	UP
LINC01494	306.529	1.93224	0.440984	4.38165	1.17783e-05	0.00212767	UP
lnc-VTCN1-2	30.6148	7.98344	1.82126	4.38347	1.16803e-05	0.00212767	UP
lnc-ASPHD1-1	38.0666	7.33147	1.67901	4.36656	1.2622e-05	0.00224796	UP
LINC02254	21.0026	7.43885	1.71234	4.34426	1.39746e-05	0.00240943	UP
lnc-STK3-2	37.2352	6.48092	1.49353	4.33934	1.42908e-05	0.00240943	UP
lnc-RFC3-3	35.0164	8.17553	1.88332	4.34102	1.41823e-05	0.00240943	UP
lnc-ZNF432-2	91.7943	2.61765	0.602741	4.34291	1.40608e-05	0.00240943	UP
lnc-SFTPD-8	5495.2	3.19158	0.737696	4.32642	1.51549e-05	0.0025215	UP
lnc-SPATA16-4	74.8162	3.44592	0.798104	4.31763	1.57716e-05	0.00259003	UP
lnc-HSPB11-1	56.6753	4.45015	1.03242	4.31042	1.62947e-05	0.00264163	UP
lnc-GRM5-1	55.2257	8.83418	2.05461	4.29969	1.71038e-05	0.00273768	UP
lnc-ZNF99-2	22.9754	7.56867	1.77339	4.26791	1.97312e-05	0.00311876	UP
lnc-NF2-2	54.7132	2.38951	0.561127	4.25841	2.05888e-05	0.00321414	UP
lnc-EIF2AK4-6	49.0914	7.70024	1.82511	4.21905	2.45329e-05	0.00378315	UP
lnc-OBSL1-7	59.2154	3.84659	0.917717	4.19148	2.77141e-05	0.00422223	UP
lnc-ACTBL2-1	28.2615	7.86818	1.87963	4.18604	2.83867e-05	0.00427321	UP
lnc-SMIM32-4	33.7992	8.12478	1.94858	4.16958	3.05163e-05	0.00452986	UP
lnc-EIF2S3B-7	33.4602	8.11017	1.94609	4.16741	3.0808e-05	0.00452986	UP
LINC02583	153.435	3.92448	0.943684	4.15869	3.20083e-05	0.00465224	UP
lnc-BIN3-1	123.188	-2.61623	0.630331	-4.15056	3.31667e-05	0.00470951	DOWN
lnc-SELENBP1-3	50.6626	7.74577	1.86678	4.14927	3.33536e-05	0.00470951	UP
lnc-PPIA-1	31.5431	8.02522	1.93466	4.14813	3.35197e-05	0.00470951	UP
LINC02565	23.8079	5.11559	1.23489	4.14255	3.43469e-05	0.00477271	UP
lnc-CTNNA2-3	27.2751	5.90599	1.42846	4.13453	3.55685e-05	0.00483617	UP
lnc-KLHL25-14	121.623	3.27174	0.790915	4.13665	3.52415e-05	0.00483617	UP
NUTM2B-AS1	332.369	3.00835	0.729344	4.12474	3.71161e-05	0.00494035	UP
lnc-HSD17B7-1	40.9796	8.40329	2.03696	4.12541	3.70067e-05	0.00494035	UP
lnc-TFB1M-1	170.233	3.07025	0.745407	4.11889	3.80703e-05	0.00501458	UP
lnc-BBS7-1	34.51	8.15493	1.9925	4.09282	4.26152e-05	0.00549867	UP
lnc-DHX38-19	16.6331	7.10251	1.73453	4.09479	4.22554e-05	0.00549867	UP
lnc-CCL1-1	44.1723	8.51195	2.08903	4.0746	4.60929e-05	0.00588732	UP
MIR34AHG	29.1667	7.91348	1.94583	4.06688	4.76463e-05	0.00596522	UP
lnc-TIMM8B-2	23.0618	7.57228	1.861	4.06894	4.72281e-05	0.00596522	UP
LINC01480	157.443	2.85705	0.703127	4.06334	4.83749e-05	0.00599706	UP
FAM53B-AS1	225.612	3.17047	0.780758	4.06076	4.89129e-05	0.00600489	UP
lnc-TSHR-9	16.8411	7.12158	1.75733	4.05249	5.06747e-05	0.00606073	UP
lnc-NCOA3-9	71.5004	4.15856	1.02684	4.04986	5.12488e-05	0.00606073	UP
lnc-CCDC158-1	29.4036	7.92407	1.95671	4.04969	5.1285e-05	0.00606073	UP
lnc-RHD-12	41.4211	6.64933	1.64143	4.05094	5.10131e-05	0.00606073	UP
lnc-CCDC152-1	2235.02	2.24108	0.555243	4.03621	5.43206e-05	0.00636004	UP
lnc-GTF2E2-2	15.9131	7.03884	1.74576	4.03196	5.53142e-05	0.00641695	UP
lnc-PAIP2-2	23.8642	7.6228	1.89238	4.02816	5.62155e-05	0.00646223	UP
lnc-FAM161A-1	20.0931	7.37495	1.83529	4.01841	5.85928e-05	0.00667483	UP
lnc-IRS1-6	32.9313	8.08818	2.01412	4.01574	5.92592e-05	0.00669047	UP
lnc-ADAM21-5	28.1331	7.86027	1.96364	4.0029	6.25701e-05	0.00700176	UP
lnc-PDCD7-1	71.5648	4.72683	1.18333	3.99453	6.48224e-05	0.00719017	UP
lnc-GNG5-6	25.9418	7.74333	1.94584	3.97943	6.90794e-05	0.00753025	UP
lnc-ZNF419-3	24.2229	5.22977	1.31374	3.98082	6.86788e-05	0.00753025	UP
lnc-RPS29-6	176.926	2.76729	0.697563	3.96709	7.27568e-05	0.00786333	UP
lnc-GALNT1-2	35.255	8.18526	2.06541	3.96301	7.40103e-05	0.00793102	UP
RC3H1-IT1	35.3789	5.68527	1.43622	3.9585	7.5423e-05	0.00801449	UP
lnc-NCKAP1-3	16.7625	7.11325	1.79935	3.95324	7.70997e-05	0.00812438	UP
lnc-DENND1A-4	158.623	1.82299	0.463668	3.93166	8.43601e-05	0.00881598	UP
lnc-GABARAP-1	577.639	1.1079	0.282807	3.91752	8.9466e-05	0.00927293	UP
lnc-SEC63-5	35.5259	3.7711	0.964915	3.90823	9.29765e-05	0.00955844	UP
lnc-ADAT1-1	19.9099	7.36161	1.88731	3.90058	9.59632e-05	0.00966679	UP
lnc-CIB1-2	25.1306	7.69754	1.97547	3.89655	9.7571e-05	0.00966679	UP
lnc-FAM149B1-5	188.525	2.93071	0.751109	3.90185	9.54619e-05	0.00966679	UP
lnc-SUGCT-5	21.7222	7.48808	1.921	3.89802	9.69841e-05	0.00966679	UP
lnc-DHRS7C-1	55.5868	5.576	1.43126	3.89586	9.78528e-05	0.00966679	UP
DLX2-DT	64.5204	5.52404	1.42003	3.89009	0.000100208	0.00974717	UP
lnc-FBXW7-5	21.9963	7.50574	1.9287	3.89161	9.9582e-05	0.00974717	UP
lnc-WDR33-2	66.8117	-2.11078	0.544214	-3.87857	0.000105071	0.0101421	DOWN
NPTN-IT1	29.2891	4.98952	1.28869	3.87177	0.00010805	0.0102984	UP
lnc-IL1RN-1	48.015	3.06092	0.79107	3.86934	0.000109132	0.0102984	UP
lnc-UFSP1-2	28.2318	6.90102	1.78284	3.87081	0.000108474	0.0102984	UP
lnc-FH-1	29.3472	7.92213	2.05224	3.86023	0.000113279	0.0106104	UP
lnc-CTAGE1-3	27.8138	7.843	2.03697	3.85032	0.000117964	0.010968	UP
lnc-IGLL1-1	115.642	3.08132	0.802905	3.83771	0.000124187	0.0112974	UP
lnc-SPACA3-3	26.6531	7.7828	2.02752	3.83859	0.000123744	0.0112974	UP
lnc-AKTIP-1	252.339	2.09942	0.546576	3.84104	0.000122513	0.0112974	UP
LINC02160	17.7621	7.19732	1.87917	3.83006	0.000128114	0.0114569	UP
lnc-MTCP1-3	68.1809	2.02937	0.529999	3.82901	0.000128658	0.0114569	UP
lnc-LURAP1L-6	24.5807	7.66572	2.00112	3.83072	0.00012777	0.0114569	UP
LINC00847	30.5766	5.48011	1.43228	3.82614	0.000130167	0.0115102	UP
lnc-ADAP2-4	180.183	3.00681	0.788088	3.81532	0.000136008	0.0119432	UP
lnc-TMC7-2	48.645	2.99884	0.787152	3.80973	0.000139116	0.0121319	UP
lnc-MZT2B-4	24.0686	4.05634	1.06596	3.80536	0.000141599	0.0122639	UP
lnc-PDS5B-2	22.7907	7.55701	1.98726	3.80272	0.000143115	0.0123108	UP
CKMT2-AS1	1085.49	1.976	0.520876	3.7936	0.000148478	0.0124929	UP
SSBP3-AS1	32.763	4.93301	1.29925	3.79682	0.000146562	0.0124929	UP
lnc-SON-2	22.1176	6.54371	1.72547	3.79242	0.000149184	0.0124929	UP
lnc-SMIM10-2	31.3643	8.01785	2.11355	3.79355	0.000148506	0.0124929	UP
lnc-KRT8-1	76.0358	-1.60476	0.423742	-3.78712	0.000152401	0.0126783	DOWN
lnc-SCAF8-5	21.2237	7.45407	1.9746	3.77498	0.000160017	0.013225	UP
lnc-CELA3A-5	339.449	2.55998	0.678965	3.77042	0.000162974	0.0133819	UP
lnc-ARHGAP44-2	26.5911	5.86568	1.55742	3.76628	0.000165699	0.0135178	UP
lnc-SP9-8	14.5185	6.90595	1.84132	3.75054	0.000176453	0.0143029	UP
lnc-CHRNA10-1	590.34	-1.60003	0.42927	-3.72732	0.00019353	0.0155872	DOWN
lnc-KHDC3L-2	257.291	1.84455	0.495865	3.71987	0.000199328	0.0159157	UP
lnc-PGM5-1	23.3924	5.07962	1.36623	3.71799	0.000200813	0.0159157	UP
lnc-AMIGO2-9	84.5911	3.94941	1.06245	3.71727	0.000201385	0.0159157	UP
lnc-LASP1-3	18.8038	7.27633	1.95981	3.71277	0.000205003	0.016101	UP
lnc-F3-7	16.2728	7.07117	1.90716	3.7077	0.000209152	0.0163255	UP
lnc-NRDE2-4	49.212	5.72408	1.5451	3.70466	0.000211675	0.016421	UP
lnc-MAP3K9-2	27.4655	5.4795	1.48149	3.69863	0.000216764	0.0165119	UP
lnc-SETSIP-2	35.9097	5.28691	1.42933	3.69887	0.000216565	0.0165119	UP
lnc-XRCC2-12	329.824	2.75895	0.745889	3.69887	0.000216561	0.0165119	UP
lnc-TENM3-3	22.4031	6.56491	1.78021	3.68772	0.000226272	0.017133	UP
FRY-AS1	38.3112	4.18854	1.13723	3.6831	0.000230415	0.0173429	UP
lnc-SRPK2-8	25.3747	7.71093	2.09548	3.67978	0.000233431	0.0174659	UP
lnc-KCNJ4-1	13.4707	6.79899	1.85083	3.67348	0.000239273	0.0177977	UP
lnc-CCDC173-5	119.676	2.1071	0.574056	3.67055	0.000242025	0.0178971	UP
lnc-PANK1-2	115.345	2.78334	0.759234	3.66598	0.000246393	0.0181142	UP
lnc-LAMA5-4	112.71	-2.19335	0.599097	-3.66109	0.000251141	0.0183566	DOWN
lnc-DNAL4-3	13.3484	6.78382	1.85633	3.65442	0.000257759	0.018732	UP
lnc-TERF1-1	13.9393	6.84544	1.87635	3.64828	0.000264006	0.0189933	UP
lnc-AGAP4-2	150.804	2.72473	0.746923	3.64793	0.000264359	0.0189933	UP
lnc-SLC35C1-83	12.8616	6.73113	1.85006	3.63833	0.000274416	0.0192686	UP
lnc-SYT2-3	811.576	1.53359	0.421254	3.64054	0.00027207	0.0192686	UP
lnc-KIAA0408-1	23.332	7.59086	2.08711	3.63702	0.00027581	0.0192686	UP
lnc-PDE7A-4	47.4491	4.05617	1.11463	3.63902	0.000273681	0.0192686	UP
lnc-GAREM2-4	23.8575	7.62323	2.09597	3.63709	0.000275732	0.0192686	UP
lnc-SIRT4-31	24.9087	4.7438	1.30636	3.63131	0.000281984	0.0195917	UP
LINC01619	42.2588	4.84306	1.33444	3.62928	0.000284212	0.0196386	UP
lnc-KCNC3-1	11.1396	6.52518	1.80038	3.62433	0.000289711	0.0199098	UP
lnc-EXOC5-5	21.243	7.4555	2.05901	3.62092	0.000293561	0.0200653	UP
lnc-CFAP36-3	83.4299	2.85444	0.790782	3.60965	0.000306616	0.0208449	UP
LINC00970	22.0707	7.51108	2.08242	3.60689	0.000309885	0.0209545	UP
lnc-MRPS7-4	17.5067	7.17574	1.99897	3.58972	0.000331028	0.022255	UP
lnc-RBM45-7	22.4724	7.53637	2.10017	3.58846	0.000332638	0.022255	UP
lnc-RASL10A-1	10.1173	6.38504	1.78209	3.58289	0.000339816	0.0226157	UP
lnc-ZNF80-4	13.6061	5.83937	1.63306	3.57571	0.000349277	0.0230597	UP
lnc-DGLUCY-8	21.6472	5.56266	1.55596	3.57507	0.000350135	0.0230597	UP
lnc-MPC1-2	175.42	1.65406	0.463244	3.57061	0.000356154	0.0232466	UP
lnc-PAIP2-6	22.9431	5.71585	1.60097	3.57024	0.00035665	0.0232466	UP
lnc-PCDH8-8	33.4945	7.14614	2.00433	3.56535	0.000363373	0.0235633	UP
LINC01448	28.7805	7.8935	2.2154	3.56301	0.000366624	0.0236529	UP
lnc-PROSER2-2	65.3517	-2.38852	0.671069	-3.55927	0.000371887	0.0238706	DOWN
lnc-YME1L1-1	216.066	-1.69858	0.478166	-3.55229	0.000381894	0.0241453	DOWN
LINC02001	1875.62	1.77764	0.500398	3.55245	0.000381667	0.0241453	UP
lnc-CRLF1-4	344.267	-1.75752	0.494676	-3.55286	0.00038107	0.0241453	DOWN
lnc-CEP57L1-4	17.3264	7.162	2.01774	3.54952	0.000385932	0.0242791	UP
lnc-ADAP2-1	15.6889	7.01646	1.97778	3.54765	0.000388678	0.0243309	UP
lnc-MANEA-3	129.012	4.34653	1.22907	3.53645	0.000405541	0.0246298	UP
lnc-NPFF-4	128.026	2.09408	0.591781	3.53861	0.000402241	0.0246298	UP
lnc-TMEM163-4	53.3627	3.56091	1.0072	3.53545	0.000407088	0.0246298	UP
lnc-BTLA-4	30.4656	7.97621	2.25328	3.53982	0.000400399	0.0246298	UP
lnc-CLDN1-1	27.9006	7.84877	2.21954	3.53621	0.000405913	0.0246298	UP
lnc-HS3ST5-7	33.8237	4.72255	1.33513	3.53716	0.000404461	0.0246298	UP
lnc-PRRT3-3	69.3883	3.0525	0.862382	3.53962	0.000400709	0.0246298	UP
lnc-SLC25A13-1	135.845	3.39812	0.963342	3.52743	0.00041961	0.025152	UP
lnc-SLC40A1-1	8.48638	6.12597	1.73669	3.52738	0.000419697	0.025152	UP
lnc-SENP6-3	21.5194	6.5068	1.85064	3.51597	0.000438152	0.0258381	UP
KCNQ1OT1	149.708	2.4783	0.704285	3.51889	0.000433355	0.0258381	UP
lnc-TARDBP-5	26.5964	4.25307	1.21021	3.51434	0.000440846	0.0258381	UP
lnc-LEO1-5	14.8948	6.9439	1.97433	3.51709	0.000436298	0.0258381	UP
lnc-HAPLN3-2	19.9502	7.36544	2.09747	3.51158	0.000445448	0.0258381	UP
lnc-MSTN-2	105.489	2.60948	0.742794	3.51306	0.000442986	0.0258381	UP
lnc-TYW1-7	446.001	1.33586	0.380375	3.51196	0.000444814	0.0258381	UP
LINC00446	18.4953	7.25545	2.07128	3.50288	0.00046025	0.0265747	UP
lnc-TMEM70-1	15.9832	7.04354	2.01315	3.49876	0.000467418	0.0266239	UP
lnc-ZNF383-2	8.48444	-6.37333	1.8209	-3.50009	0.000465099	0.0266239	DOWN
lnc-ZNF746-3	60.0307	3.37979	0.965978	3.49883	0.000467309	0.0266239	UP
LINC00926	74.7081	4.41341	1.26356	3.49284	0.000477916	0.0270998	UP
lnc-FAM186B-3	876.693	-1.42388	0.407907	-3.49069	0.000481781	0.027197	DOWN
lnc-SEL1L-11	12.6981	6.71474	1.92696	3.48462	0.000492833	0.0276972	UP
lnc-TMEM167A-1	25.2994	7.70748	2.2146	3.48031	0.000500832	0.0280222	UP
lnc-CENPA-2	83.8925	2.38908	0.686936	3.47788	0.0005054	0.0281532	UP
lnc-POLR1A-3	21.8024	5.58196	1.60659	3.4744	0.000511991	0.0283953	UP
lnc-ARL10-2	30.1319	7.95966	2.29377	3.47013	0.000520214	0.0287254	UP
CASC11	983.499	2.06755	0.597296	3.46151	0.00053716	0.0295321	UP
LINC00862	113.268	2.74604	0.794269	3.45732	0.000545576	0.029865	UP
LINC01687	30.3014	7.96769	2.30761	3.45279	0.000554824	0.0302403	UP
lnc-C12orf73-1	164.423	-2.75112	0.798088	-3.44714	0.000566563	0.0304543	DOWN
lnc-RPLP0-1	30.0827	4.07979	1.1829	3.44898	0.000562709	0.0304543	UP
lnc-ZNF737-3	364.259	1.78009	0.516526	3.44627	0.000568383	0.0304543	UP
lnc-CMTR1-10	233.21	2.3185	0.672701	3.44656	0.000567773	0.0304543	UP
LINC02476	68.8851	3.69602	1.07342	3.44321	0.000574851	0.0304614	UP
lnc-INTS10-1	16.2607	7.07069	2.05444	3.44166	0.000578152	0.0304614	UP
lnc-FAM131B-1	38.6443	5.81154	1.68819	3.44246	0.000576452	0.0304614	UP
lnc-ZNF730-6	76.8502	2.41242	0.700689	3.44292	0.000575464	0.0304614	UP
lnc-VN1R2-5	187.742	2.58474	0.751484	3.43952	0.000582753	0.0305764	UP
lnc-SOX5-5	37.3162	-2.71187	0.789211	-3.43618	0.000589971	0.0308272	DOWN
lnc-FTCDNL1-4	33.8561	4.68982	1.36565	3.43412	0.000594475	0.0308739	UP
lnc-MTRNR2L5-7	12.6935	6.71472	1.95562	3.43354	0.000595748	0.0308739	UP
lnc-INTS8-5	36.1907	7.25848	2.11644	3.42957	0.000604535	0.0312014	UP
lnc-MFSD14B-9	63.1105	3.63287	1.0608	3.42465	0.000615587	0.0316059	UP
lnc-FAM174B-9	60.7252	4.6221	1.34996	3.42387	0.000617371	0.0316059	UP
lnc-METTL4-1	24.0245	6.66557	1.94817	3.42145	0.000622873	0.031759	UP
lnc-IRS1-8	20.0647	7.37461	2.1568	3.41924	0.000627974	0.0318905	UP
lnc-MAP1LC3B2-5	27.3634	6.85493	2.00591	3.41737	0.000632296	0.0319815	UP
lnc-CD47-1	14.2961	6.88468	2.01835	3.41104	0.000647165	0.0323671	UP
lnc-DIP2A-7	34.4553	6.22484	1.82496	3.41095	0.000647377	0.0323671	UP
lnc-SRSF12-3	14.4081	6.89599	2.02178	3.41085	0.000647597	0.0323671	UP
lnc-ZNF107-4	124.198	2.9467	0.86425	3.40955	0.000650706	0.0323944	UP
lnc-PASD1-2	105.469	5.88883	1.72807	3.40775	0.000655005	0.0324806	UP
lnc-ALK-1	155.432	3.74126	1.09834	3.40629	0.000658531	0.0325069	UP
lnc-ERP27-1	9.89782	6.35152	1.86513	3.4054	0.000660677	0.0325069	UP
lnc-COMMD6-2	363.829	1.49403	0.440191	3.39404	0.000688698	0.0337542	UP
lnc-OTOGL-5	18.9496	4.35676	1.28416	3.3927	0.000692072	0.0337886	UP
lnc-EEF1AKMT2-2	97.3698	3.70255	1.09174	3.39142	0.000695305	0.0338159	UP
lnc-TMEM255B-5	43.0652	4.95299	1.46221	3.38732	0.000705785	0.0341941	UP
lnc-WBP4-2	23.5238	5.83593	1.72721	3.37882	0.000727964	0.0346056	UP
lnc-ALX1-2	209.877	1.95126	0.576958	3.38198	0.000719652	0.0346056	UP
lnc-HAO2-2	48.1266	3.8626	1.14303	3.37927	0.000726776	0.0346056	UP
lnc-ANKRD6-4	12.3676	6.67395	1.97416	3.38065	0.000723144	0.0346056	UP
lnc-SMPDL3A-2	57.4926	4.22017	1.24794	3.38171	0.000720374	0.0346056	UP
lnc-MSMB-1	80.3011	2.27229	0.673419	3.37426	0.000740152	0.0349225	UP
lnc-VRK3-1	166.97	1.55874	0.46189	3.37469	0.000738999	0.0349225	UP
lnc-PPP1R42-2	144.394	3.28306	0.975421	3.36578	0.000763262	0.035879	UP
lnc-BMS1-2	16.8711	7.12367	2.12091	3.35878	0.000782861	0.0359974	UP
lnc-DCAF13-1	23.0191	7.57102	2.25369	3.35938	0.000781171	0.0359974	UP
lnc-USP10-2	9.44012	6.28452	1.87042	3.35995	0.000779555	0.0359974	UP
lnc-AACS-5	17.9577	7.21246	2.14727	3.35889	0.000782559	0.0359974	UP
lnc-SMYD1-2	216.705	3.05616	0.90955	3.36008	0.000779207	0.0359974	UP
lnc-STX6-8	42.9556	3.92397	1.16674	3.3632	0.000770458	0.0359974	UP
lnc-FBN2-6	16.2187	4.28526	1.27769	3.35392	0.000796762	0.0365038	UP
lnc-TSC22D2-1	16.9404	7.12827	2.12626	3.35249	0.000800881	0.0365601	UP
lnc-TMEM231-2	13.3703	6.78916	2.02595	3.35109	0.000804928	0.0366126	UP
lnc-NCOA3-4	28.3296	3.46268	1.03376	3.34962	0.000809233	0.0366494	UP
lnc-SPANXB1-5	428.59	2.74157	0.818666	3.34883	0.000811533	0.0366494	UP
lnc-GALC-9	16.7143	3.82829	1.1438	3.34698	0.000816976	0.0367639	UP
lnc-ZNF92-2	14.2822	5.91182	1.76746	3.34481	0.000823399	0.0369216	UP
lnc-MAFB-8	22.4619	7.53684	2.25759	3.33845	0.000842467	0.0376431	UP
lnc-DPP4-9	18.7691	6.30906	1.89078	3.33675	0.000847641	0.0377409	UP
LINC01470	18.4601	2.94771	0.884853	3.3313	0.000864412	0.0377607	UP
lnc-SOX9-4	19.7584	7.35169	2.20544	3.33343	0.00085783	0.0377607	UP
lnc-TMC8-4	30.1811	5.43622	1.63211	3.33079	0.000866003	0.0377607	UP
lnc-CCDC74A-13	100.042	4.08287	1.22405	3.33554	0.000851354	0.0377607	UP
lnc-PTTG1-4	22.7919	4.60979	1.38256	3.33423	0.000855354	0.0377607	UP
lnc-DACT2-3	25.6358	5.20683	1.56295	3.33141	0.000864075	0.0377607	UP
lnc-ZNF132-1	12.7191	6.71465	2.01755	3.32812	0.000874357	0.037994	UP
LINC01823	31.8809	3.91626	1.1773	3.32649	0.000879473	0.0380854	UP
lnc-CYB5R4-5	21.4705	7.4709	2.24717	3.32458	0.000885529	0.0380868	UP
lnc-CLCN3-3	30.2905	5.01956	1.50966	3.32496	0.000884325	0.0380868	UP
lnc-KBTBD13-5	61.1936	4.44944	1.34075	3.31863	0.000904612	0.0387757	UP
lnc-DNAH8-2	17.9534	7.21221	2.17494	3.31606	0.000912977	0.0388707	UP
lnc-RBM12B-10	14.9418	6.94622	2.09421	3.31687	0.000910325	0.0388707	UP
LINC01588	147.844	1.56329	0.471654	3.31449	0.000918101	0.0389577	UP
lnc-IMMP2L-3	17.4496	7.17037	2.16477	3.31229	0.000925351	0.039134	UP
LINC02208	222.157	2.34076	0.708663	3.30306	0.000956345	0.0399985	UP
lnc-ADIRF-1	24.2216	7.6449	2.31557	3.30152	0.00096161	0.0399985	UP
lnc-ESD-2	45.5807	2.85964	0.866152	3.30155	0.000961525	0.0399985	UP
lnc-PRKAA1-2	534.592	1.44904	0.438709	3.30295	0.000956719	0.0399985	UP
lnc-SMC2-2	13.2973	6.77863	2.05313	3.30161	0.000961313	0.0399985	UP
lnc-TRIM43B-4	16.2055	7.06577	2.14363	3.29617	0.000980136	0.0405027	UP
lnc-SPP2-7	48.3102	6.90062	2.09306	3.2969	0.000977592	0.0405027	UP
lnc-PRMT8-6	20.5421	7.40702	2.25072	3.29095	0.00099849	0.0411267	UP
lnc-CCDC125-1	37.5273	3.30128	1.00434	3.28701	0.00101258	0.0412531	UP
lnc-ZBTB7C-10	29.7384	7.941	2.41473	3.28856	0.001007	0.0412531	UP
LINC00355	71.7643	3.6966	1.12487	3.28625	0.00101532	0.0412531	UP
lnc-DDC-3	140.842	3.20892	0.976579	3.28588	0.00101666	0.0412531	UP
lnc-PROSER1-1	163.689	2.40807	0.732931	3.28554	0.00101787	0.0412531	UP
lnc-STX3-2	13.7234	6.82484	2.08109	3.27945	0.0010401	0.0420195	UP
lnc-RNF149-2	122.416	3.58482	1.09373	3.2776	0.00104694	0.0420485	UP
lnc-MTX3-5	308.399	1.7922	0.546825	3.27746	0.00104747	0.0420485	UP
lnc-PRKAA1-3	24.2147	7.64335	2.33294	3.27628	0.00105184	0.0420904	UP
lnc-PIAS2-2	20.0896	7.37409	2.2515	3.27519	0.00105591	0.0421198	UP
lnc-MSTO1-3	27.3057	3.51542	1.07412	3.27282	0.00106479	0.0423405	UP
lnc-PPP1R3B-4	8.58571	6.15006	1.8797	3.27183	0.00106856	0.042357	UP
LINC01891	36.0567	5.16164	1.57811	3.27076	0.00107257	0.0423834	UP
lnc-POMGNT1-2	32.1431	4.6501	1.42212	3.26984	0.0010761	0.0423901	UP
lnc-LRRC24-2	14.7228	-3.61429	1.10594	-3.26807	0.00108285	0.0425239	DOWN
lnc-SLC45A3-3	12.9831	6.7436	2.06671	3.26297	0.00110251	0.0430285	UP
lnc-DDX5-2	284.283	1.95509	0.599136	3.26318	0.00110168	0.0430285	UP
lnc-ADAMTS6-1	15.4065	4.04092	1.23951	3.26009	0.00111377	0.0433343	UP
lnc-SELENOP-1	117.817	4.05641	1.24506	3.258	0.001122	0.0435205	UP
lnc-SULF2-5	149.232	2.4557	0.754956	3.25277	0.00114285	0.0441937	UP
lnc-GTDC1-27	160.402	2.37226	0.729559	3.25164	0.00114743	0.0442354	UP
GRK5-IT1	24.7635	4.43803	1.36592	3.2491	0.0011577	0.0442455	UP
LURAP1L-AS1	20.4212	7.39926	2.27717	3.24932	0.0011568	0.0442455	UP
lnc-RBM45-9	249.444	1.46461	0.45079	3.24898	0.00115819	0.0442455	UP
lnc-TWSG1-2	31.6622	7.06504	2.17612	3.24662	0.00116785	0.0444803	UP
lnc-ZNF728-1	21.0885	4.16378	1.28331	3.24457	0.00117627	0.0444843	UP
lnc-RPL10L-1	12.3437	6.67268	2.05691	3.24403	0.00117851	0.0444843	UP
lnc-PSMA8-4	15.7535	7.02257	2.16405	3.24511	0.00117407	0.0444843	UP
lnc-CD276-1	12.4062	5.70799	1.76165	3.24013	0.00119474	0.0448294	UP
lnc-CPS1-5	180.522	1.90735	0.588516	3.24095	0.00119131	0.0448294	UP
lnc-POLR3A-8	22.1271	6.54797	2.02206	3.23827	0.00120257	0.0449896	UP
lnc-SLX4IP-35	18.7677	7.27563	2.24822	3.23617	0.00121145	0.0451883	UP
lnc-ZC3H12C-6	15.2934	6.98232	2.15945	3.23337	0.00122339	0.0454992	UP
lnc-TMEM232-1	25.5868	4.79386	1.4831	3.23233	0.00122784	0.0455308	UP
lnc-RPL9-2	893.433	-1.51342	0.468453	-3.23067	0.00123501	0.0456628	DOWN
lnc-USP32-2	14.6291	5.94747	1.84171	3.22932	0.00124085	0.0457449	UP
lnc-CALCB-1	20.0354	7.3715	2.28347	3.2282	0.00124571	0.0457906	UP
lnc-P4HA1-1	18.9774	7.29185	2.26061	3.22561	0.00125703	0.0460729	UP
lnc-MZT2B-1	37.2774	5.31816	1.64956	3.22398	0.00126421	0.0462022	UP
lnc-ZNF131-9	98.8332	4.49782	1.39582	3.22236	0.00127139	0.0463306	UP
lnc-C1GALT1-1	13.7686	6.82972	2.12059	3.22067	0.00127891	0.0464709	UP
lnc-B3GLCT-5	41.8671	3.19388	0.992698	3.21737	0.0012937	0.0468734	UP
lnc-IMPDH1-2	17.4448	7.17154	2.23028	3.21553	0.00130203	0.0470407	UP
lnc-SLITRK5-4	95.7747	3.59415	1.11841	3.21363	0.00131068	0.0472183	UP
lnc-KRR1-1	29.3689	5.39613	1.68032	3.21137	0.00132106	0.0474567	UP
lnc-H2BFWT-18	16.0647	7.05248	2.19859	3.20772	0.0013379	0.0479257	UP
LINC01635	11.2292	6.5373	2.03973	3.20499	0.00135068	0.0481897	UP
lnc-RAD23B-2	38.3269	2.67395	0.834448	3.20445	0.00135319	0.0481897	UP
lnc-ZKSCAN8-3	22.448	7.53458	2.35234	3.20302	0.00135996	0.0481897	UP
lnc-ANKRD6-1	11.8491	6.61233	2.06448	3.2029	0.00136051	0.0481897	UP
lnc-FZD4-1	25.0476	4.62274	1.44596	3.19701	0.0013886	0.0485553	UP
lnc-EFHB-3	18.8643	7.28347	2.27843	3.19671	0.00139004	0.0485553	UP
lnc-HYAL4-5	141.471	1.44357	0.451249	3.19906	0.00137875	0.0485553	UP
lnc-GKAP1-1	4272.61	-1.08625	0.339689	-3.19778	0.00138492	0.0485553	DOWN
lnc-VGF-4	22.0836	7.51098	2.34949	3.19686	0.00138931	0.0485553	UP
lnc-BLNK-1	101.353	3.34783	1.04943	3.19014	0.00142203	0.0495118	UP
lnc-PDE7B-8	64.1697	3.51307	1.10145	3.18949	0.00142525	0.0495118	UP
lnc-MRI1-1	13.755	6.83023	2.14278	3.18755	0.00143482	0.0497076	UP
