# Supplementary material for: Long-Term Storage Does Not Affect the Expression Profiles of mRNA and Long Non-Coding RNA in Vitrified-Warmed Human Embryos
Source: Front Genet. 2022 Feb 1;12:751467. doi: 10.3389/fgene.2021.751467 (PMC8844023; doi:10.3389/fgene.2021.751467)
Supplement: Supplementary file 1 [file DataSheet1.zip › Supplementary Tables/Supplementary Table 11.xlsx]

## Sheet: Table S11
Table S11. Information for cis-target mRNAs.
LncRNA	Protein-coding-GeneID	Distance
lnc-KATNAL2-1	ENSG00000101638	2324
lnc-NCOA3-4	ENSG00000124151	103234
lnc-ZNF383-2	ENSG00000267360	7365
lnc-PPP1R42-2	ENSG00000261787	0
lnc-ZNF419-3	ENSG00000105136	4715
lnc-ADAT1-1	ENSG00000065457	8521
lnc-CCDC173-5	ENSG00000239474	3497
lnc-FAM131B-1	ENSG00000178826	7423
lnc-FAM186B-3	ENSG00000110844	86
lnc-CRLF1-4	ENSG00000221983	2355
lnc-EIF2AK4-6	ENSG00000150667	0
lnc-GABARAP-1	ENSG00000170296	2022
lnc-FAM149B1-5	ENSG00000182180	23
lnc-NIPSNAP1-3	ENSG00000186575	6081
lnc-PGM5-1	ENSG00000181778	152
lnc-GNG5-6	ENSG00000137941	0
lnc-ANKRD6-1	ENSG00000083099	75
lnc-INTS8-5	ENSG00000156170	0
lnc-MTCP1-3	ENSG00000288258	591
FAM53B-AS1	ENSG00000258539	0
lnc-MSMB-1	ENSG00000266412	2615
lnc-DGLUCY-8	ENSG00000100796	68
lnc-P4HA1-1	ENSG00000122884	1070
lnc-BTLA-4	ENSG00000186265	3186
lnc-MRI1-1	ENSG00000104957	0
lnc-RNF149-2	ENSG00000204634	0
lnc-KBTBD13-5	ENSG00000138617	0
lnc-FAM186B-3	ENSG00000135519	34
LURAP1L-AS1	ENSG00000107165	10378
lnc-CYB5R4-5	ENSG00000065615	6298
lnc-COMMD6-2	ENSG00000188243	23003
lnc-DNAH8-2	ENSG00000124767	48
lnc-SPACA3-3	ENSG00000108684	0
lnc-HORMAD1-1	ENSG00000143452	0
lnc-MTCP1-3	ENSG00000165775	4624
lnc-ZNF419-3	ENSG00000268163	113
lnc-HAPLN3-2	ENSG00000140545	0
lnc-HSPB11-1	ENSG00000081870	3404
lnc-SOX5-5	ENSG00000134532	999228
lnc-MSR1-2	ENSG00000038945	317092
lnc-SUGCT-5	ENSG00000065883	0
lnc-ZNF132-1	ENSG00000171574	9189
lnc-NPFF-4	ENSG00000170653	8399
lnc-SLC40A1-1	ENSG00000115368	344
lnc-A1BG-1	ENSG00000278129	144
lnc-HOMER1-7	ENSG00000164309	0
lnc-NF2-2	ENSG00000184117	136
lnc-HORMAD1-1	ENSG00000163131	9300
lnc-C17orf58-8	ENSG00000154217	22217
lnc-KIAA0408-1	ENSG00000255330	0
lnc-DPP4-9	ENSG00000115233	0
lnc-SLC45A3-3	ENSG00000174514	6798
lnc-TSTD3-2	ENSG00000123552	809
lnc-PRKAA1-2	ENSG00000113638	0
lnc-ANKRD6-1	ENSG00000112159	1783
lnc-CRIPT-1	ENSG00000119878	8021
lnc-NPFF-4	ENSG00000139625	0
lnc-FAM131B-1	ENSG00000106144	835
lnc-FEM1B-4	ENSG00000033800	0
lnc-DNAL4-3	ENSG00000100226	61
lnc-YME1L1-1	ENSG00000107890	0
lnc-OR4F21-4	ENSG00000172748	6492
lnc-TEFM-2	ENSG00000184060	0
lnc-SCAPER-1	ENSG00000140386	5841
lnc-ERP27-1	ENSG00000182993	0
lnc-CEP120-4	ENSG00000151292	115
lnc-TFB1M-1	ENSG00000029639	590
lnc-GTF2E2-2	ENSG00000157110	1472
lnc-STK3-2	ENSG00000132549	32
lnc-VN1R2-5	ENSG00000197497	3715
lnc-SNX14-3	ENSG00000135317	1071
lnc-TMC8-4	ENSG00000078687	0
lnc-MTX3-5	ENSG00000164300	0
LINC01635	ENSG00000070831	5703
lnc-ESD-2	ENSG00000102468	0
lnc-HSD17B7-1	ENSG00000162733	0
lnc-MAP3K9-2	ENSG00000100731	187917
lnc-PDE7A-4	ENSG00000066855	44387
lnc-C17orf58-8	ENSG00000130935	172
lnc-LRRC24-2	ENSG00000160959	364
lnc-SLC45A3-3	ENSG00000158711	0
lnc-GCNT1-1	ENSG00000187210	0
lnc-GABARAP-1	ENSG00000004975	5910
lnc-HSD17B7-1	ENSG00000132196	4130
lnc-MZT2B-1	ENSG00000196604	399
lnc-NPFF-4	ENSG00000197111	672
lnc-PANK1-2	ENSG00000138182	159
lnc-INTS10-1	ENSG00000147408	783
lnc-HNRNPA2B1-14	ENSG00000122566	12284
NPTN-IT1	ENSG00000156642	0
lnc-FH-1	ENSG00000182901	0
lnc-EIF2AK4-6	ENSG00000137801	0
lnc-WBP4-2	ENSG00000165572	126
lnc-TSHR-9	ENSG00000165417	305
lnc-RBM45-7	ENSG00000079156	0
lnc-WRNIP1-3	ENSG00000112699	0
lnc-CHRNA10-1	ENSG00000110713	0
lnc-NIPSNAP1-3	ENSG00000184117	5059
lnc-PDZD7-3	ENSG00000107821	895
FAM53B-AS1	ENSG00000189319	0
FRY-AS1	ENSG00000073910	0
lnc-C12orf73-1	ENSG00000120820	0
DLX2-DT	ENSG00000115844	106
lnc-SNAPC1-1	ENSG00000139973	8340
lnc-RNF149-2	ENSG00000071082	0
lnc-MZT2B-1	ENSG00000152076	130
lnc-MSTO1-3	ENSG00000125459	8008
lnc-PTTG1-4	ENSG00000164611	8134
lnc-XPC-7	ENSG00000268279	0
lnc-LRRC24-2	ENSG00000167701	5677
lnc-CFAP36-3	ENSG00000275052	971
lnc-TMEM206-5	ENSG00000066027	155
lnc-GPR137C-1	ENSG00000180998	3126
LINC00862	ENSG00000162702	4235
lnc-UFSP1-2	ENSG00000146828	6848
SSBP3-AS1	ENSG00000157216	0
lnc-TSTD3-2	ENSG00000132424	460
lnc-LAMA5-4	ENSG00000130706	7154
lnc-CTAGE1-3	ENSG00000141448	0
lnc-SRPK2-8	ENSG00000005483	0
FAM53B-AS1	ENSG00000203791	5644
lnc-KCNC3-1	ENSG00000131408	0
lnc-RBMX-1	ENSG00000147274	207
lnc-FBN1-3	ENSG00000074803	14172
lnc-PGM5-1	ENSG00000154330	9974
lnc-LRRC24-2	ENSG00000213563	8105
lnc-BLNK-1	ENSG00000177853	13589
lnc-GRM5-1	ENSG00000086991	0
lnc-HNRNPU-7	ENSG00000121644	0
lnc-SULF2-5	ENSG00000196562	3382
lnc-FBXW7-5	ENSG00000109670	500
lnc-FBN2-6	ENSG00000198108	1452
lnc-ADAT1-1	ENSG00000034713	2691
lnc-PAIP2-6	ENSG00000015479	0
lnc-LRRC24-2	ENSG00000160957	0
lnc-SEC63-5	ENSG00000146285	0
lnc-KCNC3-1	ENSG00000131398	281
lnc-STX6-8	ENSG00000162783	199
lnc-OTOGL-5	ENSG00000058272	0
LINC01494	ENSG00000135925	1230
lnc-DDX5-2	ENSG00000271605	9321
lnc-SP9-8	ENSG00000172845	0
lnc-KRT8-1	ENSG00000170421	1470
lnc-P4HA1-1	ENSG00000166321	9078
lnc-POMGNT1-2	ENSG00000171357	1996
lnc-WBP4-2	ENSG00000120662	20474
lnc-DCAF13-1	ENSG00000285982	0
lnc-CLCN3-3	ENSG00000198948	7209
lnc-GTF2F2-4	ENSG00000188342	5928
lnc-DENND1A-4	ENSG00000106689	0
lnc-PRCP-1	ENSG00000137502	0
lnc-MTCP1-3	ENSG00000214827	83009
lnc-TIMM8B-2	ENSG00000150783	3276
lnc-SPATA16-4	ENSG00000114346	7262
lnc-GKAP1-1	ENSG00000135018	0
lnc-ADIRF-1	ENSG00000173267	7483
lnc-GPR137C-1	ENSG00000197930	0
lnc-TFB1M-1	ENSG00000171217	7289
lnc-CLDN1-1	ENSG00000090530	0
lnc-PSMA8-4	ENSG00000141384	0
lnc-CALCB-1	ENSG00000186104	45
lnc-RBM12B-10	ENSG00000205133	0
lnc-RPL10L-1	ENSG00000139915	0
lnc-RHD-12	ENSG00000117614	6992
lnc-ZBTB7C-10	ENSG00000175387	0
lnc-RPL9-2	ENSG00000035928	0
NPTN-IT1	ENSG00000183324	6925
lnc-AACS-5	ENSG00000184992	0
lnc-AKTIP-1	ENSG00000166971	2928
lnc-RASL10A-1	ENSG00000100276	2935
lnc-SON-2	ENSG00000249209	0
lnc-RFC3-3	ENSG00000133119	7183
lnc-ADAP2-4	ENSG00000172171	32
lnc-SON-2	ENSG00000205726	0
lnc-FBXO31-11	ENSG00000140948	0
lnc-CCDC173-5	ENSG00000251569	3833
lnc-SENP6-3	ENSG00000112697	66
lnc-PRRT3-3	ENSG00000163703	184
lnc-ZNF383-2	ENSG00000245680	276
lnc-PARPBP-4	ENSG00000183395	9458
lnc-CALCB-1	ENSG00000175868	5653
lnc-KIFC2-2	ENSG00000160972	0
lnc-EEF1AKMT1-3	ENSG00000172458	19618
lnc-SCAF8-5	ENSG00000146426	0
lnc-TMC7-2	ENSG00000260342	311
lnc-SULF2-5	ENSG00000124151	529
lnc-PDE7A-4	ENSG00000205268	115448
lnc-PDCD7-1	ENSG00000246922	0
lnc-AKTIP-1	ENSG00000103479	608
lnc-ZNF99-2	ENSG00000197360	0
lnc-HYAL4-5	ENSG00000106299	61
lnc-RPLP0-1	ENSG00000089159	0
KCNQ1OT1	ENSG00000053918	0
lnc-ERP27-1	ENSG00000111341	0
lnc-PARPBP-4	ENSG00000185480	9771
lnc-CCL1-1	ENSG00000108684	0
lnc-FZD4-1	ENSG00000150687	0
lnc-ASPHD1-1	ENSG00000174943	70
lnc-RBM45-9	ENSG00000079156	0
lnc-ASPHD1-1	ENSG00000174939	6442
LINC00641	ENSG00000092199	2236
lnc-PRRT3-3	ENSG00000163702	2357
lnc-SIRT4-31	ENSG00000135127	0
lnc-BLNK-1	ENSG00000095585	0
lnc-UFL1-2	ENSG00000172461	0
lnc-LAMA5-4	ENSG00000130703	0
lnc-ADIRF-1	ENSG00000148671	13193
lnc-DHRS7C-1	ENSG00000170310	0
TNKS2-AS1	ENSG00000107854	90
lnc-TARDBP-5	ENSG00000116649	186
lnc-RGS8-1	ENSG00000135824	26207
lnc-CFAP36-3	ENSG00000138035	2043
lnc-SMIM32-4	ENSG00000113658	4940
lnc-HAO2-2	ENSG00000116874	10972
lnc-TSC22D2-1	ENSG00000196428	3441
lnc-CELA3A-5	ENSG00000070831	6800
lnc-BIN3-1	ENSG00000147439	3761
MACROD2-IT1	ENSG00000172264	0
lnc-C1GALT1-1	ENSG00000106392	6538
lnc-KIAA0408-1	ENSG00000189367	5519
lnc-ANKRD6-1	ENSG00000135299	4990
lnc-PRKAA1-2	ENSG00000132356	3419
lnc-KIF16B-41	ENSG00000172264	0
lnc-CMTR1-10	ENSG00000156639	0
lnc-POMGNT1-2	ENSG00000085998	1045
lnc-TRIM43B-4	ENSG00000144015	795
lnc-SNX14-3	ENSG00000135316	3380
lnc-KIFC2-2	ENSG00000167701	6211
LINC01494	ENSG00000171450	2237
lnc-GTF2E2-2	ENSG00000197265	3438
lnc-DDC-3	ENSG00000106070	0
lnc-ADAP2-4	ENSG00000184060	15416
lnc-TERF1-1	ENSG00000164764	1482
lnc-HERC6-1	ENSG00000138642	8275
lnc-ANKRD6-4	ENSG00000112159	0
lnc-TWSG1-2	ENSG00000101745	0
lnc-ZNF383-2	ENSG00000188283	7286
lnc-UFSP1-2	ENSG00000087077	404
lnc-FAM186B-3	ENSG00000187778	0
lnc-TMC7-2	ENSG00000170540	258
lnc-CMBL-1	ENSG00000145495	380
lnc-PPP1R42-2	ENSG00000178125	8982
lnc-DNAL4-3	ENSG00000100242	0
lnc-ADIRF-1	ENSG00000173269	1260
lnc-LRBA-1	ENSG00000109686	0
lnc-ADAMTS6-1	ENSG00000049192	4524
lnc-A1BG-1	ENSG00000283515	0
lnc-CRLF1-4	ENSG00000006016	2845
lnc-TMEM70-1	ENSG00000258677	155
lnc-XPC-7	ENSG00000154767	638
GRK5-IT1	ENSG00000198873	0
lnc-PRKAA1-3	ENSG00000113638	0
lnc-CIB1-2	ENSG00000196391	326
lnc-NID2-4	ENSG00000168229	7524
lnc-ASPHD1-1	ENSG00000149932	8473
lnc-STX3-2	ENSG00000166889	728
lnc-XPC-7	ENSG00000170876	2237
lnc-IL1RN-1	ENSG00000136689	10451
lnc-KIFC2-2	ENSG00000160973	2134
lnc-MTRNR2L5-7	ENSG00000122952	191
lnc-SETSIP-2	ENSG00000137948	6886
lnc-RASL10A-1	ENSG00000100280	7942
lnc-EIF2S3B-7	ENSG00000111196	77
LURAP1L-AS1	ENSG00000153714	39369
lnc-CCDC158-1	ENSG00000138771	0
lnc-LRRC24-2	ENSG00000167700	1638
lnc-LEO1-5	ENSG00000166477	1848
lnc-SENP6-3	ENSG00000118407	12052
lnc-A1BG-1	ENSG00000198131	34211
lnc-SCAPER-1	ENSG00000159556	0
lnc-TERF1-1	ENSG00000147601	1762
lnc-CHRNA10-1	ENSG00000129749	4885
lnc-SPACA5B-3	ENSG00000221994	432
lnc-DDX5-2	ENSG00000108654	5233
lnc-IRS1-6	ENSG00000144468	364
lnc-RASL10A-1	ENSG00000185340	3959
lnc-KCNJ4-1	ENSG00000168135	3304
lnc-SETSIP-2	ENSG00000172031	402
lnc-SLC25A13-1	ENSG00000127922	0
lnc-GAPVD1-3	ENSG00000119487	0
lnc-TMEM163-4	ENSG00000152127	0
lnc-ARL10-2	ENSG00000170085	0
ZFX-AS1	ENSG00000005889	481
lnc-FZD4-1	ENSG00000174804	7204
lnc-MRPS7-4	ENSG00000125447	7473
lnc-HNRNPA2B1-14	ENSG00000050344	0
LINC01619	ENSG00000133639	2636
lnc-KHDC3L-2	ENSG00000135314	0
RC3H1-IT1	ENSG00000135870	0
lnc-EEF1AKMT2-2	ENSG00000175029	0
lnc-SELENBP1-3	ENSG00000143442	0
lnc-STX3-2	ENSG00000110048	372
lnc-ADAP2-1	ENSG00000181481	0
lnc-KRT8-1	ENSG00000111057	1083
lnc-CRCP-1	ENSG00000169902	0
lnc-FBN2-6	ENSG00000145808	238322
lnc-SNAPC1-1	ENSG00000023608	5285
lnc-NF2-2	ENSG00000100296	0
lnc-DDX5-2	ENSG00000256525	0
lnc-ARHGAP44-2	ENSG00000141052	0
lnc-KRR1-1	ENSG00000139278	0
lnc-NPFF-4	ENSG00000139546	1464
lnc-HSPB11-1	ENSG00000211452	917
lnc-LRRC24-2	ENSG00000254402	4760
lnc-USP32-2	ENSG00000167434	8307
lnc-VRK3-1	ENSG00000142528	0
lnc-GALNT1-2	ENSG00000141429	73476
lnc-NPFF-4	ENSG00000267281	7231
lnc-AGAP4-2	ENSG00000188234	405
lnc-CCDC125-1	ENSG00000134057	3195
LINC02001	ENSG00000006125	3203
lnc-TIMM8B-2	ENSG00000255292	0
lnc-KIAA0408-1	ENSG00000214338	2900
lnc-GABARAP-1	ENSG00000170291	6578
lnc-SMIM10-2	ENSG00000184785	1104
lnc-MSMB-1	ENSG00000263639	0
LINC00926	ENSG00000140262	560
lnc-XRCC2-12	ENSG00000133627	83
LINC01588	ENSG00000100483	3530
lnc-KRR1-1	ENSG00000111615	1043
LINC02001	ENSG00000108733	48
lnc-ALK-1	ENSG00000119801	615
lnc-RHD-12	ENSG00000117616	1996
lnc-ZNF419-3	ENSG00000197128	79
lnc-PAIP2-5	ENSG00000015479	0
lnc-KIFC2-2	ENSG00000167702	3781
lnc-DNAH8-2	ENSG00000183826	2
lnc-WDR33-2	ENSG00000072163	0
lnc-EEF1AKMT1-3	ENSG00000150456	6986
lnc-FAM149B1-5	ENSG00000138286	8212
lnc-MRPS7-4	ENSG00000125450	0
lnc-ZNF132-1	ENSG00000131849	1666
lnc-VGF-4	ENSG00000106366	0
LINC00847	ENSG00000196670	7478
lnc-RAD23B-2	ENSG00000119318	7934
lnc-ZNF730-6	ENSG00000183850	25151
lnc-USP10-2	ENSG00000103196	0
lnc-FAM149B1-5	ENSG00000213551	5461
lnc-PRRT3-3	ENSG00000288550	0
lnc-MPC1-2	ENSG00000060762	18093
lnc-CRLF1-4	ENSG00000105700	0
lnc-BIN3-1	ENSG00000241852	9758
lnc-HAPLN3-2	ENSG00000140511	8193
lnc-TMC7-2	ENSG00000157106	25
lnc-ZNF419-3	ENSG00000268107	4722
lnc-TARDBP-5	ENSG00000171824	348
lnc-BET1-4	ENSG00000127990	0
lnc-SNX14-3	ENSG00000271793	0
CKMT2-AS1	ENSG00000131732	5
lnc-F3-7	ENSG00000143036	61
lnc-SMYD1-2	ENSG00000172086	5752
lnc-BIN3-1	ENSG00000158941	0
lnc-LEO1-5	ENSG00000138594	0
lnc-CCDC125-1	ENSG00000153044	81
lnc-GABARAP-1	ENSG00000175826	1247
lnc-H2BFWT-18	ENSG00000166707	6459
lnc-TFB1M-1	ENSG00000146426	0
lnc-LASP1-3	ENSG00000125691	1550
lnc-POLR1A-3	ENSG00000068654	3652
lnc-FAM149B1-5	ENSG00000156042	2
LINC02001	ENSG00000236320	7281
lnc-NPFF-4	ENSG00000139574	7233
lnc-COMMD6-2	ENSG00000118939	41
lnc-PRCP-1	ENSG00000137509	4853
lnc-FBN1-3	ENSG00000128951	845
lnc-KLHL25-14	ENSG00000170776	0
lnc-PPIA-1	ENSG00000146676	110
lnc-FAM131B-1	ENSG00000197448	15590
lnc-DIP2A-7	ENSG00000160307	5012
lnc-MTCP1-3	ENSG00000182712	6208
lnc-GTDC1-27	ENSG00000075884	100742
lnc-CCDC173-5	ENSG00000138399	0
LINC00601	ENSG00000154493	3118
lnc-FTCDNL1-4	ENSG00000178074	50
lnc-CDK12-1	ENSG00000167258	20916
lnc-MSTN-2	ENSG00000198130	0
lnc-EEF1AKMT1-3	ENSG00000032742	7406
lnc-PRMT8-6	ENSG00000111224	730
lnc-AUNIP-3	ENSG00000117643	0
lnc-TMEM231-2	ENSG00000034713	0
lnc-CIB1-2	ENSG00000140575	9639
lnc-SRSF12-3	ENSG00000146281	811
lnc-ITSN2-3	ENSG00000084676	0
lnc-PAIP2-2	ENSG00000015479	0
lnc-CD47-1	ENSG00000196776	3213
lnc-SEL1L-11	ENSG00000140022	0
lnc-TMEM70-1	ENSG00000104343	99
lnc-GAREM2-4	ENSG00000084733	0
lnc-SYT2-3	ENSG00000117139	0
CKMT2-AS1	ENSG00000113319	26078
lnc-ZC3H12C-6	ENSG00000137710	166
lnc-SMC2-2	ENSG00000136824	9894
lnc-H2BFWT-18	ENSG00000269743	0
lnc-KATNAL2-1	ENSG00000078043	302
lnc-GABARAP-1	ENSG00000040633	705
lnc-ZNF432-2	ENSG00000256087	46928
lnc-PDS5B-2	ENSG00000083642	4855
lnc-PAIP2B-1	ENSG00000124370	0
lnc-UFSP1-2	ENSG00000087087	159
lnc-PDZD7-3	ENSG00000107819	3631
lnc-BBS7-1	ENSG00000138741	0
lnc-IMMP2L-3	ENSG00000128512	0
lnc-EFHB-3	ENSG00000183977	0
lnc-WDR33-2	ENSG00000169994	696
lnc-TIMM8B-2	ENSG00000150782	20839
lnc-EIF2S3B-7	ENSG00000060140	61
lnc-PDE7B-8	ENSG00000029363	789
lnc-ZNF80-4	ENSG00000181722	0
LINC02565	ENSG00000119547	1793
lnc-MSTN-2	ENSG00000187699	1151
lnc-IDNK-1	ENSG00000135018	123
lnc-GABARAP-1	ENSG00000262302	1991
CASC11	ENSG00000136997	463
lnc-ZNF432-2	ENSG00000197608	31272
lnc-KHDC3L-2	ENSG00000243501	19
