# Supplementary material for: Long-Term Storage Does Not Affect the Expression Profiles of mRNA and Long Non-Coding RNA in Vitrified-Warmed Human Embryos
Source: Front Genet. 2022 Feb 1;12:751467. doi: 10.3389/fgene.2021.751467 (PMC8844023; doi:10.3389/fgene.2021.751467)
Supplement: Supplementary file 1 [file DataSheet1.zip › Supplementary Tables/Supplementary Table 12.xlsx]

## Sheet: Table S12
Table S12. BP GO terms of cis-target mRNAs.
Category	Term	Description	LogP	Log(q-value)	InTerm_InList	Genes	Symbols
GO Biological Processes	GO:0051347	positive regulation of transferase activity	-5.37051	-1.52669	26/696	891,998,1856,1894,3181,3356,3606,4515,4609,4921,5562,5983,6453,7057,7311,7786,8322,8826,8941,11214,11232,50507,54956,55294,79109,256987,51755,93649,4771,8460,9244,55359,22881,27020,57053	CCNB1,CDC42,DVL2,ECT2,HNRNPA2B1,HTR2A,IL18,MTCP1,MYC,DDR2,PRKAA1,RFC3,ITSN1,THBS1,UBA52,MAP3K12,FZD4,IQGAP1,CDK5R2,AKAP13,POLG2,NOX4,PARP16,FBXW7,MAPKAP1,SERINC5,CDK12,MYOCD,NF2,TPST1,CRLF1,STYK1,ANKRD6,NPTN,CHRNA10
GO Biological Processes	GO:0031032	actomyosin structure organization	-5.36082	-1.52669	13/201	961,998,1894,3856,4771,5239,5829,10324,11214,29766,50507,253980,541468,4648,5962,8826,8976,10634,55909,57180,57619,79109,4921,5033,9419,5562,118611,40,7013,7376,9774,84128,441381,3181,8554,9482,10492	CD47,CDC42,ECT2,KRT8,NF2,PGM5,PXN,KLHL41,AKAP13,TMOD3,NOX4,KCTD13,LURAP1,MYO7B,RDX,IQGAP1,WASL,GAS2L1,BIN3,ACTR3B,SHROOM3,MAPKAP1,DDR2,P4HA1,CRIPT,PRKAA1,C10orf90,ASIC2,TERF1,NR1H2,BCLAF1,WDR75,LRRC24,HNRNPA2B1,PIAS1,STX8,SYNCRIP
GO Biological Processes	GO:0034655	nucleobase-containing compound catabolic process	-5.13228	-1.52669	25/674	1655,1854,3183,3356,4928,5150,5394,5562,6160,7311,9349,9567,10213,10492,23049,25961,26137,55110,57690,79675,79902,87178,149041,219988,342618,135293,961,3557,27316	DDX5,DUT,HNRNPC,HTR2A,NUP98,PDE7A,EXOSC10,PRKAA1,RPL31,UBA52,RPL23,GTPBP1,PSMD14,SYNCRIP,SMG1,NUDT13,ZBTB20,MAGOHB,TNRC6C,FASTKD1,NUP85,PNPT1,RC3H1,PATL1,SLFN14,PM20D2,CD47,IL1RN,RBMX
GO Biological Processes	GO:1903313	positive regulation of mRNA metabolic process	-4.78194	-1.45234	8/82	891,4928,9567,27316,57690,87178,123169,149041,676,1655,2963,3181,3183,5094,8563,8621,10492,25766,25888,25949,51593,51755,55110,57805,7311,10213,79675,81576	CCNB1,NUP98,GTPBP1,RBMX,TNRC6C,PNPT1,LEO1,RC3H1,BRDT,DDX5,GTF2F2,HNRNPA2B1,HNRNPC,PCBP2,THOC5,CDK13,SYNCRIP,PRPF40B,ZNF473,SYF2,SRRT,CDK12,MAGOHB,CCAR2,UBA52,PSMD14,FASTKD1,CCDC130
GO Biological Processes	GO:0071897	DNA biosynthetic process	-4.66701	-1.45234	12/200	3181,3183,4609,5394,5981,5983,7013,7311,11232,50507,56158,80351,9401,23049,5562,85015,728378,998,55010,253980,891,9232,55904,93649	HNRNPA2B1,HNRNPC,MYC,EXOSC10,RFC1,RFC3,TERF1,UBA52,POLG2,NOX4,TEX12,TNKS2,RECQL4,SMG1,PRKAA1,USP45,POTEF,CDC42,PARPBP,KCTD13,CCNB1,PTTG1,KMT2E,MYOCD
GO Biological Processes	GO:0007050	cell cycle arrest	-3.98898	-1.09251	12/235	835,891,2627,4609,5562,5934,7057,9349,9585,10634,55904,87178	CASP2,CCNB1,GATA6,MYC,PRKAA1,RBL2,THBS1,RPL23,KIF20B,GAS2L1,KMT2E,PNPT1
GO Biological Processes	GO:0048863	stem cell differentiation	-1.95805	-0.212752	9/265	2627,6660,6938,8621,10213,23528,51755,80326,93649	GATA6,SOX5,TCF12,CDK13,PSMD14,ZNF281,CDK12,WNT10A,MYOCD
GO Biological Processes	GO:0016055	Wnt signaling pathway	-3.95096	-1.09251	19/520	163,998,1456,1856,2869,2887,5562,7311,8322,9679,10213,22881,23399,55959,57690,57805,80326,80351,123169,8620,57053,4609,55294,55679,10890,2650,4087,4771,8928,9355,9585,10765,57619,7786	AP2B1,CDC42,CSNK1G3,DVL2,GRK5,GRB10,PRKAA1,UBA52,FZD4,FAM53B,PSMD14,ANKRD6,CTDNEP1,SULF2,TNRC6C,CCAR2,WNT10A,TNKS2,LEO1,NPFF,CHRNA10,MYC,FBXW7,LIMS2,RAB10,GCNT1,SMAD2,NF2,FOXH1,LHX2,KIF20B,KDM5B,SHROOM3,MAP3K12
GO Biological Processes	GO:0071363	cellular response to growth factor stimulus	-3.79538	-1.04808	23/719	1655,2627,2887,2963,4087,4090,5829,5962,6660,7057,7311,7554,8322,8826,8928,9480,10765,27020,50507,55959,79812,80326,93649	DDX5,GATA6,GRB10,GTF2F2,SMAD2,SMAD5,PXN,RDX,SOX5,THBS1,UBA52,ZNF8,FZD4,IQGAP1,FOXH1,ONECUT2,KDM5B,NPTN,NOX4,SULF2,MMRN2,WNT10A,MYOCD
GO Biological Processes	GO:0007179	transforming growth factor beta receptor signaling pathway	-2.11921	-0.284911	8/206	4087,4090,5829,7057,7311,8928,9480,93649	SMAD2,SMAD5,PXN,THBS1,UBA52,FOXH1,ONECUT2,MYOCD
GO Biological Processes	GO:0098813	nuclear chromosome segregation	-3.93608	-1.09251	13/275	891,998,1894,7013,9232,10592,11130,23047,23126,55154,55294,56158,84072,64946,676,8621,9585,90990,9650,4609,5934,6660,8202,8976,10890,55909,25777,283677	CCNB1,CDC42,ECT2,TERF1,PTTG1,SMC2,ZWINT,PDS5B,POGZ,MSTO1,FBXW7,TEX12,HORMAD1,CENPH,BRDT,CDK13,KIF20B,KIFC2,MTFR1,MYC,RBL2,SOX5,NCOA3,WASL,RAB10,BIN3,SUN2,REC114
GO Biological Processes	GO:0034660	ncRNA metabolic process	-3.7926	-1.04808	20/580	2957,2961,2963,3181,4087,5394,6617,6895,10352,11103,23195,23536,23587,25926,51106,51593,84128,87178,149041,342618,1655	GTF2A1,GTF2E2,GTF2F2,HNRNPA2B1,SMAD2,EXOSC10,SNAPC1,TARBP2,WARS2,KRR1,MDN1,ADAT1,ELP5,NOL11,TFB1M,SRRT,WDR75,PNPT1,RC3H1,SLFN14,DDX5
GO Biological Processes	GO:2001014	regulation of skeletal muscle cell differentiation	-3.76961	-1.04808	4/21	1655,6285,10324,93649,694,891,998,2627,3606,3856,5239,5562,6895,6938,8554,8910,8928,11214,29766,50507,55909	DDX5,S100B,KLHL41,MYOCD,BTG1,CCNB1,CDC42,GATA6,IL18,KRT8,PGM5,PRKAA1,TARBP2,TCF12,PIAS1,SGCE,FOXH1,AKAP13,TMOD3,NOX4,BIN3
GO Biological Processes	GO:0044257	cellular protein catabolic process	-3.56441	-0.884268	24/795	163,891,1520,5094,5887,5962,7311,7347,8554,9232,9349,10213,10299,11047,11345,29979,55284,55294,57805,84236,85015,149041,253980,390595,5394,87178,23163,152503,835,4609,80759	AP2B1,CCNB1,CTSS,PCBP2,RAD23B,RDX,UBA52,UCHL3,PIAS1,PTTG1,RPL23,PSMD14,MARCHF6,ADRM1,GABARAPL2,UBQLN1,UBE2W,FBXW7,CCAR2,RHBDD1,USP45,RC3H1,KCTD13,UBAP1L,EXOSC10,PNPT1,GGA3,SH3D19,CASP2,MYC,KHDC1
GO Biological Processes	GO:1990823	response to leukemia inhibitory factor	-3.42739	-0.830795	7/97	1488,6723,8322,9774,10765,51660,54956	CTBP2,SRM,FZD4,BCLAF1,KDM5B,MPC1,PARP16
GO Biological Processes	GO:0070213	protein auto-ADP-ribosylation	-3.41627	-0.8304	3/11	54956,57097,80351	PARP16,PARP11,TNKS2
GO Biological Processes	GO:0000959	mitochondrial RNA metabolic process	-3.39907	-0.830238	5/46	5562,10352,79675,79736,87178,9617,51021	PRKAA1,WARS2,FASTKD1,TEFM,PNPT1,MTRF1,MRPS16
GO Biological Processes	GO:0006281	DNA repair	-2.29189	-0.334635	16/565	5887,5981,5983,7311,7508,9232,9401,10213,10445,11232,23047,23049,55010,55284,56158,85015	RAD23B,RFC1,RFC3,UBA52,XPC,PTTG1,RECQL4,PSMD14,MCRS1,POLG2,PDS5B,SMG1,PARPBP,UBE2W,TEX12,USP45
GO Biological Processes	GO:0097067	cellular response to thyroid hormone stimulus	-2.75287	-0.490085	3/18	1520,5962,10634,9482,64400	CTSS,RDX,GAS2L1,STX8,AKTIP
GO Biological Processes	GO:0071456	cellular response to hypoxia	-2.63089	-0.400713	9/208	891,2627,4609,5562,6285,7311,10213,29979,30001,7057,50507,51167,93649,7786,9232,11214,4087,56913,998,8928,5729	CCNB1,GATA6,MYC,PRKAA1,S100B,UBA52,PSMD14,UBQLN1,ERO1A,THBS1,NOX4,CYB5R4,MYOCD,MAP3K12,PTTG1,AKAP13,SMAD2,C1GALT1,CDC42,FOXH1,PTGDR
