# Supplementary material for: Long-Term Storage Does Not Affect the Expression Profiles of mRNA and Long Non-Coding RNA in Vitrified-Warmed Human Embryos
Source: Front Genet. 2022 Feb 1;12:751467. doi: 10.3389/fgene.2021.751467 (PMC8844023; doi:10.3389/fgene.2021.751467)
Supplement: Supplementary file 1 [file DataSheet1.zip › Supplementary Tables/Supplementary Table 13.xlsx]

## Sheet: Table S13
Table S13. KEGG pathways of cis-target mRNAs.
Category	Term	Description	LogP	Log(q-value)	InTerm_InList	Genes	Symbols
KEGG Pathway	ko04350	TGF-beta signaling pathway	-1.55189	-0.230143	4/84	4087,4090,4609,7057	SMAD2,SMAD5,MYC,THBS1
KEGG Pathway	hsa03420	Nucleotide excision repair	-3.15025	-0.861283	5/52	5887,5981,5983,7508,25885	RAD23B,RFC1,RFC3,XPC,POLR1A
KEGG Pathway	hsa04520	Adherens junction	-3.06972	-0.861283	6/81	998,4087,8202,8826,8976,728378,4771,5562,5962,49861,57180,3875,4659,5829,3606	CDC42,SMAD2,NCOA3,IQGAP1,WASL,POTEF,NF2,PRKAA1,RDX,CLDN20,ACTR3B,KRT18,PPP1R12A,PXN,IL18
KEGG Pathway	hsa04390	Hippo signaling pathway	-2.55539	-0.476534	8/174	1856,4087,4609,4771,5054,8322,80326,728378,4090,8202,8648,2887,5562,79109,1488,7306	DVL2,SMAD2,MYC,NF2,SERPINE1,FZD4,WNT10A,POTEF,SMAD5,NCOA3,NCOA1,GRB10,PRKAA1,MAPKAP1,CTBP2,TYRP1
KEGG Pathway	ko04550	Signaling pathways regulating pluripotency of stem cells	-1.91208	-0.366398	6/139	1856,4087,4090,4609,8322,80326	DVL2,SMAD2,SMAD5,MYC,FZD4,WNT10A
KEGG Pathway	ko03022	Basal transcription factors	-2.48529	-0.476534	4/45	2957,2961,2963,6875	GTF2A1,GTF2E2,GTF2F2,TAF4B
KEGG Pathway	hsa00100	Steroid biosynthesis	-2.33348	-0.476534	3/25	51478,120227,152503	HSD17B7,CYP2R1,SH3D19
KEGG Pathway	M00056	O-glycan biosynthesis, mucin type core	-2.23782	-0.476534	3/27	2589,2650,56913	GALNT1,GCNT1,C1GALT1
KEGG Pathway	hsa03040	Spliceosome	-1.98501	-0.399822	6/134	1655,3183,25766,25949,27316,55110	DDX5,HNRNPC,PRPF40B,SYF2,RBMX,MAGOHB
KEGG Pathway	hsa04068	foxo signaling pathway	-1.94082	-0.375836	6/137	891,4087,5562,5934,11337,11345,4609,9232	CCNB1,SMAD2,PRKAA1,RBL2,GABARAP,GABARAPL2,MYC,PTTG1
KEGG Pathway	ko04110	Cell cycle	-1.55589	-0.230143	5/124	891,4087,4609,5934,9232	CCNB1,SMAD2,MYC,RBL2,PTTG1
KEGG Pathway	ko03018	RNA degradation	-1.67411	-0.248484	4/77	694,5394,87178,219988	BTG1,EXOSC10,PNPT1,PATL1
KEGG Pathway	ko03050	Proteasome	-1.62997	-0.230143	3/45	7979,10213,11047	SEM1,PSMD14,ADRM1
KEGG Pathway	hsa04919	thyroid hormone signaling pathway	-1.56906	-0.230143	5/123	1733,4609,8202,8648,728378	DIO1,MYC,NCOA3,NCOA1,POTEF
