# Supplementary material for: Long-Term Storage Does Not Affect the Expression Profiles of mRNA and Long Non-Coding RNA in Vitrified-Warmed Human Embryos
Source: Front Genet. 2022 Feb 1;12:751467. doi: 10.3389/fgene.2021.751467 (PMC8844023; doi:10.3389/fgene.2021.751467)
Supplement: Supplementary file 1 [file DataSheet1.zip › Supplementary Tables/Supplementary Table 14.xlsx]

## Sheet: Table S14
Table S14. Information for trans-target mRNAs.
lncRNA	mRNA	cor	ndG
CKMT2-AS1:22	ENST00000361565	0.793831	-92.54
LINC01588:81	ENST00000367033	0.816006	-32.63
LINC02208:25	ENST00000457453	0.752623	-11.4
LINC02208:32	ENST00000421933	0.756111	-66.88
LINC02208:32	ENST00000462410	0.745707	-68.69
lnc-EFHB-3:1	ENST00000608023	0.802759	-33.1
lnc-ESD-2:1	ENST00000332129	0.800242	-26.37
lnc-KATNAL2-1:12	ENST00000470797	0.752668	-29.58
lnc-KHDC3L-2:13	ENST00000446847	0.801324	-15.19
lnc-KRT8-1:4	ENST00000367282	0.782542	-144.39
lnc-NIPSNAP1-3:2	ENST00000430114	0.859496	-119.72
lnc-NIPSNAP1-3:2	ENST00000484647	0.885775	-152.01
lnc-PAIP2-6:1	ENST00000650506	0.868025	-29.88
lnc-SELENBP1-3:1	ENST00000357992	0.80139	-54.24
lnc-SELENBP1-3:1	ENST00000444750	0.832678	-43.46
lnc-SYT2-3:1	ENST00000430114	0.711338	-61.08
lnc-ZNF737-3:5	ENST00000361565	0.732543	-42.53
CKMT2-AS1:22	ENST00000527332	0.808449	-104.55
lnc-BLNK-1:4	ENST00000366955	-0.842184	-42.49
lnc-FAM174B-9:1	ENST00000527332	0.895259	-98.17
lnc-GCNT1-1:2	ENST00000438197	0.707566	-100.26
lnc-INTS10-1:1	ENST00000366955	-0.848342	-37.15
lnc-IRS1-8:1	ENST00000527332	0.934033	-90.91
lnc-KHDC3L-2:8	ENST00000567258	0.73074	-100.15
lnc-KRT8-1:4	ENST00000393389	0.724023	-193.28
lnc-MTCP1-3:2	ENST00000366955	-0.733991	-43.53
lnc-NCOA3-4:2	ENST00000527332	0.842652	-106.05
lnc-NF2-2:1	ENST00000527332	0.79019	-87.56
lnc-NIPSNAP1-3:2	ENST00000527332	0.920188	-99.82
lnc-SELENBP1-3:1	ENST00000366955	-0.856071	-30.41
lnc-ZBTB10-1:3	ENST00000527332	0.715618	-81.73
lnc-ZC3H12C-6:1	ENST00000366955	-0.906699	-35.61
LINC00862:1	ENST00000322527	0.728756	-33.93
LINC01494:3	ENST00000596580	0.791766	-34.77
LINC01687:17	ENST00000596580	0.876838	-35.74
lnc-ACTBL2-1:1	ENST00000596580	0.709847	-29.18
lnc-CTAGE1-3:2	ENST00000322527	0.740431	-20.75
lnc-INTS10-1:1	ENST00000596580	0.856749	-41.72
lnc-SELENBP1-3:1	ENST00000614612	0.736616	-19.17
LINC00970:1	ENST00000619079	0.718453	-138.41
LINC01467:3	ENST00000582191	0.83031	-7.09
LINC01494:3	ENST00000359890	0.896363	-93.04
lnc-B3GLCT-5:1	ENST00000359890	0.878141	-35.4
lnc-BET1-4:1	ENST00000359890	0.742409	-22.62
lnc-BTLA-4:1	ENST00000582191	0.786846	-7.78
lnc-DENND1A-4:1	ENST00000359890	0.860855	-38.9
lnc-FBN1-3:8	ENST00000359890	0.853108	-127.76
lnc-FH-1:1	ENST00000582191	0.706308	-12.38
lnc-GNG5-6:1	ENST00000553651	0.819737	-73.75
lnc-GPR137C-1:1	ENST00000553651	0.86271	-53.58
lnc-GTDC1-27:1	ENST00000319074	0.772571	-118.31
lnc-GTDC1-27:1	ENST00000619079	0.805967	-82.51
lnc-HERC6-1:3	ENST00000419474	0.873207	-44.01
lnc-IRS1-8:1	ENST00000582191	0.806183	-10.4
lnc-ITSN2-3:1	ENST00000419474	0.83526	-25.37
lnc-KIFC2-2:2	ENST00000619079	0.70451	-79
lnc-METTL4-1:1	ENST00000646558	0.864102	-143.33
lnc-MTX3-5:1	ENST00000582191	0.858029	-7.31
lnc-MZT2B-4:1	ENST00000359890	0.705732	-63.15
lnc-PAIP2-6:1	ENST00000553911	0.748837	-42.43
lnc-PPIA-1:13	ENST00000611741	0.825277	-120.55
lnc-RAD23B-2:2	ENST00000555379	0.704518	-42.9
lnc-RPLP0-1:1	ENST00000553651	0.738667	-130.14
lnc-SELENBP1-3:1	ENST00000410557	0.802232	-11.47
lnc-SFTPD-8:1	ENST00000419474	0.734371	-24.83
lnc-SIRT4-31:1	ENST00000359890	0.924819	-20.5
lnc-SP9-8:1	ENST00000494581	0.751644	-14.35
lnc-SP9-8:1	ENST00000582191	0.727921	-5.67
lnc-SYT2-3:1	ENST00000582191	0.717467	-10.17
lnc-TMEM206-5:14	ENST00000419474	0.881277	-70.93
lnc-TMEM231-2:1	ENST00000582191	0.74258	-8.61
lnc-WBP4-2:9	ENST00000546959	0.707387	-111.69
lnc-YWHAZ-4:4	ENST00000396522	0.799457	-81.5
lnc-ZBTB10-1:3	ENST00000582191	0.912967	-11.02
lnc-ZNF730-6:3	ENST00000582191	0.89417	-7.54
lnc-ZNF737-3:8	ENST00000582191	0.734988	-9.79
MACROD2-IT1:1	ENST00000359890	0.714712	-35.1
LINC02160:3	ENST00000419474	0.704607	-38.43
LINC02565:8	ENST00000552303	0.701343	-113.97
lnc-A1BG-1:8	ENST00000552303	0.80363	-129.33
lnc-ERP27-1:1	ENST00000515917	0.815756	-12.2
lnc-GALNT1-2:1	ENST00000515917	0.908848	-11.04
lnc-HNRNPA2B1-14:1	ENST00000515917	0.844596	-7.82
lnc-HNRNPA2B1-14:2	ENST00000515917	0.702902	-7.82
lnc-HNRNPA2B1-14:3	ENST00000515917	0.92232	-7.82
lnc-KHDC3L-2:13	ENST00000515917	0.910515	-10.01
lnc-KHDC3L-2:13	ENST00000549553	0.841747	-39.21
lnc-KHDC3L-2:4	ENST00000515917	0.75492	-10.96
lnc-LRRC24-2:4	ENST00000280979	0.725684	-51.91
lnc-MPC1-2:1	ENST00000383869	0.87187	-16.6
lnc-MSR1-2:6	ENST00000515917	0.8308	-8.41
lnc-MTRNR2L5-7:1	ENST00000552303	0.798852	-151.84
lnc-NCOA3-9:9	ENST00000552303	0.848766	-124.53
lnc-PAIP2-6:1	ENST00000515917	0.893535	-8.72
lnc-RAD23B-2:1	ENST00000552303	0.894511	-127.57
lnc-RAD23B-2:1	ENST00000556405	0.866014	-53.08
lnc-XRCC2-12:1	ENST00000419474	0.745844	-34.87
lnc-ZBTB10-1:3	ENST00000383861	0.868688	-20.68
NUTM2B-AS1:42	ENST00000515917	0.796301	-12.01
CKMT2-AS1:22	ENST00000554548	0.728219	-75.93
CKMT2-AS1:26	ENST00000554548	0.703855	-66.5
LINC00692:11	ENST00000261558	0.719116	-20.25
LINC00970:1	ENST00000554548	0.754986	-59.27
LINC02208:32	ENST00000556492	0.751961	-61.01
LINC02565:8	ENST00000554548	0.907019	-64.97
lnc-CTAGE1-3:2	ENST00000261558	0.813033	-16.88
lnc-DCAF13-1:1	ENST00000670923	0.894224	-91.07
lnc-DIP2A-7:1	ENST00000551597	0.813352	-75.93
lnc-EXOC5-5:1	ENST00000651959	0.791796	-65.7
lnc-GAREM2-4:1	ENST00000551597	0.932028	-153.58
lnc-GAREM2-4:1	ENST00000554548	0.844214	-55.61
lnc-GPR137C-1:1	ENST00000395686	0.909487	-571.81
lnc-GTDC1-27:1	ENST00000554548	0.749545	-37.99
lnc-IRS1-6:1	ENST00000554548	0.794623	-54.48
lnc-MAP3K9-2:1	ENST00000553312	0.732676	-103.08
lnc-MAP3K9-2:1	ENST00000558189	0.885375	-84.64
lnc-METTL4-1:1	ENST00000551597	0.701049	-66.24
lnc-MPC1-2:1	ENST00000395686	0.761848	-37.67
lnc-MTRNR2L5-7:1	ENST00000554548	0.923611	-35.89
lnc-NCOA3-9:9	ENST00000551597	0.868084	-106.69
lnc-NCOA3-9:9	ENST00000554548	0.733196	-57.47
lnc-NF2-2:1	ENST00000554129	0.750148	-164.32
lnc-PAIP2-6:1	ENST00000488313	0.714821	-16.19
lnc-RAD23B-2:1	ENST00000554548	0.732091	-38.88
lnc-RAD23B-2:1	ENST00000555852	0.943693	-18.39
lnc-RBM45-9:1	ENST00000281741	0.752559	-35.12
lnc-SENP6-3:13	ENST00000554548	0.855822	-53.85
lnc-SNAPC1-1:1	ENST00000554548	0.841514	-32.61
lnc-SYT2-3:1	ENST00000554129	0.782356	-89.76
lnc-SYT2-3:1	ENST00000617151	0.824055	-107.39
lnc-XRCC2-12:2	ENST00000551597	0.839768	-127.41
lnc-XRCC2-12:2	ENST00000554548	0.743966	-54.01
LINC00862:5	ENST00000568344	0.721315	-56.9
LINC02208:32	ENST00000556083	0.747297	-75.49
lnc-CCL1-1:1	ENST00000322893	0.770961	-29.03
lnc-CLDN1-1:1	ENST00000304743	0.745681	-28.92
lnc-GTDC1-27:1	ENST00000322893	0.893311	-48.13
lnc-GTF2F2-4:2	ENST00000322893	0.874047	-40.35
lnc-KCNJ4-1:1	ENST00000555412	0.80707	-35.11
lnc-KRT8-1:4	ENST00000406854	0.809815	-113.99
lnc-MTRNR2L5-7:1	ENST00000389912	0.785409	-110.14
lnc-MTRNR2L5-7:1	ENST00000391611	0.716301	-146.33
lnc-NCKAP1-3:1	ENST00000525723	0.784888	-70.03
lnc-NPFF-4:3	ENST00000553156	-0.710997	-218.15
lnc-TRIM43B-4:1	ENST00000556203	0.876337	-15.53
lnc-ZNF432-2:1	ENST00000322893	0.704117	-43.64
CKMT2-AS1:26	ENST00000656476	0.831468	-99.9
LINC01588:65	ENST00000656476	0.907354	-103.79
lnc-ADAP2-1:1	ENST00000553404	0.754915	-119.31
lnc-FH-1:1	ENST00000656476	0.748232	-85.72
lnc-GNG5-6:1	ENST00000498401	0.78541	-96.39
lnc-MAP3K9-2:1	ENST00000656476	0.86499	-95.7
lnc-MPC1-2:1	ENST00000557207	0.836296	-34.56
lnc-MTX3-5:1	ENST00000656476	0.702824	-186.46
lnc-NF2-2:1	ENST00000341162	-0.803135	-158.28
lnc-POLR1A-3:1	ENST00000553404	0.743295	-117.24
lnc-STX6-8:2	ENST00000473934	0.812013	-50.4
lnc-TSTD3-2:5	ENST00000557623	0.849228	-14.04
lnc-UFSP1-2:1	ENST00000256319	0.947685	-105.48
lnc-ZNF132-1:1	ENST00000473934	0.738129	-33.72
LINC01467:3	ENST00000359933	0.709056	-25.19
LINC01494:3	ENST00000545686	0.810595	-42.44
LINC02208:32	ENST00000545170	0.857369	-62.76
LINC02208:32	ENST00000615251	0.888814	-74.37
lnc-DDX5-2:3	ENST00000545686	0.823642	-80.07
lnc-ESD-2:1	ENST00000545170	0.94094	-21.92
lnc-FBN1-3:8	ENST00000448875	0.723136	-26.71
lnc-GAREM2-4:1	ENST00000335725	0.829331	-114.63
lnc-KRT8-1:4	ENST00000330753	0.802872	-160.64
lnc-METTL4-1:1	ENST00000555105	0.700806	-49.24
lnc-MRI1-1:1	ENST00000660615	0.703082	-43.96
lnc-MRPS7-4:1	ENST00000354366	0.800972	-36.3
lnc-MTCP1-3:2	ENST00000359933	0.84826	-54.93
lnc-PAIP2-6:1	ENST00000557320	0.898497	-82.29
lnc-SALL3-1:1	ENST00000359933	0.719576	-70.15
lnc-SMIM10-2:1	ENST00000354366	0.887049	-44.94
lnc-TYW1-7:8	ENST00000359933	0.846275	-42.2
lnc-UFSP1-2:1	ENST00000660615	0.801065	-71.12
LINC01494:3	ENST00000567171	0.862331	-79.94
LINC02208:32	ENST00000437048	0.807441	-45.42
lnc-AUNIP-3:1	ENST00000571298	0.768464	-47.05
lnc-DCAF13-1:1	ENST00000572426	0.8136	-92.63
lnc-ESD-2:1	ENST00000437048	0.771353	-28.33
lnc-HAO2-2:12	ENST00000437048	0.776858	-163.8
lnc-HAPLN3-2:1	ENST00000437048	0.787085	-42.8
lnc-INTS10-1:1	ENST00000437048	0.82991	-75.36
lnc-KHDC3L-2:4	ENST00000571815	0.709693	-110.33
lnc-NCKAP1-3:1	ENST00000571298	0.849806	-50.97
lnc-NCOA3-4:2	ENST00000571815	0.710992	-109.66
lnc-PAIP2-6:1	ENST00000556068	0.853965	-56.33
lnc-PAIP2-6:1	ENST00000557089	0.75943	-20.44
lnc-PAIP2-6:1	ENST00000622996	0.902885	-80.33
lnc-PASD1-2:1	ENST00000437048	0.815169	-35
lnc-SON-2:2	ENST00000555212	0.864337	-60.73
lnc-TIMM8B-2:3	ENST00000571298	0.886262	-42.45
lnc-USP10-2:1	ENST00000389005	-0.729933	-38.34
lnc-XRCC2-12:1	ENST00000572709	0.711927	-17.01
CKMT2-AS1:26	ENST00000450713	0.752168	-57.42
DLX2-DT:3	ENST00000489758	0.814131	-38.29
FAM53B-AS1:11	ENST00000366136	0.824451	-131.77
FAM53B-AS1:11	ENST00000466778	0.772148	-84.38
LINC00862:1	ENST00000332129	0.719336	-47.9
LINC00862:5	ENST00000349139	-0.724479	-47.54
LINC00970:1	ENST00000368918	0.806318	-232.03
LINC00970:1	ENST00000376753	0.750453	-107.14
LINC00970:1	ENST00000469003	0.819759	-118.2
LINC00970:1	ENST00000469537	0.81957	-225.43
LINC00970:1	ENST00000472194	0.772474	-100.93
LINC00970:1	ENST00000486951	0.811429	-107.53
LINC00970:1	ENST00000495554	0.710814	-227.19
LINC01494:3	ENST00000332129	0.777275	-40.08
LINC01494:3	ENST00000370205	0.807404	-83.43
LINC01494:3	ENST00000477976	0.788641	-72.89
LINC01494:3	ENST00000664270	0.740271	-81.33
LINC01588:65	ENST00000450713	0.795409	-70.9
LINC01588:81	ENST00000480945	0.758034	-26.12
LINC01854:11	ENST00000458763	0.790301	-96.65
LINC02208:32	ENST00000234827	0.705172	-67.88
LINC02208:32	ENST00000271417	0.847275	-34.65
LINC02208:32	ENST00000329454	0.748784	-75.84
LINC02208:32	ENST00000458763	0.728306	-69.7
LINC02208:32	ENST00000466440	0.879705	-76.4
LINC02208:32	ENST00000472710	0.70809	-69.93
LINC02208:32	ENST00000485668	0.702716	-71.99
LINC02208:32	ENST00000656437	0.74286	-68.11
LINC02476:19	ENST00000349139	-0.754857	-29.39
LINC02565:8	ENST00000428391	0.724373	-141.9
lnc-A1BG-1:8	ENST00000486951	0.802257	-145.71
lnc-AACS-5:1	ENST00000603233	0.848469	-42.99
lnc-ACTBL2-1:1	ENST00000524525	0.813076	-26.84
lnc-ADAP2-1:1	ENST00000362692	0.811728	-17.67
lnc-ADAP2-1:1	ENST00000482481	0.783138	-111.07
lnc-AGAP4-2:1	ENST00000375759	0.712096	-34.21
lnc-ANKRD6-4:1	ENST00000256646	0.719094	-25.32
lnc-ARHGAP44-2:1	ENST00000603233	0.888193	-39.45
lnc-B3GLCT-5:1	ENST00000349139	-0.867711	-30.65
lnc-BET1-4:1	ENST00000612151	0.818979	-9.56
lnc-BLNK-1:4	ENST00000271417	0.891648	-68.02
lnc-BLNK-1:4	ENST00000614586	0.877671	-65.66
lnc-BLNK-1:6	ENST00000515976	0.916354	-11.74
lnc-BTLA-4:1	ENST00000375254	0.742238	-62.84
lnc-CALCB-1:1	ENST00000612151	0.785714	-11.5
lnc-CCDC152-1:1	ENST00000614586	0.816833	-68.47
lnc-CCDC74A-13:1	ENST00000607698	0.917548	-24.81
lnc-CDK12-1:7	ENST00000633140	0.825105	-174.14
lnc-CELA3A-5:21	ENST00000649486	0.920173	-1256.42
lnc-CEP120-4:3	ENST00000458763	0.819532	-86.17
lnc-CEP120-4:3	ENST00000568695	0.831632	-151.08
lnc-CHRNA10-1:1	ENST00000361127	-0.702853	-22.65
lnc-CHRNA10-1:1	ENST00000609129	0.704998	-27.03
lnc-CIB1-2:3	ENST00000633140	0.703773	-153.38
lnc-CPS1-5:1	ENST00000603233	0.754892	-30.35
lnc-CRCP-1:1	ENST00000450713	0.712939	-50.8
lnc-CRLF1-4:1	ENST00000368801	0.831758	-38.53
lnc-CRLF1-4:2	ENST00000364043	0.710274	-15.61
lnc-CTAGE1-3:2	ENST00000493609	0.720456	-9.08
lnc-DDX5-2:3	ENST00000271417	0.718796	-40.63
lnc-DDX5-2:3	ENST00000370205	0.946319	-83.89
lnc-DDX5-2:3	ENST00000439186	0.754209	-20.03
lnc-DDX5-2:3	ENST00000614586	0.847932	-41.43
lnc-DDX5-2:3	ENST00000664270	0.827261	-59.74
lnc-DDX5-2:5	ENST00000373191	0.894508	-40.87
lnc-DDX5-2:5	ENST00000410856	0.810016	-7.7
lnc-DENND1A-4:1	ENST00000378344	0.736245	-44.39
lnc-DHX38-19:1	ENST00000349139	-0.803311	-40.83
lnc-DHX38-19:1	ENST00000369851	-0.702186	-80.68
lnc-DIP2A-7:1	ENST00000634348	0.80621	-101.26
lnc-EEF1AKMT2-2:1	ENST00000294353	0.752933	-29.42
lnc-EFHB-3:1	ENST00000263733	0.743157	-34.48
lnc-EFHB-3:1	ENST00000373191	0.830522	-28.36
lnc-EFHB-3:1	ENST00000603233	0.891153	-24.93
lnc-ERP27-1:1	ENST00000485841	0.819222	-161.82
lnc-ESD-2:1	ENST00000369787	0.723563	-27.55
lnc-ESD-2:1	ENST00000370205	0.834745	-20.84
lnc-ESD-2:1	ENST00000485668	0.719381	-28.95
lnc-ESD-2:1	ENST00000488733	0.701778	-21.68
lnc-ESD-2:1	ENST00000605506	0.807032	-28.43
lnc-FAM174B-9:1	ENST00000431473	0.728856	-138.59
lnc-FEM1B-4:1	ENST00000370205	0.793678	-21.21
lnc-FH-1:1	ENST00000450713	0.893342	-39.46
lnc-FH-1:1	ENST00000493328	0.720837	-111.68
lnc-GABARAP-1:2	ENST00000370205	0.702088	-23.94
lnc-GALNT1-2:1	ENST00000439186	0.79535	-31.75
lnc-GALNT1-2:1	ENST00000447478	0.792227	-45.18
lnc-GNG5-6:1	ENST00000368905	0.854846	-175.18
lnc-GNG5-6:1	ENST00000370205	0.83632	-118.77
lnc-GNG5-6:1	ENST00000458763	0.759197	-141.6
lnc-GNG5-6:1	ENST00000463260	0.796507	-153.53
lnc-GNG5-6:1	ENST00000498128	0.826712	-98.82
lnc-GNG5-6:1	ENST00000613538	0.731305	-160.87
lnc-GNG5-6:1	ENST00000648055	0.833405	-47.81
lnc-GPR137C-1:1	ENST00000330263	-0.743958	-44.09
lnc-GPR137C-1:1	ENST00000331380	0.897362	-27.78
lnc-GPR137C-1:1	ENST00000498128	0.820693	-60.96
lnc-GTDC1-27:1	ENST00000376753	0.777366	-99.92
lnc-GTDC1-27:1	ENST00000469003	0.72459	-82.06
lnc-GTDC1-27:1	ENST00000473308	0.737443	-67.18
lnc-HAO2-2:12	ENST00000458763	0.717381	-90.66
lnc-HAPLN3-2:1	ENST00000369787	0.774884	-48.74
lnc-HAPLN3-2:1	ENST00000370205	0.865005	-41.66
lnc-HMGA2-4:1	ENST00000361127	0.757048	-79.91
lnc-HOMER1-7:1	ENST00000410856	0.790803	-8
lnc-HORMAD1-1:1	ENST00000368436	0.79125	-16.65
lnc-IGLL1-1:13	ENST00000364313	0.926622	-20.05
lnc-IGLL1-1:13	ENST00000466778	0.845799	-80.2
lnc-INTS10-1:1	ENST00000271417	0.885911	-60.1
lnc-INTS10-1:1	ENST00000370205	0.865925	-139.71
lnc-INTS10-1:1	ENST00000372573	0.819494	-188.71
lnc-INTS10-1:1	ENST00000421157	0.704118	-170.12
lnc-INTS10-1:1	ENST00000458763	0.808552	-80.74
lnc-INTS10-1:1	ENST00000472710	0.891219	-150.41
lnc-INTS10-1:1	ENST00000568695	0.779421	-155.09
lnc-INTS10-1:1	ENST00000656437	0.871947	-226
lnc-IRS1-8:1	ENST00000428391	0.909015	-113.88
lnc-IRS1-8:1	ENST00000435554	0.867206	-80.09
lnc-IRS1-8:1	ENST00000656287	0.802329	-27.08
lnc-KATNAL2-1:12	ENST00000349139	-0.70064	-154.69
lnc-KATNAL2-1:12	ENST00000612151	0.984057	-15.23
lnc-KCNJ4-1:1	ENST00000373191	0.918024	-38.81
lnc-KHDC3L-2:11	ENST00000515976	0.73275	-22.73
lnc-KHDC3L-2:13	ENST00000375759	0.712239	-55.39
lnc-KHDC3L-2:8	ENST00000442108	0.745674	-29.43
lnc-KIF16B-41:2	ENST00000515976	0.763064	-13.15
lnc-KIFC2-2:2	ENST00000296380	0.880608	-96.89
lnc-KIFC2-2:2	ENST00000355809	0.826137	-109.58
lnc-KIFC2-2:2	ENST00000359060	0.849279	-111.25
lnc-KIFC2-2:2	ENST00000609669	0.702199	-62.99
lnc-KRT8-1:1	ENST00000368801	0.703095	-60.77
lnc-KRT8-1:4	ENST00000373510	0.752401	-178.28
lnc-KRT8-1:4	ENST00000378251	0.700062	-171.32
lnc-KRT8-1:4	ENST00000506640	0.840713	-117.83
lnc-KRT8-1:4	ENST00000523677	0.800226	-130.15
lnc-LAMA5-4:1	ENST00000364043	0.892319	-14.58
lnc-LRBA-1:1	ENST00000431514	0.866082	-10.41
lnc-MAP3K9-2:1	ENST00000369443	0.793639	-98.32
lnc-MAP3K9-2:1	ENST00000373816	-0.759297	-116.95
lnc-MAP3K9-2:1	ENST00000375949	0.712845	-120.54
lnc-MAP3K9-2:1	ENST00000450713	0.794028	-48.34
lnc-MAP3K9-2:1	ENST00000464240	0.721869	-96.25
lnc-MAP3K9-2:1	ENST00000466430	0.723624	-96.97
lnc-MAP3K9-2:1	ENST00000530073	0.829364	-63.06
lnc-MAP3K9-2:1	ENST00000635687	0.778104	-94.48
lnc-MAP3K9-2:1	ENST00000647551	0.702213	-95.87
lnc-METTL4-1:1	ENST00000371586	0.808504	-93
lnc-METTL4-1:1	ENST00000376753	0.874052	-100.02
lnc-METTL4-1:1	ENST00000436991	0.815566	-65.41
lnc-METTL4-1:1	ENST00000485405	0.714209	-98.69
lnc-METTL4-1:1	ENST00000486951	0.949015	-121.8
lnc-MPC1-2:1	ENST00000322209	0.70159	-39.68
lnc-MPC1-2:1	ENST00000487911	0.810925	-19.57
lnc-MSR1-2:7	ENST00000349139	-0.811451	-30.09
lnc-MSTO1-3:1	ENST00000367696	0.722049	-18.82
lnc-MSTO1-3:1	ENST00000441522	0.984554	-18.74
lnc-MTRNR2L5-7:1	ENST00000367696	0.732316	-123.14
lnc-MTRNR2L5-7:1	ENST00000375826	0.736178	-143.42
lnc-MTRNR2L5-7:1	ENST00000396153	0.819693	-157.22
lnc-MTRNR2L5-7:1	ENST00000435554	0.800315	-77.05
lnc-MTRNR2L5-7:1	ENST00000473308	0.874786	-75.96
lnc-MTRNR2L5-7:1	ENST00000483033	0.958115	-149.44
lnc-MTRNR2L5-7:1	ENST00000643905	0.876398	-137.02
lnc-NCKAP1-3:1	ENST00000234827	0.770109	-118.88
lnc-NCOA3-4:2	ENST00000612151	0.752922	-14.01
lnc-NIPSNAP1-3:2	ENST00000428391	0.857803	-73.39
lnc-PAIP2-5:1	ENST00000271588	0.700879	-15.23
lnc-PAIP2-6:1	ENST00000447478	0.806692	-47.82
lnc-PAIP2-6:1	ENST00000456971	0.725932	-26.89
lnc-PAIP2-6:1	ENST00000462591	0.847213	-77.19
lnc-PAIP2-6:1	ENST00000474456	0.908126	-82.1
lnc-PAIP2-6:1	ENST00000533928	0.777664	-39.61
lnc-PAIP2-6:1	ENST00000626479	0.783791	-87.88
lnc-PAIP2-6:1	ENST00000633433	0.890929	-77.65
lnc-PAIP2-6:1	ENST00000648671	0.745832	-57.72
lnc-PAIP2-6:1	ENST00000651080	0.715469	-74.47
lnc-PASD1-2:1	ENST00000369787	0.852761	-36.35
lnc-PCDH8-8:1	ENST00000317122	0.717089	-68.9
lnc-PCDH8-8:1	ENST00000451222	0.729662	-14.32
lnc-PCDH8-8:1	ENST00000603233	0.70246	-59.5
lnc-PDE7B-8:3	ENST00000373191	0.808169	-41.87
lnc-PDE7B-8:3	ENST00000411857	0.909255	-51.79
lnc-PDE7B-8:3	ENST00000603233	0.952558	-42.08
lnc-PIAS2-2:1	ENST00000664270	0.849793	-192.39
lnc-PPIA-1:13	ENST00000366136	0.709336	-132.61
lnc-PPIA-1:13	ENST00000466778	0.9459	-98.95
lnc-PPIA-1:13	ENST00000633140	0.981891	-181.26
lnc-PPP1R42-2:1	ENST00000296380	0.889	-25.85
lnc-PROSER2-2:1	ENST00000609129	0.718498	-63.41
lnc-PSMA8-4:1	ENST00000603233	0.956772	-26.27
lnc-PTTG1-4:1	ENST00000234827	0.751583	-52.67
lnc-RAD23B-2:1	ENST00000367696	0.783794	-116.91
lnc-RAD23B-2:1	ENST00000470626	0.825332	-60.08
lnc-RAD23B-2:1	ENST00000643891	0.716131	-67.51
lnc-RAD23B-2:2	ENST00000341460	0.817257	-61.33
lnc-RAD23B-2:2	ENST00000373191	0.720225	-49.06
lnc-RAD23B-2:2	ENST00000562952	0.745288	-48.13
lnc-RAD23B-2:2	ENST00000609116	0.854028	-59.22
lnc-RBM45-7:1	ENST00000614586	0.897727	-55.4
lnc-RBM45-9:1	ENST00000322209	0.798168	-34.27
lnc-RBM45-9:1	ENST00000371873	0.793019	-39.79
lnc-RPLP0-1:1	ENST00000327535	0.713148	-241.24
lnc-RPLP0-1:1	ENST00000441724	0.740664	-99.86
lnc-RPLP0-1:1	ENST00000458763	0.794179	-132.25
lnc-RPLP0-1:1	ENST00000613538	0.760202	-126.24
lnc-RPLP0-1:1	ENST00000614586	0.734223	-100.99
lnc-SCAPER-1:1	ENST00000364043	0.88216	-18.88
lnc-SEL1L-11:1	ENST00000375254	0.732112	-40.34
lnc-SEL1L-11:1	ENST00000470357	0.959328	-32.9
lnc-SELENBP1-3:1	ENST00000349139	-0.757941	-52.2
lnc-SELENBP1-3:1	ENST00000635112	0.832676	-41.25
lnc-SENP6-3:13	ENST00000473308	0.859503	-70.41
lnc-SFTPD-8:1	ENST00000614586	0.854865	-25.3
lnc-SIRT4-31:1	ENST00000349139	-0.738581	-16.68
lnc-SIRT4-31:1	ENST00000487911	0.765621	-10.5
lnc-SMC2-2:1	ENST00000603233	0.715714	-18.75
lnc-SMPDL3A-2:2	ENST00000370205	0.895714	-25.82
lnc-SON-2:2	ENST00000373191	0.797754	-92.69
lnc-SON-2:2	ENST00000375759	0.736213	-41.17
lnc-SP9-8:1	ENST00000612199	0.818995	-108.3
lnc-SPP2-7:1	ENST00000495245	0.832227	-82.63
lnc-SRPK2-8:1	ENST00000373191	0.847266	-19.28
lnc-STX6-8:1	ENST00000612151	0.745422	-16.22
lnc-STX6-8:2	ENST00000466778	0.800221	-68.37
lnc-STX6-8:2	ENST00000603233	0.79641	-105.25
lnc-SULF2-5:2	ENST00000370205	0.752424	-18.47
lnc-TERF1-1:2	ENST00000373191	0.732468	-89.32
lnc-TERF1-1:2	ENST00000603233	0.82625	-61.58
lnc-TFB1M-1:1	ENST00000656287	0.763696	-32.61
lnc-TMEM206-5:14	ENST00000332129	0.814294	-77.62
lnc-TMEM232-1:1	ENST00000411857	0.71487	-31.82
lnc-TRIM43B-4:1	ENST00000234827	0.832214	-19.38
lnc-TSTD3-2:5	ENST00000367830	0.721211	-33.45
lnc-TYW1-7:8	ENST00000636635	-0.702689	-19.72
lnc-VTCN1-2:1	ENST00000271417	0.886971	-42.24
lnc-WBP4-2:9	ENST00000489130	0.717502	-114
lnc-WRNIP1-3:1	ENST00000349139	-0.813924	-49.59
lnc-YWHAZ-4:4	ENST00000458763	0.824173	-88.9
lnc-YWHAZ-4:4	ENST00000495245	0.710463	-60.88
lnc-YWHAZ-4:4	ENST00000612151	0.727027	-10.93
lnc-ZBTB10-1:3	ENST00000435554	0.869386	-89.63
lnc-ZBTB10-1:3	ENST00000470357	0.837244	-102.04
lnc-ZNF107-4:1	ENST00000370521	0.782018	-36.6
lnc-ZNF132-1:1	ENST00000466778	0.971435	-57.23
lnc-ZNF746-3:3	ENST00000358465	-0.724744	-36.37
lnc-ZNF80-4:2	ENST00000370272	0.884763	-21.39
lnc-ZNF92-2:1	ENST00000411857	0.894533	-31.85
lnc-ZNF92-2:1	ENST00000603233	0.84161	-40.25
MACROD2-IT1:2	ENST00000271588	0.769158	-30.05
MACROD2-IT1:2	ENST00000375254	0.741202	-32.92
CKMT2-AS1:25	ENST00000410104	0.798546	-28.53
DLX2-DT:3	ENST00000272895	0.755713	-50.53
DLX2-DT:3	ENST00000392869	0.80154	-44.04
DLX2-DT:3	ENST00000516950	0.796001	-12.31
LINC00692:11	ENST00000366577	0.895529	-34.31
LINC00692:12	ENST00000233057	0.815794	-42.52
LINC00692:12	ENST00000322002	0.775595	-59.5
LINC00970:1	ENST00000233057	0.800509	-167.75
LINC00970:1	ENST00000272895	0.816856	-34.8
LINC00970:1	ENST00000322002	0.718088	-66.13
LINC00970:1	ENST00000478683	0.834246	-118.95
LINC00970:1	ENST00000660385	0.754869	-103.39
LINC00970:1	ENST00000668696	0.832556	-93.79
LINC01467:2	ENST00000443758	0.881351	-36.61
LINC01467:3	ENST00000398571	0.857408	-24.43
LINC01588:81	ENST00000263857	0.836612	-31.51
LINC01687:17	ENST00000295851	0.8083	-47.18
LINC01687:17	ENST00000312428	0.757291	-30.12
LINC01687:17	ENST00000463822	0.757411	-183.4
LINC01687:17	ENST00000477523	0.872067	-183.4
LINC01687:17	ENST00000480863	0.756447	-178.24
LINC01687:17	ENST00000553181	0.704802	-205.51
LINC01823:11	ENST00000398571	0.717362	-30.62
LINC01891:5	ENST00000233057	0.914895	-26.75
LINC02160:3	ENST00000392869	0.877856	-23.99
LINC02208:32	ENST00000392869	0.863311	-65.52
LINC02208:32	ENST00000393437	0.784599	-64.43
LINC02208:32	ENST00000455424	0.913185	-70.09
LINC02208:32	ENST00000465550	0.783658	-68.57
LINC02208:32	ENST00000480863	0.806027	-38.12
LINC02208:32	ENST00000516950	0.77622	-9.05
LINC02208:32	ENST00000624373	0.871568	-40.98
LINC02476:19	ENST00000272895	0.854396	-26.89
LINC02565:8	ENST00000443758	0.729539	-81.26
lnc-A1BG-1:8	ENST00000421745	0.728848	-114.05
lnc-AACS-5:1	ENST00000389394	0.825447	-38.35
lnc-ACTBL2-1:1	ENST00000295851	0.826425	-33.66
lnc-ACTBL2-1:1	ENST00000641626	0.907794	-22.48
lnc-ADAMTS6-1:1	ENST00000233057	0.790248	-21.02
lnc-ADAMTS6-1:1	ENST00000660385	0.7041	-16.12
lnc-ALX1-2:3	ENST00000233057	0.873525	-22.71
lnc-AMIGO2-9:1	ENST00000424612	0.829641	-31.83
lnc-ANKRD6-4:1	ENST00000366844	0.730235	-26.55
lnc-ARHGAP44-2:1	ENST00000234453	0.777226	-37.36
lnc-AUNIP-3:1	ENST00000460030	0.875097	-52.48
lnc-B3GLCT-5:1	ENST00000295851	0.84002	-60.26
lnc-B3GLCT-5:1	ENST00000312428	0.801537	-25.57
lnc-BET1-4:1	ENST00000295851	0.979025	-33.24
lnc-BET1-4:1	ENST00000312428	0.829176	-21.75
lnc-BET1-4:1	ENST00000641626	0.797695	-20.47
lnc-BLNK-1:4	ENST00000272895	0.818573	-45.44
lnc-BLNK-1:6	ENST00000378551	-0.742775	-37.59
lnc-BMS1-2:1	ENST00000384452	0.777324	-13.55
lnc-BMS1-5:1	ENST00000322002	0.729492	-47.67
lnc-C12orf73-1:1	ENST00000454518	0.800252	-10.77
lnc-CALCB-1:1	ENST00000391232	0.786134	-10.97
lnc-CCDC152-1:1	ENST00000272895	0.748761	-51.69
lnc-CCDC152-1:1	ENST00000295851	0.767771	-102.32
lnc-CCDC74A-13:1	ENST00000411701	0.821126	-14.3
lnc-CCDC74A-13:1	ENST00000419362	0.938962	-85.73
lnc-CCDC74A-13:1	ENST00000421745	0.788751	-25.21
lnc-CD276-1:1	ENST00000333129	0.837684	-18.57
lnc-CEP120-4:3	ENST00000516950	0.91873	-9.65
lnc-CPS1-5:1	ENST00000283195	0.751932	-33.56
lnc-CPS1-5:1	ENST00000295851	0.864506	-48.51
lnc-CRCP-1:1	ENST00000409563	0.735686	-149.9
lnc-DACT2-3:1	ENST00000295851	0.700175	-62.59
lnc-DDX5-2:3	ENST00000494306	0.933797	-100.1
lnc-DDX5-2:3	ENST00000606468	0.708005	-95.33
lnc-DENND1A-4:1	ENST00000295851	0.811824	-44.54
lnc-EEF1AKMT2-2:1	ENST00000295851	0.763597	-37.55
lnc-EFHB-3:1	ENST00000347055	0.781561	-23.69
lnc-EFHB-3:1	ENST00000462386	0.945225	-22.23
lnc-ERP27-1:2	ENST00000312428	0.707749	-16.98
lnc-ESD-2:1	ENST00000263636	0.92454	-21.73
lnc-ESD-2:1	ENST00000295851	0.76506	-31.19
lnc-ESD-2:1	ENST00000312428	0.723627	-19.65
lnc-ESD-2:1	ENST00000361124	0.801811	-29.29
lnc-ESD-2:1	ENST00000366618	0.70291	-29.22
lnc-ESD-2:1	ENST00000393437	0.88791	-31.59
lnc-ESD-2:1	ENST00000425635	0.920321	-17.66
lnc-ESD-2:1	ENST00000430297	0.871184	-33.16
lnc-ESD-2:1	ENST00000448117	0.834384	-25.29
lnc-ESD-2:1	ENST00000641626	0.94412	-18.35
lnc-FAM186B-3:4	ENST00000462139	0.882459	-37.64
lnc-FBN1-3:8	ENST00000391232	0.762781	-13.42
lnc-FBN1-3:8	ENST00000470503	0.735482	-59.2
lnc-FBN1-3:8	ENST00000606468	0.700454	-63.71
lnc-FBN2-6:1	ENST00000295851	0.739575	-40.39
lnc-FBN2-6:1	ENST00000361354	0.746455	-29.24
lnc-FBN2-6:1	ENST00000366574	0.771846	-31.2
lnc-GABARAP-1:2	ENST00000295851	0.756444	-45.01
lnc-GABARAP-1:2	ENST00000641626	0.83225	-26.32
lnc-GNG5-6:1	ENST00000272895	0.810036	-28.33
lnc-GRM5-1:3	ENST00000449600	0.757649	-11.87
lnc-GTDC1-27:1	ENST00000416173	0.821856	-147.43
lnc-HAO2-2:12	ENST00000392869	0.79164	-131.94
lnc-HAO2-2:12	ENST00000606468	0.792848	-75.11
lnc-HAPLN3-2:1	ENST00000295851	0.749791	-45.72
lnc-HAPLN3-2:1	ENST00000392869	0.787264	-48.5
lnc-HERC6-1:1	ENST00000322002	0.700189	-52.14
lnc-HERC6-1:3	ENST00000295851	0.736245	-61.12
lnc-HNRNPA2B1-14:2	ENST00000259253	0.754625	-35.32
lnc-HNRNPA2B1-14:3	ENST00000259253	0.741668	-29.96
lnc-HS3ST5-7:1	ENST00000233057	0.727055	-32.16
lnc-HS3ST5-7:1	ENST00000366577	0.783571	-47.6
lnc-IGLL1-1:13	ENST00000448086	0.824565	-81.73
lnc-IGLL1-1:13	ENST00000449802	0.723351	-133.02
lnc-IGLL1-1:13	ENST00000466032	0.834125	-82.41
lnc-IL1RN-1:1	ENST00000391232	0.805706	-12.07
lnc-IL1RN-1:1	ENST00000641626	0.823309	-26.3
lnc-IMPDH1-2:1	ENST00000295851	0.833777	-33.96
lnc-IMPDH1-2:1	ENST00000312428	0.837951	-22.59
lnc-INTS10-1:1	ENST00000263636	0.952776	-193.36
lnc-INTS10-1:1	ENST00000430297	0.864725	-201.57
lnc-INTS10-1:1	ENST00000465550	0.935383	-190.18
lnc-INTS8-5:3	ENST00000295851	0.724415	-43.88
lnc-IRS1-8:1	ENST00000495444	0.835602	-80.79
lnc-ITSN2-3:1	ENST00000272895	0.768547	-17.93
lnc-ITSN2-3:1	ENST00000641626	0.771994	-20.35
lnc-KATNAL2-1:6	ENST00000333129	0.815846	-47.66
lnc-KHDC3L-2:13	ENST00000648141	0.85702	-48.56
lnc-KHDC3L-2:4	ENST00000310015	0.707095	-109.65
lnc-KHDC3L-2:8	ENST00000424612	0.852788	-70.52
lnc-KIFC2-2:2	ENST00000364054	0.769715	-12.16
lnc-KLHL25-14:1	ENST00000392869	0.732565	-22.92
lnc-KRR1-1:2	ENST00000233336	0.836109	-42.85
lnc-KRT8-1:4	ENST00000356079	0.724515	-183.26
lnc-LASP1-3:1	ENST00000422552	0.953797	-19.66
lnc-MAFB-8:1	ENST00000295851	0.761082	-65.35
lnc-MAP3K9-2:1	ENST00000282077	0.79931	-100.53
lnc-MAP3K9-2:1	ENST00000429343	0.805797	-71.93
lnc-MAP3K9-2:1	ENST00000492196	0.934312	-116.45
lnc-MAP3K9-2:1	ENST00000602898	0.723949	-50.82
lnc-MAP3K9-2:1	ENST00000637997	0.834637	-106.02
lnc-METTL4-1:1	ENST00000233057	0.852931	-101.85
lnc-METTL4-1:1	ENST00000478683	0.735583	-107.7
lnc-METTL4-1:1	ENST00000660385	0.865721	-63.15
lnc-METTL4-1:1	ENST00000668696	0.774489	-83.62
lnc-METTL4-1:2	ENST00000233057	0.75291	-18.63
lnc-METTL4-1:2	ENST00000421745	0.840022	-30.06
lnc-MSR1-2:7	ENST00000282077	0.718059	-27.92
lnc-MTCP1-3:2	ENST00000295851	0.818493	-82.14
lnc-MTCP1-3:2	ENST00000488403	0.78546	-32.27
lnc-MTRNR2L5-7:1	ENST00000233336	0.762987	-162.29
lnc-MTRNR2L5-7:1	ENST00000416173	0.787409	-118.92
lnc-MTRNR2L5-7:1	ENST00000424612	0.853637	-44.7
lnc-MTRNR2L5-7:1	ENST00000433673	0.807369	-160.12
lnc-MTRNR2L5-7:1	ENST00000460030	0.80829	-71.28
lnc-MTRNR2L5-7:1	ENST00000589853	0.736397	-102.59
lnc-MZT2B-4:1	ENST00000295851	0.865386	-101.93
lnc-NCKAP1-3:1	ENST00000233057	0.846533	-110.28
lnc-NCKAP1-3:1	ENST00000272895	0.714316	-25.69
lnc-NCKAP1-3:1	ENST00000322002	0.742231	-47.28
lnc-NCKAP1-3:1	ENST00000460030	0.764344	-53.69
lnc-NCKAP1-3:1	ENST00000486751	0.712938	-57.02
lnc-NCOA3-4:2	ENST00000495444	0.720339	-84.99
lnc-NCOA3-9:9	ENST00000416173	0.875386	-89.09
lnc-NCOA3-9:9	ENST00000606468	0.700763	-105.52
lnc-NCOA3-9:9	ENST00000624373	0.889414	-112.57
lnc-NF2-2:1	ENST00000295851	0.803843	-147.98
lnc-NF2-2:1	ENST00000483346	0.892318	-104.87
lnc-OBSL1-7:1	ENST00000295851	0.937178	-43.31
lnc-OBSL1-7:1	ENST00000312428	0.929628	-27.61
lnc-OTOGL-5:1	ENST00000295685	0.817206	-23.83
lnc-PAIP2-5:1	ENST00000398571	0.707825	-13.66
lnc-PAIP2-5:1	ENST00000615272	0.798795	-5.18
lnc-PAIP2-6:1	ENST00000259253	0.839875	-89.42
lnc-PAIP2-6:1	ENST00000366577	0.708447	-80.12
lnc-PAIP2-6:1	ENST00000422552	0.815499	-30.48
lnc-PAIP2-6:1	ENST00000438163	0.936778	-63.8
lnc-PAIP2-6:1	ENST00000457483	0.871291	-52.37
lnc-PAIP2-6:1	ENST00000461981	0.703518	-82.07
lnc-PAIP2-6:1	ENST00000648141	0.861105	-90.78
lnc-PARPBP-4:1	ENST00000259253	0.744496	-26.24
lnc-PASD1-2:1	ENST00000641626	0.92405	-27.63
lnc-PDE7A-4:6	ENST00000366577	0.860018	-37.87
lnc-PDE7B-8:3	ENST00000366574	0.754654	-55.88
lnc-PIAS2-2:1	ENST00000392869	0.705397	-118.71
lnc-POLR1A-3:1	ENST00000476534	0.819465	-110.81
lnc-PPIA-1:13	ENST00000366579	0.74646	-72.65
lnc-PPP1R42-2:1	ENST00000427836	0.727724	-36.86
lnc-PSMA8-4:1	ENST00000389394	0.865698	-24.93
lnc-RAD23B-2:1	ENST00000233057	0.828311	-118.03
lnc-RAD23B-2:1	ENST00000416173	0.846936	-93.53
lnc-RAD23B-2:1	ENST00000624373	0.861775	-49.56
lnc-RAD23B-2:2	ENST00000606818	0.780381	-43.77
lnc-RAD23B-2:2	ENST00000643716	0.796793	-53.6
lnc-RBM45-7:1	ENST00000494306	0.893266	-157.66
lnc-RBM45-9:1	ENST00000420822	0.810342	-57.97
lnc-RBM45-9:1	ENST00000477646	0.804454	-45.19
lnc-RGS8-1:4	ENST00000391232	0.769766	-9.52
lnc-RHD-12:1	ENST00000295851	0.819982	-59.98
lnc-RPLP0-1:1	ENST00000393437	0.925165	-144.92
lnc-SALL3-1:1	ENST00000361354	0.795519	-104.39
lnc-SCAPER-1:1	ENST00000447166	0.712773	-46.12
lnc-SELENBP1-3:1	ENST00000295851	0.871214	-72.94
lnc-SELENBP1-3:1	ENST00000561559	0.83106	-18.13
lnc-SFTPD-8:1	ENST00000295851	0.741211	-29.63
lnc-SIRT4-31:1	ENST00000295851	0.807888	-23.79
lnc-SIRT4-31:1	ENST00000312428	0.709159	-18.37
lnc-SIRT4-31:1	ENST00000425635	0.734004	-12.33
lnc-SIRT4-31:1	ENST00000561559	0.822845	-11.93
lnc-SIRT4-31:1	ENST00000641626	0.833958	-20.37
lnc-SMPDL3A-2:2	ENST00000243346	0.916238	-18.54
lnc-SMPDL3A-2:2	ENST00000641626	0.902038	-27.04
lnc-SNAPC1-1:1	ENST00000443758	0.820998	-32.88
lnc-SON-2:2	ENST00000234453	0.842181	-48.92
lnc-SON-2:2	ENST00000333896	0.873466	-42.73
lnc-SPANXB1-5:1	ENST00000312428	0.722387	-27.72
lnc-STX6-8:1	ENST00000295851	0.867171	-50.59
lnc-STX6-8:1	ENST00000312428	0.798579	-26.91
lnc-STX6-8:2	ENST00000357246	0.861378	-102.41
lnc-STX6-8:2	ENST00000623686	0.843889	-89.66
lnc-SUGCT-5:1	ENST00000443758	0.790394	-23.48
lnc-SULF2-5:2	ENST00000641626	0.754795	-17.3
lnc-SYT2-3:1	ENST00000295851	0.731825	-104.81
lnc-SYT2-3:1	ENST00000483346	0.791211	-72
lnc-SYT2-3:1	ENST00000654107	0.836482	-62.33
lnc-TERF1-1:2	ENST00000264065	0.736013	-79.47
lnc-TERF1-1:2	ENST00000381786	0.839611	-64.9
lnc-TERF1-1:2	ENST00000389394	0.871584	-37.99
lnc-TIMM8B-2:3	ENST00000416173	0.837086	-82.59
lnc-TIMM8B-2:3	ENST00000460030	0.873107	-45.96
lnc-TIMM8B-2:3	ENST00000486751	0.830711	-42.02
lnc-TMC7-2:3	ENST00000233336	0.730524	-136.16
lnc-TMC7-2:3	ENST00000495444	0.75879	-74.71
lnc-TMEM206-5:14	ENST00000295851	0.819361	-76.36
lnc-TMEM206-5:14	ENST00000312428	0.707254	-41.12
lnc-TMEM231-2:1	ENST00000398571	0.919599	-34.76
lnc-TMEM232-1:1	ENST00000295851	0.71605	-36.41
lnc-TRIM43B-4:1	ENST00000263707	0.745951	-21.07
lnc-TRIM43B-4:1	ENST00000458140	0.876028	-12.44
lnc-TSTD3-2:5	ENST00000233336	0.74932	-43.12
lnc-TYW1-7:6	ENST00000459124	0.740661	-6.83
lnc-TYW1-7:8	ENST00000243346	0.80677	-33.6
lnc-TYW1-7:8	ENST00000272895	0.806388	-37.57
lnc-TYW1-7:9	ENST00000264380	0.706699	-18.48
lnc-VGF-4:1	ENST00000349456	0.812991	-110.37
lnc-WRNIP1-3:1	ENST00000295851	0.76091	-85.1
lnc-XRCC2-12:1	ENST00000295851	0.735308	-47.54
lnc-XRCC2-12:1	ENST00000641626	0.860254	-29.86
lnc-XRCC2-12:2	ENST00000416173	0.843574	-135.43
lnc-YWHAZ-4:4	ENST00000606468	0.87941	-69.27
lnc-ZC3H12C-6:1	ENST00000295851	0.859082	-57.06
lnc-ZNF107-4:1	ENST00000420822	0.88196	-59.11
lnc-ZNF132-1:1	ENST00000357246	0.924622	-90.04
lnc-ZNF728-1:1	ENST00000259056	0.756319	-23.35
lnc-ZNF728-1:1	ENST00000364054	0.771043	-8.29
lnc-ZNF737-3:8	ENST00000455845	0.752089	-16.43
lnc-ZNF746-3:3	ENST00000432529	0.721271	-22.42
lnc-ZNF92-3:1	ENST00000460030	0.745429	-53.2
MACROD2-IT1:1	ENST00000272895	0.864509	-31.25
CKMT2-AS1:22	ENST00000487827	0.73076	-115.26
CKMT2-AS1:25	ENST00000646897	0.784374	-28.21
FAM53B-AS1:11	ENST00000364684	0.71374	-19.39
FAM53B-AS1:1	ENST00000364684	0.898521	-14.19
FAM53B-AS1:1	ENST00000383948	0.750332	-13.92
LINC00862:5	ENST00000240499	-0.789431	-33.92
LINC00970:1	ENST00000399686	0.725848	-141.57
LINC00970:1	ENST00000503518	0.788494	-214.18
LINC00970:1	ENST00000641801	0.790054	-98.62
LINC00970:1	ENST00000662277	0.778012	-126.12
LINC01467:2	ENST00000282466	0.762442	-34.65
LINC01467:2	ENST00000358511	0.810086	-49.19
LINC01467:2	ENST00000454872	0.9523	-24.97
LINC01467:2	ENST00000512123	0.869599	-43.49
LINC01467:3	ENST00000282466	0.744909	-25.37
LINC01467:3	ENST00000454872	0.96877	-24.59
LINC01467:3	ENST00000458420	0.901886	-28.21
LINC01467:3	ENST00000512123	0.857914	-28.89
LINC01494:3	ENST00000432047	0.742839	-87
LINC01494:3	ENST00000466242	0.764734	-68.91
LINC01494:3	ENST00000471995	0.845291	-32.63
LINC01494:3	ENST00000475353	0.831371	-37.31
LINC01494:3	ENST00000646897	0.746736	-38.55
LINC01823:11	ENST00000498165	0.780888	-30.83
LINC02208:32	ENST00000256474	0.777141	-68.32
LINC02208:32	ENST00000273317	0.785378	-71.57
LINC02208:32	ENST00000296318	0.825459	-62.04
LINC02208:32	ENST00000474524	0.709566	-25.74
LINC02208:32	ENST00000496811	0.807974	-75.91
LINC02208:32	ENST00000514355	0.806074	-68.29
LINC02208:32	ENST00000646897	0.799752	-29.42
LINC02565:8	ENST00000366210	0.729241	-242.44
lnc-A1BG-1:8	ENST00000391156	0.707251	-18.67
lnc-A1BG-1:8	ENST00000517019	0.794665	-16.58
lnc-AACS-5:1	ENST00000237380	-0.723246	-47.28
lnc-AACS-5:1	ENST00000305123	0.769171	-66.05
lnc-AACS-5:1	ENST00000638074	0.70918	-17.65
lnc-ADAMTS6-1:1	ENST00000358602	0.735591	-21.71
lnc-ADAT1-1:1	ENST00000487579	0.802693	-51.68
lnc-ARHGAP44-2:1	ENST00000636912	0.87953	-16.3
lnc-B3GLCT-5:1	ENST00000237380	-0.70187	-36.54
lnc-B3GLCT-5:1	ENST00000458420	0.701146	-41.2
lnc-BET1-4:1	ENST00000283943	0.837692	-23.22
lnc-CCDC152-1:1	ENST00000358511	0.778371	-74.41
lnc-CCDC74A-13:1	ENST00000362117	0.823359	-9.64
lnc-CCL1-1:1	ENST00000454872	0.748593	-31.01
lnc-CRCP-1:1	ENST00000472127	0.702315	-35.6
lnc-CTAGE1-3:2	ENST00000394752	-0.822586	-22.36
lnc-DDX5-2:3	ENST00000273317	0.963502	-77.8
lnc-DDX5-2:3	ENST00000432047	0.975239	-45.13
lnc-DDX5-2:3	ENST00000466242	0.948227	-35.38
lnc-DDX5-2:3	ENST00000609789	0.79034	-13.68
lnc-DDX5-2:5	ENST00000498165	0.704385	-41.43
lnc-DENND1A-4:1	ENST00000358511	0.705623	-36.27
lnc-DENND1A-4:1	ENST00000485303	0.702165	-46.63
lnc-DIP2A-7:1	ENST00000358602	0.742449	-80.28
lnc-DPP4-9:1	ENST00000393409	0.772494	-36.67
lnc-EFHB-3:1	ENST00000498165	0.928866	-27.38
lnc-ERP27-1:2	ENST00000454872	0.700679	-16.36
lnc-ESD-2:1	ENST00000435689	0.876535	-22.7
lnc-ESD-2:1	ENST00000495880	0.710624	-38.87
lnc-ESD-2:1	ENST00000509670	0.834738	-24.26
lnc-FAM174B-9:1	ENST00000366210	0.880401	-149.38
lnc-FAM174B-9:1	ENST00000487827	0.808544	-48.59
lnc-FAM186B-3:2	ENST00000531445	0.707225	-88.38
lnc-FAM186B-3:3	ENST00000505219	0.749817	-16.6
lnc-FBN1-3:8	ENST00000485303	0.740268	-55.42
lnc-FEM1B-4:1	ENST00000646897	0.822349	-23.84
lnc-FTCDNL1-4:41	ENST00000498165	0.947797	-22.99
lnc-GABARAP-1:1	ENST00000458420	0.710503	-45.35
lnc-GABARAP-1:2	ENST00000364684	0.841736	-12.93
lnc-GCNT1-1:2	ENST00000465826	0.705868	-109.43
lnc-GNG5-6:1	ENST00000258383	-0.749106	-108.08
lnc-GNG5-6:1	ENST00000660597	0.881364	-90.06
lnc-GPR137C-1:1	ENST00000479719	0.872416	-45.43
lnc-GPR137C-1:1	ENST00000673620	0.712178	-62.17
lnc-GRM5-1:3	ENST00000458420	0.719298	-28.19
lnc-GRM5-1:3	ENST00000646897	0.837639	-31.36
lnc-GTDC1-27:1	ENST00000365488	0.740281	-12.29
lnc-GTDC1-27:1	ENST00000641801	0.94458	-113.77
lnc-HAO2-2:12	ENST00000273317	0.724872	-186.98
lnc-HAO2-2:12	ENST00000495311	0.700798	-130.96
lnc-HAPLN3-2:1	ENST00000646897	0.822773	-45.83
lnc-HERC6-1:3	ENST00000358511	0.70435	-45.01
lnc-HMGA2-4:1	ENST00000362117	0.715307	-12.59
lnc-HMGA2-4:1	ENST00000517019	0.732409	-15.87
lnc-HNRNPA2B1-14:1	ENST00000164024	0.853004	-47.46
lnc-HNRNPA2B1-14:3	ENST00000164024	0.765432	-55.72
lnc-HOMER1-7:1	ENST00000636912	0.749013	-15.15
lnc-HOMER1-7:1	ENST00000638074	0.813001	-16.13
lnc-HSPB11-1:1	ENST00000454872	0.75659	-24.74
lnc-IGLL1-1:13	ENST00000370380	0.760114	-135.67
lnc-IGLL1-1:13	ENST00000636912	0.756925	-15.57
lnc-IGLL1-1:13	ENST00000638074	0.767372	-16.46
lnc-IGLL1-1:13	ENST00000642053	0.789637	-39.64
lnc-IMPDH1-2:1	ENST00000283943	0.770334	-29.34
lnc-INTS10-1:1	ENST00000258383	-0.725522	-170.38
lnc-INTS10-1:1	ENST00000273480	0.723761	-197.06
lnc-INTS10-1:1	ENST00000493624	0.922667	-176.04
lnc-INTS10-1:1	ENST00000514355	0.750402	-181.39
lnc-INTS8-5:3	ENST00000283943	0.858062	-29.7
lnc-IRS1-8:1	ENST00000366210	0.959896	-151.14
lnc-IRS1-8:1	ENST00000487827	0.910595	-67.31
lnc-KCNJ4-1:1	ENST00000516811	0.770724	-17.86
lnc-KIAA0408-1:1	ENST00000498165	0.875472	-36.5
lnc-KIFC2-2:2	ENST00000584058	0.738752	-53.38
lnc-KLHL25-14:1	ENST00000646897	0.913897	-30.04
lnc-KRT8-1:4	ENST00000233027	0.70962	-116.37
lnc-KRT8-1:4	ENST00000265044	0.843912	-115.74
lnc-KRT8-1:4	ENST00000273853	0.757295	-129.43
lnc-KRT8-1:4	ENST00000296161	0.740467	-123.69
lnc-KRT8-1:4	ENST00000309784	0.772681	-120.39
lnc-KRT8-1:4	ENST00000495027	0.804011	-31.56
lnc-KRT8-1:4	ENST00000506179	0.803202	-115.51
lnc-KRT8-1:4	ENST00000610128	0.762175	-165.34
lnc-KRT8-1:4	ENST00000634837	0.832607	-128.14
lnc-LASP1-3:1	ENST00000488260	0.713267	-21.67
lnc-LRBA-1:1	ENST00000472718	0.713	-197.91
lnc-MAFB-8:1	ENST00000282466	0.704325	-31.79
lnc-MAFB-8:1	ENST00000358511	0.893164	-45.58
lnc-MAFB-8:1	ENST00000512123	0.734705	-53.61
lnc-MAP3K9-2:1	ENST00000493214	0.777592	-83.2
lnc-METTL4-1:1	ENST00000399686	0.709788	-83.98
lnc-METTL4-1:1	ENST00000448413	0.745743	-87.06
lnc-METTL4-1:1	ENST00000493825	0.784378	-88.03
lnc-METTL4-1:1	ENST00000662277	0.920432	-82.67
lnc-METTL4-1:2	ENST00000498165	0.787877	-23.83
lnc-MPC1-2:1	ENST00000416614	-0.704835	-51.96
lnc-MRPL14-3:1	ENST00000512123	0.713028	-37.75
lnc-MTRNR2L5-7:1	ENST00000402696	0.76226	-220.35
lnc-MTRNR2L5-7:1	ENST00000432401	0.858985	-168.17
lnc-MTRNR2L5-7:1	ENST00000494047	0.89176	-59.63
lnc-MTRNR2L5-7:1	ENST00000503699	0.726494	-89.5
lnc-MZT2B-4:1	ENST00000364684	0.719841	-12.47
lnc-NCKAP1-3:1	ENST00000398957	0.73549	-46.05
lnc-NCOA3-4:2	ENST00000366210	0.749273	-130.79
lnc-NCOA3-4:2	ENST00000487827	0.857183	-75.85
lnc-NF2-2:1	ENST00000265068	0.715732	-99.06
lnc-NF2-2:1	ENST00000409535	-0.752551	-45.17
lnc-NID2-4:1	ENST00000436636	0.842505	-39.45
lnc-NID2-4:1	ENST00000458420	0.93338	-47.2
lnc-NIPSNAP1-3:2	ENST00000366210	0.981145	-152.92
lnc-NIPSNAP1-3:2	ENST00000487827	0.892653	-54.96
lnc-NRDE2-4:1	ENST00000514070	0.732237	-34.19
lnc-OBSL1-7:1	ENST00000237380	-0.838794	-37.69
lnc-PAIP2-6:1	ENST00000164024	0.720683	-26.76
lnc-PAIP2-6:1	ENST00000323460	0.721838	-90.24
lnc-PAIP2-6:1	ENST00000394140	0.897002	-63.6
lnc-PAIP2-6:1	ENST00000422066	0.90059	-52.56
lnc-PAIP2-6:1	ENST00000441531	0.970845	-93.59
lnc-PAIP2-6:1	ENST00000465065	0.747456	-46.86
lnc-PAIP2-6:1	ENST00000467853	0.705246	-59.21
lnc-PAIP2-6:1	ENST00000479719	0.700119	-42.54
lnc-PAIP2-6:1	ENST00000484231	0.780455	-15.48
lnc-PAIP2-6:1	ENST00000509041	0.80626	-75.6
lnc-PAIP2-6:1	ENST00000667920	0.829837	-35.88
lnc-PAIP2B-1:1	ENST00000512123	0.763606	-33.93
lnc-PASD1-2:1	ENST00000646897	0.722266	-27.15
lnc-PCDH8-8:1	ENST00000466242	0.702213	-33.65
lnc-PDCD7-1:1	ENST00000516811	0.736019	-23.59
lnc-PDE7B-8:1	ENST00000410412	0.821163	-12.75
lnc-PDS5B-2:1	ENST00000411154	0.712581	-14.91
lnc-POMGNT1-2:1	ENST00000364675	0.810023	-12.91
lnc-PPIA-1:13	ENST00000370380	0.813741	-138.23
lnc-PPIA-1:13	ENST00000472149	0.727923	-81.53
lnc-PPIA-1:13	ENST00000516811	0.796538	-22.06
lnc-PPIA-1:13	ENST00000655242	0.891282	-166.86
lnc-PPP1R3B-4:2	ENST00000282466	0.89252	-28.15
lnc-PPP1R3B-4:2	ENST00000283943	0.751634	-35.16
lnc-PPP1R3B-4:2	ENST00000436636	0.819997	-35.37
lnc-PPP1R3B-4:2	ENST00000454872	0.802851	-21.26
lnc-PPP1R3B-4:2	ENST00000458420	0.973685	-37.7
lnc-PROSER1-1:1	ENST00000463982	0.731358	-89.93
lnc-PSMA8-4:1	ENST00000355072	0.782375	-34.63
lnc-PSMA8-4:1	ENST00000364473	0.762236	-6.43
lnc-RAD23B-2:1	ENST00000498165	0.765502	-89.22
lnc-RAD23B-2:1	ENST00000514355	0.781821	-98.99
lnc-RAD23B-2:1	ENST00000636051	0.896273	-167.77
lnc-RAD23B-2:2	ENST00000243706	0.718044	-52.75
lnc-RAD23B-2:2	ENST00000663782	0.729083	-34.32
lnc-RBM45-7:1	ENST00000364684	0.774426	-13.3
lnc-RBM45-9:1	ENST00000392455	0.736033	-44.33
lnc-RBM45-9:1	ENST00000398540	0.717278	-44.24
lnc-RBM45-9:1	ENST00000424132	0.702478	-27.17
lnc-RPL9-2:1	ENST00000410951	0.788034	-8.25
lnc-RPS29-6:1	ENST00000282466	0.788195	-34.34
lnc-SCAF8-5:3	ENST00000358602	0.76166	-44.37
lnc-SEL1L-11:1	ENST00000358511	0.786625	-41.54
lnc-SEL1L-11:1	ENST00000512123	0.761047	-46.7
lnc-SELENBP1-3:1	ENST00000646897	0.758494	-37.15
lnc-SELENBP1-3:1	ENST00000673947	0.911705	-41.63
lnc-SFTPD-8:1	ENST00000646897	0.854791	-29.97
lnc-SMC2-2:1	ENST00000498165	0.891942	-20.51
lnc-SMPDL3A-2:2	ENST00000273317	0.954398	-35.12
lnc-SNAPC1-1:1	ENST00000402696	0.866962	-58.74
lnc-SNAPC1-1:1	ENST00000436636	0.8711	-48
lnc-SON-2:2	ENST00000638074	0.829367	-17.63
lnc-SP9-8:1	ENST00000326237	0.739754	-81.11
lnc-SPANXB1-5:1	ENST00000237380	-0.743396	-34.88
lnc-SPP2-7:1	ENST00000514355	0.794044	-92.83
lnc-STK3-2:7	ENST00000370380	0.843251	-149.83
lnc-STX6-8:2	ENST00000258383	-0.71642	-88.54
lnc-STX6-8:2	ENST00000391156	0.733499	-16.61
lnc-SUGCT-5:1	ENST00000282466	0.796324	-18.68
lnc-SYT2-3:1	ENST00000237380	-0.720709	-95.35
lnc-SYT2-3:1	ENST00000265068	0.898951	-92.09
lnc-SYT2-3:1	ENST00000326237	0.799679	-104.72
lnc-SYT2-3:1	ENST00000366210	0.752756	-93.8
lnc-SYT2-3:1	ENST00000650374	0.75653	-60.22
lnc-TEFM-2:1	ENST00000364684	0.749856	-13.84
lnc-TERF1-1:1	ENST00000636912	0.922599	-14.61
lnc-TFB1M-1:1	ENST00000402696	0.95056	-77.8
lnc-TIMM8B-2:3	ENST00000273666	0.849113	-44.1
lnc-TIMM8B-2:3	ENST00000398957	0.857499	-45.42
lnc-TMC7-2:3	ENST00000503699	0.782039	-72.75
lnc-TMEM206-5:14	ENST00000364684	0.705238	-20.07
lnc-TMEM206-5:14	ENST00000646897	0.787433	-69.4
lnc-TMEM231-2:1	ENST00000454872	0.869521	-25.96
lnc-TMEM231-2:1	ENST00000458420	0.910594	-37.8
lnc-TMEM231-2:1	ENST00000512123	0.716621	-39.67
lnc-TMEM232-1:1	ENST00000355072	0.736261	-35.34
lnc-TMEM232-1:1	ENST00000436636	0.717139	-30.52
lnc-TRIM43B-4:1	ENST00000358602	0.75587	-20.87
lnc-TSHR-9:5	ENST00000441378	0.798706	-28.79
lnc-TSTD3-2:5	ENST00000436636	0.74891	-27.08
lnc-TWSG1-2:1	ENST00000498165	0.791693	-18.15
lnc-TYW1-7:8	ENST00000411154	0.816874	-22.5
lnc-UFSP1-2:1	ENST00000358511	0.797202	-64.95
lnc-UFSP1-2:1	ENST00000646897	0.72583	-68.73
lnc-VRK3-1:1	ENST00000237380	-0.812128	-80.91
lnc-WDR33-2:1	ENST00000440384	0.917501	-39.68
lnc-XPC-7:1	ENST00000306077	0.992537	-2379.36
lnc-XRCC2-12:2	ENST00000514355	0.82828	-175.01
lnc-ZBTB10-1:3	ENST00000366210	0.806974	-160.72
lnc-ZC3H12C-6:1	ENST00000358511	0.782418	-42.63
lnc-ZC3H12C-6:1	ENST00000495660	0.958143	-23.28
lnc-ZNF107-4:1	ENST00000313754	-0.716637	-34.35
lnc-ZNF107-4:1	ENST00000531445	-0.765132	-70.76
lnc-ZNF131-9:1	ENST00000040738	-0.706892	-24.47
lnc-ZNF132-1:1	ENST00000370380	0.802639	-99.43
lnc-ZNF730-6:1	ENST00000495893	0.702413	-36.59
lnc-ZNF730-6:2	ENST00000237380	-0.786063	-36.28
lnc-ZNF730-6:2	ENST00000495660	0.716242	-21.92
lnc-ZNF730-6:3	ENST00000454872	0.714914	-27.85
lnc-ZNF737-3:2	ENST00000360772	0.852537	-43.63
lnc-ZNF737-3:2	ENST00000391150	0.770055	-8.45
lnc-ZNF737-3:8	ENST00000402696	0.727873	-55.89
lnc-ZNF80-4:2	ENST00000296043	0.883211	-21.86
lnc-ZNF99-2:2	ENST00000364684	0.813642	-14.74
MACROD2-IT1:2	ENST00000436636	0.887591	-30.58
MACROD2-IT1:2	ENST00000454872	0.884182	-22.19
MACROD2-IT1:2	ENST00000458420	0.824281	-30.94
RC3H1-IT1:1	ENST00000410412	0.706716	-7.21
ZFX-AS1:3	ENST00000391150	0.843394	-9.59
DLX2-DT:3	ENST00000264501	0.729295	-45.45
DLX2-DT:3	ENST00000516739	0.723159	-6.58
FAM53B-AS1:1	ENST00000516739	0.755513	-8.28
GRK5-IT1:1	ENST00000335251	0.859689	-21.43
GRK5-IT1:1	ENST00000519522	0.786573	-10.66
LINC00862:5	ENST00000231368	0.757468	-52.79
LINC00970:1	ENST00000261798	0.806132	-156.91
LINC01494:3	ENST00000264501	0.742932	-35.36
LINC01494:3	ENST00000450253	0.785595	-91.66
LINC01494:3	ENST00000516739	0.943032	-5.38
LINC01494:3	ENST00000669079	0.781409	-56.97
LINC01687:17	ENST00000450253	0.815614	-27.2
LINC01854:11	ENST00000380639	0.852246	-81.38
LINC01854:11	ENST00000403625	0.838921	-153.94
LINC01854:11	ENST00000504419	0.902438	-182.6
LINC01854:11	ENST00000516739	0.785063	-11.1
LINC01891:5	ENST00000335251	0.844931	-26.56
LINC02001:5	ENST00000612613	0.722836	-19.44
LINC02208:32	ENST00000380639	0.720537	-66.58
LINC02208:32	ENST00000503038	0.728822	-39.8
LINC02208:32	ENST00000504419	0.830015	-59.45
LINC02208:32	ENST00000510776	0.886775	-66.36
LINC02208:32	ENST00000515303	0.722455	-61.04
LINC02208:32	ENST00000515834	0.719365	-59.53
LINC02208:32	ENST00000520339	0.812658	-81.17
LINC02208:32	ENST00000661210	0.724546	-76.39
LINC02583:16	ENST00000296464	0.874842	-25.11
lnc-ACTBL2-1:1	ENST00000264501	0.726405	-25.6
lnc-ACTBL2-1:1	ENST00000403625	0.889695	-36.44
lnc-AMIGO2-9:1	ENST00000671050	0.75684	-42.64
lnc-AUNIP-3:1	ENST00000521941	0.755534	-52.96
lnc-B3GLCT-5:1	ENST00000516739	0.7571	-7.28
lnc-BBS7-1:1	ENST00000446378	0.919155	-18.46
lnc-BIN3-1:1	ENST00000508504	0.747287	-91.18
lnc-BLNK-1:6	ENST00000502747	0.832506	-31.67
lnc-BLNK-1:6	ENST00000612613	0.886069	-11.58
lnc-BTLA-4:1	ENST00000265104	0.710887	-46.64
lnc-CCDC125-1:4	ENST00000611334	0.71958	-14.26
lnc-CCDC152-1:1	ENST00000403625	0.7049	-100.43
lnc-CCDC74A-13:1	ENST00000335251	0.745334	-24.72
lnc-CCDC74A-13:1	ENST00000506933	0.870442	-14.46
lnc-CELA3A-5:21	ENST00000514110	0.746262	-163.34
lnc-CELA3A-5:21	ENST00000650981	0.750303	-124.89
lnc-CELA3A-5:21	ENST00000671317	0.71548	-242.3
lnc-CEP120-4:3	ENST00000380639	0.835054	-106.53
lnc-CEP120-4:3	ENST00000521941	0.705832	-46.94
lnc-CRLF1-4:1	ENST00000340941	0.7509	-36.38
lnc-CRLF1-4:1	ENST00000435422	0.797606	-33.17
lnc-CRLF1-4:1	ENST00000611334	-0.70061	-17.22
lnc-CRLF1-4:2	ENST00000611334	-0.754736	-21.05
lnc-DACT2-3:1	ENST00000512507	0.727771	-49.99
lnc-DDX5-2:3	ENST00000306480	0.788711	-97.18
lnc-DDX5-2:3	ENST00000403625	0.770776	-39.78
lnc-DDX5-2:3	ENST00000669079	0.823845	-47.97
lnc-DDX5-2:5	ENST00000512507	0.817476	-33.45
lnc-DIP2A-7:1	ENST00000512452	0.847599	-61.9
lnc-DIP2A-7:1	ENST00000521941	0.769874	-39.95
lnc-DIP2A-7:1	ENST00000605892	0.762537	-35.42
lnc-EEF1AKMT2-2:1	ENST00000512507	0.718533	-29.59
lnc-EFHB-3:1	ENST00000296464	0.784799	-22.6
lnc-EFHB-3:1	ENST00000511685	0.829367	-33.88
lnc-ERP27-1:1	ENST00000511024	0.865181	-153.56
lnc-ERP27-1:1	ENST00000511248	0.76547	-196.96
lnc-ERP27-1:2	ENST00000382496	0.798561	-25.84
lnc-ESD-2:1	ENST00000379982	0.713074	-26.66
lnc-ESD-2:1	ENST00000380639	0.734008	-21.12
lnc-ESD-2:1	ENST00000515105	0.799976	-16.76
lnc-EXOC5-5:1	ENST00000501886	0.742555	-60.45
lnc-EXOC5-5:1	ENST00000513289	0.794928	-59.25
lnc-FAM186B-3:4	ENST00000357387	-0.839285	-22.48
lnc-FBN1-3:8	ENST00000505444	0.861471	-27.44
lnc-FTCDNL1-4:41	ENST00000296464	0.858998	-22.45
lnc-FTCDNL1-4:41	ENST00000511685	0.731929	-37.2
lnc-GABARAP-1:1	ENST00000435205	0.734568	-41.7
lnc-GCNT1-1:2	ENST00000514442	0.764731	-120.82
lnc-GCNT1-1:2	ENST00000522653	0.742859	-115.08
lnc-GKAP1-1:1	ENST00000459613	0.706301	-19.69
lnc-GNG5-6:1	ENST00000274140	0.773732	-104.87
lnc-GPR137C-1:1	ENST00000261800	0.794991	-37.6
lnc-GPR137C-1:1	ENST00000274140	0.819652	-57.97
lnc-GPR137C-1:1	ENST00000450253	0.735511	-56.8
lnc-GTDC1-27:1	ENST00000261798	0.710602	-102.85
lnc-GTDC1-27:1	ENST00000304385	0.826779	-85.37
lnc-GTDC1-27:1	ENST00000512214	0.760652	-75.77
lnc-GTF2F2-4:2	ENST00000265104	0.815621	-37.81
lnc-HAO2-2:12	ENST00000505479	0.759768	-126.92
lnc-HAO2-2:12	ENST00000521941	0.752547	-36.25
lnc-HAPLN3-2:1	ENST00000264501	0.834457	-36.35
lnc-HERC6-1:3	ENST00000264501	0.792251	-31.15
lnc-HERC6-1:3	ENST00000450253	0.849033	-33.28
lnc-HNRNPA2B1-14:1	ENST00000265085	-0.737993	-29.69
lnc-HNRNPA2B1-14:2	ENST00000503606	0.710592	-16.09
lnc-HOMER1-7:1	ENST00000446378	0.923598	-4278.81
lnc-HOMER1-7:1	ENST00000611334	0.704077	-15.22
lnc-IDNK-1:1	ENST00000199320	0.827415	-42.27
lnc-IGLL1-1:13	ENST00000296464	0.738315	-205.48
lnc-IGLL1-1:13	ENST00000511685	0.849328	-155.66
lnc-IGLL1-1:13	ENST00000512507	0.9604	-156.75
lnc-IGLL1-1:13	ENST00000514110	0.775852	-164.37
lnc-INTS10-1:1	ENST00000450253	0.799431	-110.43
lnc-INTS10-1:1	ENST00000515834	0.917493	-188.64
lnc-INTS10-1:1	ENST00000654466	0.871438	-62.59
lnc-INTS8-5:3	ENST00000446378	0.766948	-32.62
lnc-ITSN2-3:1	ENST00000264501	0.717304	-17.85
lnc-ITSN2-3:1	ENST00000380639	0.751813	-19.44
lnc-ITSN2-3:1	ENST00000508559	0.848875	-18.83
lnc-ITSN2-3:1	ENST00000516739	0.730865	-6.69
lnc-KATNAL2-1:12	ENST00000516739	0.81164	-8.23
lnc-KCNJ4-1:1	ENST00000512507	0.742821	-48.47
lnc-KHDC3L-2:11	ENST00000353411	0.705543	-81.57
lnc-KHDC3L-2:13	ENST00000341754	0.91195	-46.91
lnc-KHDC3L-2:8	ENST00000652848	0.793791	-123.95
lnc-KRT8-1:1	ENST00000513003	0.704127	-22.11
lnc-KRT8-1:4	ENST00000281092	0.770582	-36.46
lnc-KRT8-1:4	ENST00000302764	0.904826	-124.92
lnc-KRT8-1:4	ENST00000340941	0.892381	-121.26
lnc-LEO1-5:2	ENST00000265343	-0.714897	-14.77
lnc-LEO1-5:2	ENST00000296657	0.742002	-22.92
lnc-LRBA-1:1	ENST00000501927	0.844236	-114.38
lnc-LRBA-1:1	ENST00000512210	0.75524	-53.22
lnc-MAP3K9-2:1	ENST00000296824	0.722499	-112.87
lnc-MAP3K9-2:1	ENST00000435205	0.701772	-77.21
lnc-MAP3K9-2:1	ENST00000508716	0.826745	-112.79
lnc-METTL4-1:1	ENST00000261798	0.880978	-99.49
lnc-METTL4-1:1	ENST00000514775	0.705287	-30.82
lnc-METTL4-1:2	ENST00000335251	0.750305	-19.66
lnc-MRI1-1:1	ENST00000450253	0.756937	-38.01
lnc-MRI1-1:1	ENST00000504419	0.82609	-51.15
lnc-MRPL14-3:1	ENST00000611334	0.782816	-21.51
lnc-MSR1-2:7	ENST00000435205	0.788294	-32.53
lnc-MTCP1-3:2	ENST00000357387	0.72342	-32.89
lnc-MTRNR2L5-7:1	ENST00000670451	0.710662	-131.67
lnc-MTRNR2L5-7:1	ENST00000671317	0.79714	-123.6
lnc-NCOA3-4:2	ENST00000432305	-0.718811	-108.48
lnc-NCOA3-9:9	ENST00000521941	0.797419	-76.55
lnc-NF2-2:1	ENST00000509789	0.734576	-49.93
lnc-NF2-2:1	ENST00000510037	0.79732	-94.89
lnc-NF2-2:1	ENST00000670972	0.776383	-134.48
lnc-NID2-4:1	ENST00000382496	0.826095	-35.86
lnc-NIPSNAP1-3:2	ENST00000509789	0.858049	-70.89
lnc-NIPSNAP1-3:2	ENST00000665661	0.963032	-102.09
lnc-PAIP2-6:1	ENST00000274140	0.72823	-91.65
lnc-PAIP2-6:1	ENST00000326866	0.908037	-78.79
lnc-PAIP2-6:1	ENST00000356499	0.763643	-79.25
lnc-PAIP2-6:1	ENST00000378670	0.820091	-76.15
lnc-PAIP2-6:1	ENST00000505625	0.931044	-83.23
lnc-PAIP2-6:1	ENST00000509093	0.713546	-28.74
lnc-PAIP2-6:1	ENST00000514823	0.807791	-49.56
lnc-PAIP2-6:1	ENST00000670376	0.880566	-63.39
lnc-PAIP2-6:1	ENST00000671485	0.773278	-88.88
lnc-PASD1-2:1	ENST00000264501	0.893767	-29
lnc-PASD1-2:1	ENST00000504020	0.91908	-17.73
lnc-PCDH8-8:1	ENST00000306480	0.75046	-59.31
lnc-PIAS2-2:1	ENST00000306480	0.877432	-135.15
lnc-POLR1A-3:1	ENST00000475148	0.88928	-45.9
lnc-POLR1A-3:1	ENST00000502747	0.942356	-90.82
lnc-POLR1A-3:1	ENST00000611334	0.75698	-18.31
lnc-PPIA-1:13	ENST00000297156	0.909963	-122.73
lnc-PPIA-1:13	ENST00000514110	0.874281	-190.71
lnc-PPIA-1:13	ENST00000612613	0.760821	-22.25
lnc-PPP1R3B-4:2	ENST00000295888	0.748401	-37.98
lnc-PPP1R3B-4:2	ENST00000382496	0.837593	-38.56
lnc-PPP1R42-2:1	ENST00000296657	0.823189	-38.6
lnc-PROSER1-1:1	ENST00000650981	0.799746	-73.1
lnc-PROSER1-1:1	ENST00000671317	0.807052	-148.61
lnc-PSMA8-4:1	ENST00000382496	0.72111	-32.09
lnc-PSMA8-4:1	ENST00000512507	0.79126	-29.85
lnc-PTTG1-4:1	ENST00000335251	0.717482	-28.66
lnc-RAD23B-2:1	ENST00000520339	0.754576	-69.76
lnc-RAD23B-2:2	ENST00000506263	0.874095	-30.87
lnc-RAD23B-2:2	ENST00000624139	0.762287	-41.43
lnc-RAD23B-2:2	ENST00000644072	0.85328	-47.98
lnc-RBM45-9:1	ENST00000394650	0.80777	-38.58
lnc-RBM45-9:1	ENST00000515059	-0.724965	-36.01
lnc-RFC3-3:1	ENST00000671107	0.86792	-96.74
lnc-RPLP0-1:1	ENST00000264501	0.716287	-79.29
lnc-RPLP0-1:1	ENST00000380639	0.721829	-214.34
lnc-RPLP0-1:1	ENST00000503445	0.889214	-62.22
lnc-RPLP0-1:1	ENST00000521941	0.744225	-74.95
lnc-SEC63-5:2	ENST00000611334	0.928285	-17.18
lnc-SENP6-3:13	ENST00000670451	0.776269	-206
lnc-SFTPD-8:1	ENST00000261800	0.814918	-25.82
lnc-SIRT4-31:1	ENST00000261800	0.831643	-22.71
lnc-SIRT4-31:1	ENST00000516739	0.733101	-6.07
lnc-SMC2-2:1	ENST00000296464	0.779444	-27.48
lnc-SMPDL3A-2:2	ENST00000261800	0.804975	-34.21
lnc-SMPDL3A-2:2	ENST00000380639	0.855385	-28.43
lnc-SMPDL3A-2:2	ENST00000403625	0.864413	-33.62
lnc-SMPDL3A-2:2	ENST00000516739	0.739723	-7.04
lnc-SNAPC1-1:1	ENST00000265104	0.894261	-35.59
lnc-SON-2:2	ENST00000512507	0.82195	-40.62
lnc-SPANXB1-5:1	ENST00000306480	0.727147	-30.7
lnc-SPP2-7:1	ENST00000265175	-0.862577	-92.39
lnc-SPP2-7:1	ENST00000339397	-0.770118	-63.82
lnc-STK3-2:7	ENST00000296464	0.837158	-99.83
lnc-SYT2-3:1	ENST00000407818	0.785442	-105.05
lnc-SYT2-3:1	ENST00000457303	-0.782336	-53.19
lnc-SYT2-3:1	ENST00000505668	0.78772	-91.64
lnc-SYT2-3:1	ENST00000510037	0.735416	-70.64
lnc-SYT2-3:1	ENST00000665661	0.763685	-38.94
lnc-SYT2-3:1	ENST00000670972	0.71174	-73.12
lnc-TERF1-1:2	ENST00000511685	0.726879	-41.61
lnc-TIMM8B-2:3	ENST00000417486	0.799172	-187.12
lnc-TMEM206-5:14	ENST00000516739	0.759202	-8.56
lnc-TMEM232-1:1	ENST00000353411	0.71209	-26.29
lnc-TMEM232-1:1	ENST00000382496	0.885055	-37.57
lnc-TRIM43B-4:1	ENST00000505770	0.779397	-8.58
lnc-TSTD3-2:5	ENST00000265104	0.807528	-23.58
lnc-TYW1-7:6	ENST00000515332	-0.747986	-49.99
lnc-TYW1-7:8	ENST00000516739	0.784773	-7.72
lnc-UFSP1-2:1	ENST00000516739	0.869065	-10.14
lnc-VTCN1-2:1	ENST00000264501	0.774737	-35.79
lnc-WRNIP1-3:1	ENST00000403625	0.844554	-68.11
lnc-XRCC2-12:1	ENST00000380639	0.723714	-32.47
lnc-XRCC2-12:2	ENST00000521941	0.806082	-70.22
lnc-YME1L1-1:2	ENST00000357387	-0.822531	-15.75
lnc-YWHAZ-4:4	ENST00000380639	0.761184	-154.65
lnc-YWHAZ-4:4	ENST00000521941	0.746603	-60.81
lnc-ZBTB10-1:3	ENST00000513987	0.700005	-74.06
lnc-ZBTB10-1:3	ENST00000520421	0.734403	-73.05
lnc-ZNF132-1:1	ENST00000297156	0.922939	-92.08
lnc-ZNF132-1:1	ENST00000508631	0.785204	-61.85
lnc-ZNF737-3:5	ENST00000517936	0.767644	-14.93
lnc-ZNF92-3:1	ENST00000513779	0.700094	-60.66
MACROD2-IT1:1	ENST00000505444	0.747099	-21.96
CKMT2-AS1:22	ENST00000342526	0.742669	-217.63
CKMT2-AS1:22	ENST00000434255	0.856438	-77.47
CKMT2-AS1:25	ENST00000369393	-0.767386	-25.35
CKMT2-AS1:26	ENST00000455814	0.734593	-95.61
CKMT2-AS1:26	ENST00000458980	0.738838	-9.99
FAM53B-AS1:1	ENST00000665400	0.888551	-100.1
LINC00970:1	ENST00000230122	0.77959	-242.47
LINC01467:2	ENST00000400331	0.82153	-33
LINC01467:3	ENST00000379802	0.73985	-25.5
LINC01494:3	ENST00000585129	0.83347	-52.05
LINC01494:3	ENST00000650328	0.747092	-46.65
LINC01588:65	ENST00000455814	0.908995	-97.74
LINC01588:65	ENST00000458980	0.894765	-10.91
LINC01619:10	ENST00000436928	0.912808	-173.91
LINC01619:10	ENST00000673446	0.887198	-119.78
LINC01687:17	ENST00000665400	0.845854	-45.24
LINC02208:25	ENST00000458980	0.791513	-9.89
LINC02208:32	ENST00000429530	0.774288	-53.67
LINC02208:32	ENST00000458142	0.735252	-61.05
LINC02208:32	ENST00000673245	0.777551	-22.31
LINC02476:18	ENST00000436928	0.707351	-214.87
LINC02565:8	ENST00000434255	0.806604	-45.35
lnc-A1BG-1:8	ENST00000436928	0.722289	-233.48
lnc-A1BG-1:8	ENST00000488710	0.70725	-55.56
lnc-A1BG-1:8	ENST00000619713	0.704507	-120.99
lnc-A1BG-1:8	ENST00000671876	0.712226	-262.73
lnc-AACS-5:1	ENST00000251691	0.812745	-62.57
lnc-ADAT1-1:1	ENST00000489790	0.744547	-59.23
lnc-ALX1-2:3	ENST00000607197	0.726166	-30.88
lnc-ALX1-2:3	ENST00000642461	0.745343	-21.37
lnc-ALX1-2:4	ENST00000384154	0.836504	-9.02
lnc-AUNIP-3:1	ENST00000632111	0.709065	-67.5
lnc-BBS7-1:1	ENST00000433355	0.854429	-16.48
lnc-BLNK-1:6	ENST00000654062	0.879858	-23.27
lnc-BLNK-1:6	ENST00000654964	0.722545	-26.31
lnc-BMS1-5:1	ENST00000409508	-0.745594	-32.07
lnc-BTLA-4:1	ENST00000400331	0.945694	-44.25
lnc-CCDC158-1:1	ENST00000607772	0.787782	-79.54
lnc-CCDC74A-13:1	ENST00000650410	0.910768	-82.45
lnc-CDK12-1:7	ENST00000302103	0.889858	-83.8
lnc-CDK12-1:7	ENST00000488710	0.7099	-58.46
lnc-CELA3A-5:21	ENST00000370315	0.895436	-230.65
lnc-CELA3A-5:21	ENST00000434255	0.747243	-53.1
lnc-CELA3A-5:21	ENST00000482541	0.704581	-157.26
lnc-CLDN1-1:1	ENST00000421121	0.727684	-11.26
lnc-CLDN1-1:1	ENST00000606080	0.716043	-23.8
lnc-CPS1-5:1	ENST00000302103	0.742691	-18.71
lnc-CRCP-1:1	ENST00000458980	0.793627	-10.87
lnc-CRLF1-4:1	ENST00000371117	0.793473	-39.01
lnc-DACT2-3:1	ENST00000498286	0.735306	-37.76
lnc-DACT2-3:1	ENST00000665400	0.87009	-56.92
lnc-DCAF13-1:1	ENST00000420043	0.741434	-102.26
lnc-DCAF13-1:1	ENST00000585129	0.873645	-59.56
lnc-DDC-3:7	ENST00000519065	0.840736	-26.81
lnc-DDC-3:7	ENST00000607016	0.812487	-28.72
lnc-DDX5-2:3	ENST00000585129	0.894188	-28.79
lnc-DDX5-2:3	ENST00000609770	0.979438	-52.53
lnc-DDX5-2:5	ENST00000302103	0.793967	-26.45
lnc-DDX5-2:5	ENST00000380455	0.883218	-58.2
lnc-DDX5-2:5	ENST00000433355	0.919132	-27.26
lnc-DENND1A-4:1	ENST00000662845	0.784188	-34.52
lnc-DHX38-19:1	ENST00000488710	0.768233	-45.45
lnc-DIP2A-7:1	ENST00000634910	0.834678	-92.29
lnc-EEF1AKMT2-2:1	ENST00000433355	0.78551	-21.24
lnc-EEF1AKMT2-2:1	ENST00000498286	0.7094	-26.38
lnc-EFHB-3:1	ENST00000251691	0.827519	-29.93
lnc-EFHB-3:1	ENST00000302103	0.73408	-20.77
lnc-EFHB-3:1	ENST00000433355	0.878406	-25.71
lnc-EFHB-3:1	ENST00000498286	0.84503	-28.89
lnc-ERP27-1:2	ENST00000192788	0.732761	-23.15
lnc-ESD-2:1	ENST00000181839	0.750216	-31.69
lnc-ESD-2:1	ENST00000338130	0.786434	-22.99
lnc-ESD-2:1	ENST00000355773	0.826547	-24.73
lnc-ESD-2:1	ENST00000369536	0.708843	-15.3
lnc-ESD-2:1	ENST00000435041	0.84208	-25.54
lnc-ESD-2:1	ENST00000466014	0.862569	-23.02
lnc-FAM186B-3:2	ENST00000409508	0.809913	-58.41
lnc-FBN1-3:8	ENST00000585129	0.803959	-54.42
lnc-FBXO31-11:1	ENST00000262043	0.747963	-85.28
lnc-FBXW7-5:1	ENST00000606080	0.715442	-18.49
lnc-FH-1:1	ENST00000455814	0.790118	-96.32
lnc-FH-1:1	ENST00000458980	0.804836	-12.66
lnc-FZD4-1:6	ENST00000488710	0.905717	-61.49
lnc-GABARAP-1:2	ENST00000370659	0.759642	-22.85
lnc-GABARAP-1:2	ENST00000637030	0.768163	-5.42
lnc-GAREM2-4:1	ENST00000432176	0.847758	-154.97
lnc-GAREM2-4:1	ENST00000447508	0.714142	-143.73
lnc-GAREM2-4:1	ENST00000516806	0.765727	-10.33
lnc-GAREM2-4:1	ENST00000607197	0.760002	-82.08
lnc-GAREM2-4:1	ENST00000644216	0.731937	-103.1
lnc-GAREM2-4:1	ENST00000651421	0.846246	-84.43
lnc-GNG5-6:1	ENST00000459959	0.782274	-98.64
lnc-GNG5-6:1	ENST00000486069	0.796873	-45.79
lnc-GNG5-6:1	ENST00000609998	0.728555	-135.46
lnc-GNG5-6:1	ENST00000635439	0.701381	-111.16
lnc-GPR137C-1:1	ENST00000473564	0.974821	-23.47
lnc-GRM5-1:3	ENST00000400331	0.708782	-22.7
lnc-GTDC1-27:1	ENST00000434255	0.706645	-72.37
lnc-GTF2E2-2:1	ENST00000607197	0.858849	-59.96
lnc-GTF2F2-4:2	ENST00000369393	-0.732248	-45.89
lnc-HAO2-2:12	ENST00000609770	0.709652	-358.2
lnc-HAPLN3-2:1	ENST00000665400	0.854854	-52.02
lnc-HNRNPA2B1-14:1	ENST00000367481	0.786997	-27.52
lnc-HNRNPA2B1-14:3	ENST00000671876	0.785539	-33.14
lnc-HSD17B7-1:2	ENST00000385008	0.900269	-8.15
lnc-IDNK-1:1	ENST00000544802	0.794604	-66.65
lnc-IGLL1-1:13	ENST00000380455	0.76454	-257.16
lnc-IGLL1-1:13	ENST00000433355	0.793729	-110.87
lnc-IGLL1-1:13	ENST00000498286	0.819823	-277.37
lnc-INTS8-5:3	ENST00000251691	0.775927	-35.6
lnc-INTS8-5:3	ENST00000380455	0.866666	-42.27
lnc-INTS8-5:3	ENST00000665400	0.714535	-44.78
lnc-IRS1-8:1	ENST00000434255	0.855804	-72.62
lnc-ITSN2-3:1	ENST00000665400	0.718367	-24
lnc-KCNJ4-1:1	ENST00000251691	0.875287	-53.39
lnc-KCNJ4-1:1	ENST00000498286	0.822666	-36.2
lnc-KHDC3L-2:11	ENST00000302103	0.746994	-69.22
lnc-KHDC3L-2:13	ENST00000384027	0.846534	-9.48
lnc-KHDC3L-2:13	ENST00000480517	0.799331	-49.37
lnc-KHDC3L-2:13	ENST00000642592	0.851272	-60.86
lnc-KHDC3L-2:4	ENST00000671876	0.746079	-193.12
lnc-KIFC2-2:2	ENST00000489790	0.902587	-108.17
lnc-KIFC2-2:2	ENST00000671258	0.746196	-32.57
lnc-KLHL25-14:1	ENST00000369393	-0.729673	-34.41
lnc-KRT8-1:1	ENST00000371117	0.750909	-40.01
lnc-KRT8-1:4	ENST00000310301	0.821893	-148.73
lnc-KRT8-1:4	ENST00000367467	0.843404	-120.46
lnc-KRT8-1:4	ENST00000371117	0.772817	-49.5
lnc-LASP1-3:1	ENST00000367481	0.911473	-18.9
lnc-LASP1-3:1	ENST00000384027	0.718483	-7.63
lnc-LRBA-1:1	ENST00000622353	0.808368	-157.35
lnc-MAFB-8:1	ENST00000369393	-0.704128	-49.76
lnc-MAP3K9-2:1	ENST00000432854	0.733491	-111.51
lnc-MAP3K9-2:1	ENST00000455814	0.886328	-116.9
lnc-MAP3K9-2:1	ENST00000458980	0.85459	-9.02
lnc-MAP3K9-2:1	ENST00000527578	0.813205	-97.72
lnc-MAP3K9-2:1	ENST00000606080	0.783101	-29.49
lnc-MAP3K9-2:1	ENST00000624429	0.737508	-88.21
lnc-MAP3K9-2:1	ENST00000661640	0.824964	-96.84
lnc-MAP3K9-2:1	ENST00000672937	0.794813	-111.14
lnc-METTL4-1:2	ENST00000237281	0.73507	-20.03
lnc-MSR1-2:7	ENST00000458980	0.738317	-9.36
lnc-MTCP1-3:2	ENST00000448741	0.765029	-34.37
lnc-MTCP1-3:2	ENST00000637030	0.784408	-8.87
lnc-MTCP1-3:2	ENST00000665400	0.745049	-71.92
lnc-MTRNR2L5-7:1	ENST00000275053	0.820251	-149.19
lnc-MTRNR2L5-7:1	ENST00000306984	0.707453	-161.38
lnc-MTRNR2L5-7:1	ENST00000418945	0.882477	-168.24
lnc-MTRNR2L5-7:1	ENST00000434255	0.839193	-82.82
lnc-MTRNR2L5-7:1	ENST00000615663	0.789045	-102.51
lnc-MTX3-5:1	ENST00000370474	0.781756	-156.97
lnc-MTX3-5:1	ENST00000455814	0.708356	-117.07
lnc-MTX3-5:1	ENST00000458980	0.705878	-12.8
lnc-MZT2B-4:1	ENST00000665400	0.843912	-84.1
lnc-NCKAP1-3:1	ENST00000632111	0.79875	-60.4
lnc-NCOA3-9:9	ENST00000632111	0.823211	-142.09
lnc-NF2-2:1	ENST00000304004	0.880446	-93.16
lnc-NF2-2:1	ENST00000542713	0.723806	-86.75
lnc-NID2-4:1	ENST00000400331	0.947411	-27.47
lnc-NIPSNAP1-3:2	ENST00000434255	0.746568	-55.25
lnc-OTOGL-5:1	ENST00000230085	0.79807	-21.55
lnc-OTOGL-5:1	ENST00000436928	0.717805	-35.13
lnc-OTOGL-5:1	ENST00000486256	0.875705	-34.25
lnc-OTOGL-5:1	ENST00000623016	0.927694	-13.16
lnc-PAIP2-5:1	ENST00000434255	0.764128	-10.55
lnc-PAIP2-6:1	ENST00000357618	0.886301	-97.38
lnc-PAIP2-6:1	ENST00000368564	0.917797	-22.01
lnc-PAIP2-6:1	ENST00000369578	0.70118	-78.63
lnc-PAIP2-6:1	ENST00000395699	0.755731	-84.36
lnc-PAIP2-6:1	ENST00000420713	0.727244	-91.03
lnc-PAIP2-6:1	ENST00000477822	0.736578	-71.85
lnc-PAIP2-6:1	ENST00000479493	0.784856	-64.83
lnc-PAIP2B-1:1	ENST00000432854	0.705345	-58.63
lnc-PASD1-2:1	ENST00000637030	0.821466	-5.09
lnc-PCDH8-8:1	ENST00000433355	0.740519	-27.63
lnc-PCDH8-8:1	ENST00000488710	0.919915	-44.14
lnc-PCDH8-8:1	ENST00000647518	0.864788	-51.91
lnc-PCDH8-8:1	ENST00000664457	0.742708	-81.17
lnc-PDE7B-8:3	ENST00000251691	0.900301	-58.4
lnc-PIAS2-2:1	ENST00000585129	0.784905	-57.26
lnc-POLR1A-3:1	ENST00000436928	0.743786	-130.36
lnc-PPIA-1:13	ENST00000488710	0.730457	-62.57
lnc-PRKAA1-2:2	ENST00000262043	0.705697	-30.99
lnc-PRKAA1-2:2	ENST00000607197	0.756829	-47.06
lnc-PROSER1-1:1	ENST00000434255	0.715465	-40.18
lnc-PSMA8-4:1	ENST00000251691	0.808615	-33.74
lnc-PSMA8-4:1	ENST00000607772	0.749424	-31.19
lnc-PTTG1-4:1	ENST00000607197	0.883762	-31.56
lnc-RAD23B-2:1	ENST00000477844	0.79609	-128.42
lnc-RAD23B-2:1	ENST00000499986	0.827501	-78.29
lnc-RAD23B-2:1	ENST00000670046	0.749034	-39.53
lnc-RAD23B-2:2	ENST00000357085	0.750339	-44.41
lnc-RAD23B-2:2	ENST00000477822	0.773558	-35.17
lnc-RAD23B-2:2	ENST00000651319	0.713344	-52.16
lnc-RAD23B-2:2	ENST00000671876	0.7214	-52.46
lnc-RBM45-7:1	ENST00000585129	0.914307	-57.48
lnc-RPL9-2:1	ENST00000297323	0.911938	-30.91
lnc-RPLP0-1:1	ENST00000369536	0.804314	-139.84
lnc-RPLP0-1:1	ENST00000385008	0.823579	-13.31
lnc-RPLP0-1:1	ENST00000459959	0.796935	-106.13
lnc-RPLP0-1:1	ENST00000462112	0.876454	-95.56
lnc-RPLP0-1:1	ENST00000609998	0.866975	-143.34
lnc-RPS29-6:1	ENST00000400331	0.818131	-86.46
lnc-RPS29-6:1	ENST00000432854	0.740807	-58.43
lnc-SEL1L-11:1	ENST00000369393	-0.852726	-42.52
lnc-SEL1L-11:1	ENST00000400331	0.770505	-33.85
lnc-SEL1L-11:1	ENST00000466002	0.831014	-21.76
lnc-SELENBP1-3:1	ENST00000244763	0.702623	-50.01
lnc-SELENBP1-3:1	ENST00000400331	0.724064	-40.42
lnc-SENP6-3:13	ENST00000434255	0.898409	-62.66
lnc-SENP6-3:13	ENST00000613854	0.869648	-35.49
lnc-SIRT4-31:1	ENST00000534160	0.92349	-13.97
lnc-SMC2-2:1	ENST00000433355	0.713204	-27.73
lnc-SMIM10-2:1	ENST00000458980	0.742823	-7.74
lnc-SON-2:2	ENST00000251691	0.785954	-42.9
lnc-SON-2:2	ENST00000297029	0.728952	-52.96
lnc-SON-2:2	ENST00000433355	0.899861	-29.84
lnc-SPP2-7:1	ENST00000488710	0.892342	-35.31
lnc-STX6-8:2	ENST00000251691	0.761762	-66.8
lnc-STX6-8:2	ENST00000474593	0.865254	-62.55
lnc-SUGCT-5:1	ENST00000400331	0.745314	-21.09
lnc-SULF2-5:2	ENST00000409508	-0.707316	-19.9
lnc-SULF2-5:2	ENST00000665400	0.724469	-26.21
lnc-SYT2-3:1	ENST00000304004	0.796315	-67.17
lnc-SYT2-3:1	ENST00000471215	0.750319	-41.88
lnc-SYT2-3:1	ENST00000494255	0.830587	-40.98
lnc-SYT2-3:1	ENST00000541790	0.779366	-72.74
lnc-SYT2-3:1	ENST00000647453	0.894394	-68.33
lnc-TEFM-2:1	ENST00000665400	0.726151	-49.76
lnc-TERF1-1:1	ENST00000671876	0.759461	-103.84
lnc-TERF1-1:2	ENST00000251691	0.784248	-49.32
lnc-TERF1-1:2	ENST00000297029	0.70835	-54.83
lnc-TERF1-1:2	ENST00000380455	0.773481	-71.33
lnc-TERF1-1:2	ENST00000433355	0.823731	-37.57
lnc-TIMM8B-2:3	ENST00000516806	0.74864	-13.14
lnc-TMC7-2:3	ENST00000434255	0.706059	-47.91
lnc-TMC8-4:1	ENST00000380455	0.816636	-113.31
lnc-TMC8-4:1	ENST00000498286	0.883751	-109.96
lnc-TMEM206-5:14	ENST00000665400	0.866386	-84.88
lnc-TMEM232-1:1	ENST00000406451	0.745888	-31.46
lnc-TMEM232-1:1	ENST00000433355	0.780123	-30.75
lnc-TMEM232-1:1	ENST00000498286	0.730691	-25.96
lnc-USP10-2:1	ENST00000519065	0.822315	-36.01
lnc-VGF-4:1	ENST00000436249	0.701539	-108.11
lnc-WBP4-2:9	ENST00000438444	0.837311	-152.76
lnc-WRNIP1-3:1	ENST00000488710	0.863086	-41.64
lnc-WRNIP1-3:1	ENST00000496478	0.702295	-25.22
lnc-WRNIP1-3:1	ENST00000665400	0.759343	-76.97
lnc-XRCC2-12:2	ENST00000645559	0.71583	-10.27
lnc-YWHAZ-4:4	ENST00000585129	0.829819	-56.39
lnc-ZBTB10-1:3	ENST00000647453	0.898978	-75.15
lnc-ZC3H12C-6:1	ENST00000647893	0.722279	-38.46
lnc-ZC3H12C-6:1	ENST00000665400	0.731632	-53.83
lnc-ZNF107-4:1	ENST00000230122	0.801299	-47.83
lnc-ZNF107-4:1	ENST00000414815	0.8323	-45.39
lnc-ZNF132-1:1	ENST00000474593	0.744581	-78.74
lnc-ZNF132-1:1	ENST00000607772	0.851778	-93.52
lnc-ZNF737-3:6	ENST00000427704	0.764575	-78.27
lnc-ZNF92-3:1	ENST00000632111	0.808808	-55.62
lnc-ZNF92-3:1	ENST00000645559	0.78176	-14.81
lnc-ZNF92-3:1	ENST00000651488	0.824371	-102.86
MACROD2-IT1:2	ENST00000400331	0.829237	-25.55
ZFX-AS1:3	ENST00000367481	0.730476	-61.06
CKMT2-AS1:25	ENST00000520383	0.855108	-19.94
FAM53B-AS1:11	ENST00000472406	0.848731	-15.28
LINC00862:1	ENST00000568479	0.788608	-32.12
LINC00862:4	ENST00000365012	0.718228	-6.85
LINC00862:5	ENST00000276440	0.768279	-42.15
LINC00862:5	ENST00000623936	-0.78554	-13.28
LINC00970:1	ENST00000385302	0.729932	-11.74
LINC00970:1	ENST00000494357	0.806422	-224.3
LINC00970:1	ENST00000517604	0.836071	-140.3
LINC01467:2	ENST00000411377	0.7744	-8.94
LINC01494:3	ENST00000220597	0.730777	-82.75
LINC01687:17	ENST00000276440	0.763595	-34.41
LINC01891:5	ENST00000378016	0.70556	-40.22
LINC01891:5	ENST00000385302	0.826749	-12.04
LINC02208:32	ENST00000417368	0.768258	-61.98
LINC02208:32	ENST00000650309	0.917422	-67.9
LINC02583:16	ENST00000223073	0.884119	-28.56
lnc-A1BG-1:8	ENST00000223073	0.949648	-165.58
lnc-ADAMTS6-1:1	ENST00000223073	0.872726	-28.51
lnc-ADAP2-1:1	ENST00000327381	0.763262	-153.77
lnc-ADAP2-1:1	ENST00000491061	0.875667	-77.48
lnc-ADAP2-1:1	ENST00000517359	0.7945	-98.34
lnc-ADAP2-1:1	ENST00000526470	0.786449	-144.6
lnc-ADAP2-1:1	ENST00000670178	0.845981	-139.18
lnc-ADAP2-4:2	ENST00000520383	0.702625	-27.71
lnc-ADAT1-1:1	ENST00000434211	0.700944	-189.56
lnc-ALX1-2:4	ENST00000638437	0.806737	-29.22
lnc-AUNIP-3:1	ENST00000385302	0.896228	-13.95
lnc-BLNK-1:6	ENST00000385302	0.743277	-13.91
lnc-C12orf73-1:1	ENST00000521633	0.762177	-36.51
lnc-CCDC74A-13:1	ENST00000378016	0.782127	-31.47
lnc-CCDC74A-13:1	ENST00000415914	0.928327	-17.58
lnc-CCL1-1:1	ENST00000378653	0.712872	-25.19
lnc-CELA3A-5:21	ENST00000477285	0.71917	-119.6
lnc-CELA3A-5:21	ENST00000660986	0.80242	-139.48
lnc-CEP120-4:3	ENST00000522113	0.771045	-18.15
lnc-CPS1-5:1	ENST00000276440	0.761768	-31.36
lnc-CPS1-5:1	ENST00000472406	0.782715	-9.01
lnc-CRCP-1:1	ENST00000519807	0.915437	-153.03
lnc-CTAGE1-3:2	ENST00000365012	0.726652	-7.69
lnc-DCAF13-1:1	ENST00000440614	0.905721	-128.59
lnc-DDC-3:7	ENST00000385302	0.830445	-13.18
lnc-DDX5-2:1	ENST00000223073	0.72433	-28.1
lnc-DHRS7C-1:1	ENST00000385302	0.747711	-11.8
lnc-DHRS7C-1:1	ENST00000520383	0.728452	-24.51
lnc-DIP2A-7:1	ENST00000434211	0.837553	-118.98
lnc-DIP2A-7:1	ENST00000488972	0.820959	-61.36
lnc-DPP4-9:1	ENST00000364537	0.766061	-14.54
lnc-EFHB-3:1	ENST00000223073	0.786855	-27.04
lnc-ERP27-1:1	ENST00000360902	0.818862	-158.39
lnc-ESD-2:1	ENST00000356860	0.925874	-24.67
lnc-ESD-2:1	ENST00000478470	0.858529	-31.26
lnc-ESD-2:1	ENST00000616195	0.857835	-21.05
lnc-FAM186B-3:3	ENST00000521633	0.807752	-31.22
lnc-FAM186B-3:4	ENST00000521633	0.758327	-31.22
lnc-FAM186B-3:4	ENST00000604411	0.865101	-32.65
lnc-FBN1-3:8	ENST00000265717	0.742175	-67.76
lnc-FBN1-3:8	ENST00000603054	0.748305	-44.78
lnc-FBXW7-5:1	ENST00000378016	0.739701	-34.36
lnc-FH-1:1	ENST00000310421	0.701905	-71.57
lnc-FH-1:1	ENST00000519807	0.703955	-78.08
lnc-FZD4-1:6	ENST00000435257	0.847657	-106.94
lnc-GALNT1-2:1	ENST00000365012	0.737526	-8.52
lnc-GALNT1-2:1	ENST00000605836	0.807378	-26.91
lnc-GNG5-6:1	ENST00000517545	0.77199	-93.4
lnc-GNG5-6:1	ENST00000649796	0.806802	-116.99
lnc-GNG5-6:1	ENST00000651364	0.763029	-176.89
lnc-GPR137C-1:1	ENST00000649796	0.718033	-53.39
lnc-GRM5-1:3	ENST00000378653	0.765184	-21.52
lnc-GTDC1-27:1	ENST00000435597	0.796319	-89.23
lnc-GTDC1-27:1	ENST00000517604	0.806924	-69.5
lnc-HNRNPA2B1-14:1	ENST00000636600	0.79804	-10.22
lnc-HNRNPA2B1-14:3	ENST00000636600	0.86184	-10.22
lnc-HORMAD1-1:1	ENST00000532093	0.785395	-17.71
lnc-IGLL1-1:13	ENST00000369682	0.847319	-255.62
lnc-IGLL1-1:13	ENST00000477285	0.773459	-98.85
lnc-IGLL1-1:13	ENST00000641716	0.734391	-38.07
lnc-IMMP2L-3:1	ENST00000385302	0.715499	-15.87
lnc-IMPDH1-2:1	ENST00000472406	0.712659	-9.55
lnc-INTS10-1:1	ENST00000651364	0.744277	-188.89
lnc-INTS8-5:3	ENST00000369682	0.700809	-43.12
lnc-IRS1-6:1	ENST00000385302	0.895389	-16.14
lnc-IRS1-8:1	ENST00000496217	0.77844	-79.58
lnc-ITSN2-3:1	ENST00000609090	0.720801	-12.9
lnc-KATNAL2-1:12	ENST00000365012	0.83813	-11.53
lnc-KATNAL2-1:6	ENST00000520383	0.761844	-25.86
lnc-KHDC3L-2:4	ENST00000669876	0.806511	-216.64
lnc-KIFC2-2:2	ENST00000648284	0.849012	-68.17
lnc-KRT8-1:4	ENST00000218340	0.847736	-143.17
lnc-KRT8-1:4	ENST00000366185	0.765052	-191.97
lnc-LASP1-3:1	ENST00000427490	0.726147	-13.22
lnc-LASP1-3:1	ENST00000462182	0.859675	-13.18
lnc-LASP1-3:1	ENST00000636600	0.860654	-9.11
lnc-LRBA-1:1	ENST00000453666	0.905628	-86.39
lnc-MAFB-8:1	ENST00000616978	0.937252	-43.35
lnc-MAP3K9-2:1	ENST00000401827	0.835416	-77.58
lnc-MAP3K9-2:1	ENST00000481551	0.718083	-119.1
lnc-MAP3K9-2:1	ENST00000519689	0.836659	-48.94
lnc-MAP3K9-2:1	ENST00000544987	0.731327	-47.49
lnc-MAP3K9-2:1	ENST00000663185	0.774678	-105.84
lnc-METTL4-1:1	ENST00000223073	0.716766	-62.06
lnc-METTL4-1:1	ENST00000363861	0.724909	-15.71
lnc-METTL4-1:1	ENST00000378016	0.804794	-58.83
lnc-METTL4-1:1	ENST00000398043	0.884138	-71.09
lnc-METTL4-1:1	ENST00000494357	0.817489	-110.91
lnc-METTL4-1:1	ENST00000517604	0.886542	-82.55
lnc-METTL4-1:2	ENST00000378016	0.758697	-32.13
lnc-MFSD14B-9:1	ENST00000623936	0.753504	-12.31
lnc-MFSD14B-9:1	ENST00000638437	0.755674	-107.98
lnc-MFSD14B-9:1	ENST00000672265	0.733715	-60.11
lnc-MPC1-2:1	ENST00000433078	-0.75906	-50.41
lnc-MRI1-1:1	ENST00000365012	0.764326	-7.78
lnc-MRI1-1:1	ENST00000606507	0.74573	-37.48
lnc-MRI1-1:1	ENST00000616978	0.700048	-58.27
lnc-MTRNR2L5-7:1	ENST00000310421	0.707607	-152.04
lnc-MTRNR2L5-7:1	ENST00000415914	0.733864	-145.85
lnc-MTRNR2L5-7:1	ENST00000518961	0.806865	-125.44
lnc-MTRNR2L5-7:1	ENST00000650309	0.70427	-138.95
lnc-MTRNR2L5-7:1	ENST00000660986	0.831259	-121.47
lnc-MTX3-5:1	ENST00000496217	0.795181	-84.76
lnc-NCKAP1-3:1	ENST00000378016	0.749308	-50.9
lnc-NCKAP1-3:1	ENST00000434211	0.769069	-113.9
lnc-NCOA3-4:2	ENST00000463479	0.709292	-97.89
lnc-NCOA3-4:2	ENST00000489074	0.758728	-245.51
lnc-NCOA3-9:9	ENST00000385302	0.709091	-15.61
lnc-NCOA3-9:9	ENST00000434211	0.753001	-112
lnc-NF2-2:1	ENST00000523871	0.727503	-177.09
lnc-NIPSNAP1-3:2	ENST00000496217	0.734845	-59.69
lnc-NIPSNAP1-3:2	ENST00000523871	0.849811	-237.49
lnc-OBSL1-7:1	ENST00000276440	0.811	-40.67
lnc-OTOGL-5:1	ENST00000472343	0.717972	-34.49
lnc-PAIP2-5:1	ENST00000616978	0.744354	-17.46
lnc-PAIP2-6:1	ENST00000330374	0.762501	-83.31
lnc-PAIP2-6:1	ENST00000371317	0.767384	-93.98
lnc-PAIP2-6:1	ENST00000426524	0.848943	-71.12
lnc-PAIP2-6:1	ENST00000429829	0.869591	-20.86
lnc-PAIP2-6:1	ENST00000441692	0.737846	-81.54
lnc-PAIP2-6:1	ENST00000523495	0.774954	-76.1
lnc-PAIP2-6:1	ENST00000605836	0.922008	-18.65
lnc-PAIP2-6:1	ENST00000669195	0.707788	-65.81
lnc-PCDH8-8:1	ENST00000472406	0.732524	-8.07
lnc-PCDH8-8:1	ENST00000568479	0.707612	-25.57
lnc-POLR1A-3:1	ENST00000526470	0.802874	-97.88
lnc-POLR1A-3:1	ENST00000651163	0.735823	-77.02
lnc-PPIA-1:13	ENST00000435257	0.942194	-104.33
lnc-PPIA-1:13	ENST00000477285	0.909029	-125.33
lnc-PPIA-1:13	ENST00000647297	0.706669	-50.97
lnc-PPP1R3B-4:2	ENST00000373275	0.705615	-27.97
lnc-PRKAA1-3:1	ENST00000473186	0.865318	-34.44
lnc-RAD23B-2:1	ENST00000223073	0.762623	-110
lnc-RAD23B-2:1	ENST00000434211	0.799168	-97.65
lnc-RAD23B-2:1	ENST00000649628	0.871746	-76.46
lnc-RAD23B-2:2	ENST00000469560	0.927375	-46.56
lnc-RAD23B-2:2	ENST00000523081	0.860344	-46.43
lnc-RASL10A-1:1	ENST00000385302	0.780941	-12.83
lnc-RBM45-9:1	ENST00000407559	-0.759672	-44.32
lnc-RBM45-9:1	ENST00000520073	0.703311	-51.35
lnc-RBM45-9:1	ENST00000520383	0.733609	-35.39
lnc-RPL9-2:1	ENST00000327835	0.872398	-25.4
lnc-SALL3-1:1	ENST00000472406	0.745412	-13.68
lnc-SELENBP1-3:1	ENST00000276440	0.715271	-33.07
lnc-SELENBP1-3:1	ENST00000518259	0.841517	-45.76
lnc-SIRT4-31:1	ENST00000616978	0.766254	-21.61
lnc-SMC2-2:1	ENST00000481154	0.737346	-7.42
lnc-SPATA16-4:1	ENST00000223073	0.88665	-35.57
lnc-SPP2-7:1	ENST00000435257	0.724628	-51.48
lnc-SUGCT-5:1	ENST00000378653	0.934084	-18.15
lnc-SYT2-3:1	ENST00000489074	0.748715	-90.6
lnc-SYT2-3:1	ENST00000523871	0.705062	-102.58
lnc-TERF1-1:2	ENST00000479808	0.813693	-72.05
lnc-TIMM8B-2:3	ENST00000427499	0.903976	-109.72
lnc-TIMM8B-2:3	ENST00000434211	0.818265	-116.45
lnc-TMC8-4:1	ENST00000477285	0.823384	-78.55
lnc-TMEM206-5:14	ENST00000365012	0.842438	-10.39
lnc-TWSG1-2:1	ENST00000223073	0.823173	-33.91
lnc-TWSG1-2:1	ENST00000427499	0.779693	-44.56
lnc-UFSP1-2:1	ENST00000616978	0.786641	-99.51
lnc-VGF-4:1	ENST00000477285	0.942209	-107.66
lnc-WBP4-2:9	ENST00000327381	0.833405	-125.27
lnc-WBP4-2:9	ENST00000517359	0.740585	-94.14
lnc-WBP4-2:9	ENST00000520383	0.822599	-29.12
lnc-WRNIP1-3:1	ENST00000472406	0.706001	-11.9
lnc-XRCC2-12:2	ENST00000434211	0.725217	-154.34
lnc-ZBTB10-1:3	ENST00000461771	0.708456	-27.79
lnc-ZNF107-4:1	ENST00000607957	0.807683	-47.19
lnc-ZNF107-4:1	ENST00000619728	-0.72349	-17.76
lnc-ZNF132-1:1	ENST00000647297	0.810839	-44.08
lnc-ZNF80-4:2	ENST00000519027	0.723584	-14.92
CKMT2-AS1:22	ENST00000468198	0.784186	-162.87
FAM53B-AS1:11	ENST00000607376	0.809242	-36.77
LINC00862:1	ENST00000314527	0.788636	-37.17
LINC00970:1	ENST00000522308	0.765517	-108.09
LINC01467:2	ENST00000530550	0.944123	-124.61
LINC01467:3	ENST00000360280	0.703094	-22.19
LINC01467:3	ENST00000396085	0.759695	-38.43
LINC01494:3	ENST00000519675	0.721237	-99.47
LINC01494:3	ENST00000651671	0.820216	-47.09
LINC01588:65	ENST00000385139	0.736111	-13.42
LINC02001:10	ENST00000522156	0.770955	-110.24
LINC02208:32	ENST00000417576	0.879606	-56.55
LINC02208:32	ENST00000418747	0.95502	-65.99
LINC02208:32	ENST00000476130	0.710266	-61.3
LINC02208:32	ENST00000496760	0.767025	-66.03
LINC02208:32	ENST00000499765	0.754281	-63.57
LINC02208:32	ENST00000525594	0.844151	-54.06
LINC02208:32	ENST00000562917	0.745382	-72.32
LINC02208:32	ENST00000656168	0.725997	-60.74
LINC02565:8	ENST00000528260	0.885318	-20
lnc-AACS-5:1	ENST00000374736	0.796611	-52.09
lnc-ACTBL2-1:1	ENST00000220592	0.77453	-28.19
lnc-ADAMTS6-1:1	ENST00000376896	0.770623	-21.99
lnc-AMIGO2-9:1	ENST00000528260	0.786446	-12.03
lnc-AMIGO2-9:1	ENST00000530249	0.722011	-34.41
lnc-AUNIP-3:1	ENST00000417576	0.721878	-71.07
lnc-AUNIP-3:1	ENST00000671287	0.841372	-77.39
lnc-B3GLCT-5:1	ENST00000220592	0.849815	-35.33
lnc-BBS7-1:1	ENST00000341998	0.840646	-16.54
lnc-BMS1-5:1	ENST00000375835	0.722216	-39.84
lnc-C12orf73-1:1	ENST00000473748	0.740905	-27.29
lnc-C12orf73-1:1	ENST00000614748	0.781589	-27.61
lnc-CCDC74A-13:1	ENST00000373768	-0.756505	-20.91
lnc-CCDC74A-13:1	ENST00000376896	0.7149	-20.33
lnc-CD276-1:1	ENST00000471439	0.842396	-9.61
lnc-CDK12-1:7	ENST00000521035	0.708206	-112.4
lnc-CLCN3-3:1	ENST00000376347	0.892775	-20.87
lnc-CRCP-1:1	ENST00000385139	0.773415	-13.59
lnc-CRLF1-4:2	ENST00000477173	0.825076	-131.4
lnc-CRLF1-4:2	ENST00000606526	-0.749113	-12.62
lnc-DCAF13-1:1	ENST00000495934	0.857268	-115.12
lnc-DDX5-2:3	ENST00000495934	0.890684	-72.24
lnc-DDX5-2:3	ENST00000649903	0.789176	-59.06
lnc-DDX5-2:3	ENST00000651671	0.838414	-46.8
lnc-DENND1A-4:1	ENST00000488674	0.715459	-142.11
lnc-EFHB-3:1	ENST00000220940	0.914028	-22.65
lnc-EFHB-3:1	ENST00000341998	0.966421	-22.37
lnc-EFHB-3:1	ENST00000374736	0.754673	-28.01
lnc-ERP27-1:2	ENST00000374736	0.835559	-24.82
lnc-ESD-2:1	ENST00000259455	0.783563	-30.65
lnc-EXOC5-5:1	ENST00000360655	0.746408	-38.88
lnc-EXOC5-5:1	ENST00000376896	0.789714	-40.74
lnc-FAM186B-3:2	ENST00000277225	0.735713	-65.18
lnc-FAM186B-3:3	ENST00000614748	0.72526	-18.66
lnc-FBN1-3:8	ENST00000495934	0.963418	-136.78
lnc-FEM1B-4:1	ENST00000375835	0.855985	-24.15
lnc-FH-1:1	ENST00000479197	0.757772	-77.33
lnc-FTCDNL1-4:41	ENST00000341998	0.912197	-22.5
lnc-GNG5-6:1	ENST00000521914	0.801706	-181.48
lnc-GNG5-6:1	ENST00000644198	0.826567	-62.73
lnc-GPR137C-1:1	ENST00000310109	0.764554	-44.61
lnc-GRM5-1:3	ENST00000653738	0.71751	-27.55
lnc-HAO2-2:12	ENST00000495934	0.713535	-153.94
lnc-HAO2-2:12	ENST00000654577	0.71824	-1108.55
lnc-HERC6-1:3	ENST00000651671	0.728992	-51.51
lnc-HORMAD1-1:1	ENST00000608872	0.72356	-31.13
lnc-IMPDH1-2:1	ENST00000597346	0.811069	-30
lnc-INTS10-1:1	ENST00000418747	0.785744	-188.71
lnc-INTS10-1:1	ENST00000537364	0.849617	-198.4
lnc-INTS8-5:3	ENST00000341998	0.70421	-25.29
lnc-KCNJ4-1:1	ENST00000341998	0.867413	-34.3
lnc-KCNJ4-1:1	ENST00000421119	0.791954	-19.5
lnc-KHDC3L-2:4	ENST00000454086	0.724439	-135.6
lnc-KHDC3L-2:8	ENST00000530249	0.911749	-68.59
lnc-KRT8-1:4	ENST00000311956	0.811088	-195.47
lnc-KRT8-1:4	ENST00000445485	0.752113	-134.13
lnc-KRT8-1:4	ENST00000521622	0.842308	-73.83
lnc-KRT8-1:4	ENST00000521861	0.864213	-148.98
lnc-KRT8-1:4	ENST00000534963	0.747396	-45.1
lnc-LRBA-1:1	ENST00000298281	0.840534	-152.74
lnc-LRBA-1:1	ENST00000473084	0.71834	-130.43
lnc-LRBA-1:1	ENST00000522156	0.714222	-98.6
lnc-MAP3K9-2:1	ENST00000336505	0.749588	-152.77
lnc-MAP3K9-2:1	ENST00000443940	0.803939	-80.18
lnc-MAP3K9-2:1	ENST00000479114	0.887988	-57.58
lnc-MAP3K9-2:1	ENST00000479197	0.819817	-82.03
lnc-MAP3K9-2:1	ENST00000495015	0.765449	-67.44
lnc-MAP3K9-2:1	ENST00000531855	0.848363	-59.06
lnc-MAP3K9-2:1	ENST00000649213	0.86174	-66.43
lnc-METTL4-1:1	ENST00000379521	0.896388	-94.95
lnc-METTL4-1:1	ENST00000522308	0.735148	-109.4
lnc-METTL4-1:1	ENST00000528130	0.772726	-55.25
lnc-METTL4-1:1	ENST00000624351	0.772228	-67.4
lnc-METTL4-1:2	ENST00000376896	0.714343	-23.95
lnc-MPC1-2:1	ENST00000648238	0.750874	-31.27
lnc-MRI1-1:1	ENST00000310109	0.716165	-64.55
lnc-MSR1-2:7	ENST00000336505	0.702105	-21.94
lnc-MTRNR2L5-7:1	ENST00000526488	0.736981	-49.57
lnc-MTRNR2L5-7:1	ENST00000641215	0.795222	-146.5
lnc-NCKAP1-3:1	ENST00000417576	0.739069	-107.83
lnc-NCKAP1-3:1	ENST00000624351	0.788798	-169.02
lnc-NF2-2:1	ENST00000337841	-0.82124	-164.33
lnc-NIPSNAP1-3:2	ENST00000530550	0.879175	-115.28
lnc-NIPSNAP1-3:2	ENST00000658780	0.832975	-111.16
lnc-PAIP2-5:1	ENST00000220592	0.854791	-15.26
lnc-PAIP2-5:1	ENST00000653738	0.72029	-15.28
lnc-PAIP2-6:1	ENST00000434999	0.828455	-51.5
lnc-PAIP2-6:1	ENST00000454086	0.701425	-53.25
lnc-PAIP2-6:1	ENST00000465229	0.773329	-57.19
lnc-PAIP2-6:1	ENST00000477648	0.744506	-78.55
lnc-PAIP2-6:1	ENST00000520037	0.700483	-81.95
lnc-PAIP2-6:1	ENST00000524549	0.799807	-80.38
lnc-PAIP2-6:1	ENST00000528850	0.763258	-50.64
lnc-PAIP2-6:1	ENST00000529903	0.918803	-50.03
lnc-PAIP2-6:1	ENST00000657951	0.724611	-73.61
lnc-PAIP2B-1:1	ENST00000396085	0.721915	-35.07
lnc-PDS5B-2:1	ENST00000495934	0.802356	-102.38
lnc-PIAS2-2:1	ENST00000314527	0.82696	-81.27
lnc-PIAS2-2:1	ENST00000495934	0.844681	-104.81
lnc-POLR1A-3:1	ENST00000380496	0.704724	-114.12
lnc-PPIA-1:13	ENST00000529615	0.823593	-76.77
lnc-PPIA-1:13	ENST00000533661	0.87025	-219.53
lnc-PPIA-1:13	ENST00000607376	0.734961	-33.01
lnc-PPP1R3B-4:2	ENST00000374736	0.768353	-38.25
lnc-PPP1R42-2:1	ENST00000606526	0.792778	-11.78
lnc-RAD23B-2:1	ENST00000376896	0.909155	-92.29
lnc-RAD23B-2:1	ENST00000469017	0.728187	-91.93
lnc-RAD23B-2:1	ENST00000476130	0.878045	-90.5
lnc-RAD23B-2:1	ENST00000525594	0.709447	-47.09
lnc-RAD23B-2:1	ENST00000529150	0.838548	-83.52
lnc-RAD23B-2:2	ENST00000297632	0.763967	-51.28
lnc-RAD23B-2:2	ENST00000477648	0.787727	-54.87
lnc-RAD23B-2:2	ENST00000525752	-0.7911	-37.78
lnc-RBM45-7:1	ENST00000495934	0.857623	-107.15
lnc-RBM45-9:1	ENST00000361671	-0.743626	-40.47
lnc-RBM45-9:1	ENST00000524744	0.715282	-38.13
lnc-RHD-12:1	ENST00000421119	0.723826	-17.76
lnc-RPL9-2:1	ENST00000277225	0.893469	-22.48
lnc-RPLP0-1:1	ENST00000525594	0.840772	-109.38
lnc-RPS29-6:1	ENST00000597346	0.797991	-76.59
lnc-SELENBP1-3:1	ENST00000220592	0.889697	-34.25
lnc-SELENBP1-3:1	ENST00000523792	0.872169	-45.06
lnc-SELENBP1-3:1	ENST00000648797	0.806665	-42.82
lnc-SELENBP1-3:1	ENST00000674117	0.722452	-34.61
lnc-SENP6-3:13	ENST00000528260	0.834254	-21.14
lnc-SIRT4-31:1	ENST00000220592	0.825052	-22.09
lnc-SIRT4-31:1	ENST00000528258	0.736083	-22.96
lnc-SLC35C1-83:8	ENST00000528260	0.868569	-12.92
lnc-SRPK2-8:1	ENST00000635942	0.808688	-25.57
lnc-SYT2-3:1	ENST00000326737	0.912723	-75.75
lnc-SYT2-3:1	ENST00000528161	-0.707783	-81.12
lnc-TERF1-1:2	ENST00000374736	0.720148	-40.94
lnc-TERF1-1:2	ENST00000447221	0.810107	-70.66
lnc-TMEM232-1:1	ENST00000278550	0.716783	-36.5
lnc-TMEM232-1:1	ENST00000374736	0.918574	-32.78
lnc-TMEM232-1:1	ENST00000597346	0.74543	-46
lnc-TSTD3-2:5	ENST00000396085	0.735319	-22.19
lnc-TSTD3-2:5	ENST00000523791	0.77282	-28.41
lnc-WDR33-2:1	ENST00000606526	-0.709367	-13.78
lnc-YWHAZ-4:4	ENST00000495934	0.891194	-118.71
lnc-ZBTB7C-10:1	ENST00000538624	0.755607	-38.84
lnc-ZC3H12C-6:1	ENST00000523167	0.777141	-33.56
lnc-ZNF132-1:1	ENST00000521035	0.803349	-96.94
lnc-ZNF728-1:2	ENST00000336505	0.814513	-21.31
lnc-ZNF730-6:2	ENST00000220592	0.729098	-39.37
lnc-ZNF730-6:2	ENST00000597346	0.838533	-40.88
lnc-ZNF730-6:3	ENST00000396085	0.806274	-48.81
lnc-ZNF737-3:5	ENST00000528260	0.705066	-13.21
lnc-ZNF737-3:8	ENST00000653738	0.70571	-80.33
lnc-ZNF746-3:3	ENST00000278550	-0.736697	-30.52
NUTM2B-AS1:42	ENST00000520037	0.714635	-85.09
ZFX-AS1:3	ENST00000516025	0.845718	-13.04
CKMT2-AS1:22	ENST00000391030	0.73051	-14.31
DLX2-DT:3	ENST00000428346	0.83631	-17.96
DLX2-DT:3	ENST00000517245	0.712588	-11.21
GRK5-IT1:1	ENST00000250559	0.845217	-20.44
LINC00692:12	ENST00000280772	0.84258	-42.4
LINC00970:1	ENST00000422050	0.811525	-165.34
LINC01467:2	ENST00000310343	0.926133	-34.19
LINC01467:2	ENST00000539206	0.9312	-98.5
LINC01494:3	ENST00000377122	0.726085	-24.62
LINC01494:3	ENST00000539250	0.801987	-25.52
LINC01588:57	ENST00000371380	0.762362	-63.21
LINC01588:65	ENST00000365444	0.970391	-13.56
LINC01619:1	ENST00000261192	0.793663	-17.9
LINC01619:1	ENST00000369183	0.715184	-26.13
LINC01687:17	ENST00000517245	0.804779	-8.96
LINC01854:11	ENST00000517245	0.891643	-12.62
LINC01891:5	ENST00000250559	0.876342	-27
LINC02001:5	ENST00000602051	0.770678	-81.74
LINC02208:25	ENST00000365444	0.732331	-12.06
LINC02208:32	ENST00000398055	0.893901	-67.15
LINC02208:32	ENST00000517245	0.776086	-9.4
LINC02208:32	ENST00000613291	0.863957	-60.24
LINC02476:19	ENST00000301067	0.762365	-43.89
lnc-AACS-5:1	ENST00000454784	0.820821	-64.84
lnc-ACTBL2-1:1	ENST00000280333	0.830831	-27.52
lnc-ACTBL2-1:1	ENST00000517245	0.788856	-9.47
lnc-ADAMTS6-1:1	ENST00000250559	0.735673	-20.53
lnc-ADAMTS6-1:1	ENST00000301067	0.742692	-27.72
lnc-ADAP2-1:1	ENST00000494860	0.879135	-226.02
lnc-ADAP2-4:2	ENST00000369183	0.776033	-47.34
lnc-ALX1-2:3	ENST00000280772	0.715112	-29.73
lnc-ALX1-2:3	ENST00000369183	0.709549	-25.86
lnc-AMIGO2-9:1	ENST00000364009	0.786111	-15.09
lnc-AUNIP-3:1	ENST00000250559	0.864763	-109.77
lnc-AUNIP-3:1	ENST00000436485	0.718193	-84.51
lnc-BBS7-1:1	ENST00000454784	0.814532	-22.38
lnc-BET1-4:1	ENST00000377122	0.784647	-18.79
lnc-BIN3-1:1	ENST00000408237	0.877712	-19.45
lnc-BLNK-1:4	ENST00000517245	0.836125	-8.8
lnc-BLNK-1:6	ENST00000563195	0.852952	-365.85
lnc-BTLA-4:1	ENST00000369878	0.864964	-74.36
lnc-C12orf73-1:1	ENST00000334414	0.909079	-61.87
lnc-CALCB-1:1	ENST00000517245	0.904896	-10.08
lnc-CD276-1:1	ENST00000556131	0.798489	-16.78
lnc-CIB1-2:3	ENST00000602051	0.869571	-88.15
lnc-CRCP-1:1	ENST00000531525	0.84222	-90.14
lnc-CTAGE1-3:2	ENST00000389082	0.702033	-26.83
lnc-DCAF13-1:1	ENST00000509114	0.943939	-100.43
lnc-DCAF13-1:1	ENST00000517245	0.80293	-11.82
lnc-DDX5-2:3	ENST00000517245	0.864382	-9.85
lnc-DDX5-2:5	ENST00000454784	0.960687	-30.42
lnc-DPP4-9:1	ENST00000377122	0.712077	-24.75
lnc-EEF1AKMT2-2:1	ENST00000377122	0.732177	-18.08
lnc-EFHB-3:1	ENST00000433211	0.830579	-22.07
lnc-EIF2AK4-6:1	ENST00000365444	0.785271	-12.52
lnc-EIF2S3B-7:1	ENST00000486947	0.746699	-16.89
lnc-EIF2S3B-7:1	ENST00000652548	0.858054	-26.77
lnc-ERP27-1:2	ENST00000459284	0.731353	-7.72
lnc-ESD-2:1	ENST00000377122	0.844598	-19.17
lnc-EXOC5-5:1	ENST00000369878	0.714356	-42.43
lnc-EXOC5-5:1	ENST00000459284	0.717303	-10.99
lnc-FAM174B-9:1	ENST00000459284	0.794241	-12.92
lnc-FAM186B-3:3	ENST00000334414	0.872528	-42.33
lnc-FBN1-3:8	ENST00000450106	0.781211	-24.75
lnc-FBN1-3:8	ENST00000451376	0.739572	-41.47
lnc-FBN1-3:8	ENST00000517245	0.884934	-11.59
lnc-FBN2-6:1	ENST00000427610	0.720953	-18.36
lnc-FEM1B-4:1	ENST00000301067	0.772531	-35.86
lnc-FH-1:1	ENST00000365444	0.81651	-11.27
lnc-FH-1:1	ENST00000459732	0.7191	-80.14
lnc-FH-1:1	ENST00000640554	0.721344	-112.07
lnc-GABARAP-1:2	ENST00000369295	0.75658	-30.01
lnc-GAREM2-4:1	ENST00000553027	0.942239	-112.75
lnc-GNG5-6:1	ENST00000440197	0.770138	-146
lnc-GNG5-6:1	ENST00000466129	0.704821	-84.25
lnc-GNG5-6:1	ENST00000517245	0.742224	-11.4
lnc-GNG5-6:1	ENST00000613291	0.835382	-153.42
lnc-GNG5-6:1	ENST00000638443	0.791504	-113.23
lnc-GNG5-6:1	ENST00000655152	0.891626	-62.47
lnc-GPR137C-1:1	ENST00000517245	0.702349	-13.02
lnc-GPR137C-1:1	ENST00000638443	0.728913	-48.92
lnc-GRM5-1:3	ENST00000310343	0.754725	-25.02
lnc-GTF2E2-2:1	ENST00000250559	0.763462	-37.36
lnc-HAO2-2:12	ENST00000509114	0.700689	-111.17
lnc-HNRNPA2B1-14:2	ENST00000383923	0.762993	-13.05
lnc-HSPB11-1:1	ENST00000310343	0.761286	-31.59
lnc-IMPDH1-2:1	ENST00000256079	0.741587	-23.93
lnc-INTS10-1:1	ENST00000517245	0.889056	-10.03
lnc-INTS8-5:3	ENST00000454784	0.873482	-41.43
lnc-IRS1-8:1	ENST00000459284	0.745894	-13.53
lnc-ITSN2-3:1	ENST00000371380	0.75845	-22.01
lnc-KATNAL2-1:12	ENST00000517245	0.800961	-10.7
lnc-KATNAL2-1:12	ENST00000530583	0.774814	-147.09
lnc-KCNJ4-1:1	ENST00000454784	0.930119	-42.15
lnc-KHDC3L-2:11	ENST00000454784	0.806368	-95
lnc-KHDC3L-2:4	ENST00000618691	0.850427	-150.92
lnc-KHDC3L-2:8	ENST00000561565	0.748049	-131.61
lnc-KIFC2-2:2	ENST00000364009	0.907587	-13.43
lnc-KRR1-1:2	ENST00000618691	0.774487	-30.35
lnc-KRT8-1:4	ENST00000209875	0.864299	-187.7
lnc-KRT8-1:4	ENST00000263576	0.726617	-116.31
lnc-KRT8-1:4	ENST00000263579	0.773241	-153.67
lnc-KRT8-1:4	ENST00000355086	0.835053	-138.22
lnc-KRT8-1:4	ENST00000562691	0.846929	-140.03
lnc-LEO1-5:2	ENST00000368990	0.782954	-14.68
lnc-LRBA-1:1	ENST00000368990	0.798959	-105.98
lnc-LRBA-1:1	ENST00000599605	0.858673	-79.07
lnc-LRRC24-2:8	ENST00000304987	0.736282	-68.31
lnc-LRRC24-2:8	ENST00000408115	0.724302	-17.65
lnc-MAFB-8:1	ENST00000310343	0.88867	-42.18
lnc-MAP3K9-2:1	ENST00000243673	0.824015	-89.67
lnc-MAP3K9-2:1	ENST00000257940	0.723008	-99.06
lnc-MAP3K9-2:1	ENST00000377495	0.877656	-88.58
lnc-MAP3K9-2:1	ENST00000421806	0.717554	-48.1
lnc-MAP3K9-2:1	ENST00000459732	0.835074	-101.67
lnc-MAP3K9-2:1	ENST00000524471	0.825348	-60.17
lnc-METTL4-1:1	ENST00000250559	0.861359	-104.99
lnc-METTL4-1:1	ENST00000422050	0.760062	-116.1
lnc-MPC1-2:1	ENST00000371103	0.747687	-37.88
lnc-MRI1-1:1	ENST00000546323	0.777505	-26.1
lnc-MSTN-2:1	ENST00000369183	0.763766	-22.59
lnc-MTCP1-3:2	ENST00000517245	0.749041	-9.84
lnc-MTRNR2L5-7:1	ENST00000266671	0.718698	-169.4
lnc-MTRNR2L5-7:1	ENST00000371703	0.918401	-126.93
lnc-MTRNR2L5-7:1	ENST00000436485	0.928566	-121.03
lnc-MTRNR2L5-7:1	ENST00000449193	0.75319	-179.34
lnc-MTRNR2L5-7:1	ENST00000540163	0.797083	-170.01
lnc-MTRNR2L5-7:1	ENST00000655007	0.708128	-155.16
lnc-NCKAP1-3:1	ENST00000280772	0.737882	-33.06
lnc-NCOA3-9:9	ENST00000436485	0.806504	-116.38
lnc-NF2-2:1	ENST00000371103	0.727102	-38.01
lnc-NIPSNAP1-3:2	ENST00000539206	0.851392	-102.73
lnc-OTOGL-5:1	ENST00000395260	0.823092	-24.05
lnc-P4HA1-1:1	ENST00000494860	0.758763	-212.09
lnc-PAIP2-2:1	ENST00000243077	0.713401	-24.18
lnc-PAIP2-2:1	ENST00000433211	0.817606	-19.22
lnc-PAIP2-5:1	ENST00000538072	0.740341	-5.8
lnc-PAIP2-6:1	ENST00000364679	0.716752	-9.07
lnc-PAIP2-6:1	ENST00000398731	0.775505	-93.59
lnc-PAIP2-6:1	ENST00000485048	0.817117	-86.99
lnc-PAIP2-6:1	ENST00000507170	0.806062	-69.92
lnc-PAIP2-6:1	ENST00000541475	0.917232	-83.21
lnc-PAIP2-6:1	ENST00000546514	0.911432	-69.16
lnc-PAIP2-6:1	ENST00000602547	0.75855	-68.41
lnc-PAIP2-6:1	ENST00000618691	0.740326	-70.39
lnc-PAIP2-6:1	ENST00000662586	0.708904	-86.05
lnc-PAIP2B-1:1	ENST00000393736	0.733965	-58.16
lnc-PCDH8-8:1	ENST00000377122	0.71942	-23.31
lnc-PDCD7-1:1	ENST00000377122	0.797678	-73.41
lnc-PDE7B-8:3	ENST00000454784	0.914948	-67.43
lnc-PIAS2-2:1	ENST00000364679	0.718784	-10.3
lnc-PIAS2-2:1	ENST00000517245	0.801554	-12.47
lnc-POLR1A-3:1	ENST00000494860	0.718732	-85.96
lnc-POLR1A-3:1	ENST00000659151	0.877771	-94.01
lnc-POMGNT1-2:1	ENST00000618691	0.767166	-41.3
lnc-PPIA-1:13	ENST00000602051	0.739313	-78.82
lnc-PPP1R3B-4:2	ENST00000310343	0.781593	-38.89
lnc-PPP1R3B-4:2	ENST00000459284	0.77017	-9.44
lnc-PPP1R42-2:1	ENST00000368990	0.81598	-32.67
lnc-PRKAA1-2:2	ENST00000250559	0.709092	-27.97
lnc-PROSER1-1:1	ENST00000530583	0.866094	-148.36
lnc-PROSER2-2:1	ENST00000299163	0.837754	-61.67
lnc-PTTG1-4:1	ENST00000250559	0.849323	-23.09
lnc-RAD23B-2:1	ENST00000371703	0.722876	-98.48
lnc-RAD23B-2:1	ENST00000425669	0.700906	-55.84
lnc-RAD23B-2:1	ENST00000436485	0.784386	-105.51
lnc-RAD23B-2:1	ENST00000650255	0.765755	-93.28
lnc-RBM45-7:1	ENST00000517245	0.778628	-13.11
lnc-RPL9-2:1	ENST00000583050	0.739381	-8.73
lnc-RPLP0-1:1	ENST00000517245	0.756193	-13.45
lnc-SEL1L-11:1	ENST00000310343	0.833485	-36.33
lnc-SENP6-3:13	ENST00000369878	0.783959	-99.38
lnc-SENP6-3:13	ENST00000436485	0.840694	-189.34
lnc-SENP6-3:13	ENST00000459284	0.784707	-12.2
lnc-SIRT4-31:1	ENST00000517245	0.740189	-7.58
lnc-SLC35C1-83:8	ENST00000250559	0.745843	-44.59
lnc-SMC2-2:1	ENST00000454784	0.764365	-24.36
lnc-SMIM10-2:1	ENST00000365444	0.722068	-11.42
lnc-SMPDL3A-2:2	ENST00000301067	0.752523	-34.48
lnc-SMPDL3A-2:2	ENST00000377122	0.823227	-21.38
lnc-SMPDL3A-2:2	ENST00000517245	0.888843	-7.69
lnc-SON-2:2	ENST00000389082	0.762011	-78.87
lnc-SON-2:2	ENST00000454784	0.865396	-45.11
lnc-SPANXB1-5:1	ENST00000377122	0.813039	-21.97
lnc-STK3-2:7	ENST00000602051	0.907443	-63.05
lnc-STX6-8:1	ENST00000377122	0.823584	-25.38
lnc-STX6-8:1	ENST00000433211	0.713742	-26.86
lnc-TFB1M-1:1	ENST00000369878	0.87471	-88.85
lnc-TFB1M-1:1	ENST00000459284	0.7598	-10.25
lnc-TIMM8B-2:3	ENST00000436485	0.764436	-180.26
lnc-TMEM206-5:14	ENST00000517245	0.854722	-15.38
lnc-TMEM231-2:1	ENST00000310343	0.822179	-42
lnc-TRIM43B-4:1	ENST00000243077	0.702016	-24.98
lnc-TRIM43B-4:1	ENST00000301067	0.780827	-25.18
lnc-TYW1-7:8	ENST00000517245	0.75368	-13.73
lnc-TYW1-7:9	ENST00000371380	0.725585	-20.76
[truncated: 945 more rows]
