# Supplementary material for: Long-Term Storage Does Not Affect the Expression Profiles of mRNA and Long Non-Coding RNA in Vitrified-Warmed Human Embryos
Source: Front Genet. 2022 Feb 1;12:751467. doi: 10.3389/fgene.2021.751467 (PMC8844023; doi:10.3389/fgene.2021.751467)
Supplement: Supplementary file 1 [file DataSheet1.zip › Supplementary Tables/Supplementary Table 16.xlsx]

## Sheet: Table S16
Table S16. BP GO terms of trans-target mRNAs.
Category	Term	Description	LogP	Log(q-value)	InTerm_InList	Genes	Symbols
GO Biological Processes	GO:0008380	RNA splicing	-9.89792	-5.70255	49/482	1195,1198,1477,2962,5431,5518,6429,6430,6936,8563,8621,8896,9584,9716,9775,9879,10179,10181,10250,10772,10914,11066,23013,23450,23517,23524,26835,28960,29896,51163,51585,51747,51759,54957,55131,55147,55749,55954,56339,57187,57716,58155,64121,79005,79066,84321,84872,146713,101954272,23318,25888,26097,29101,55421,79810,167153,170506,5578,7514,9861,22894,27161,51010,79068,118460,149041	CLK1,CLK3,CSTF1,GTF2F1,POLR2B,PPP2R1A,SRSF4,SRSF5,GCFC2,THOC5,CDK13,BUD31,RBM39,AQR,EIF4A3,DDX46,RBM7,RBM5,SRRM1,SRSF10,PAPOLA,SNRNP35,SPEN,SF3B3,MTREX,SRRM2,RNU4-1,DCPS,TRA2A,DBR1,PCF11,LUC7L3,C9orf78,TXNL4B,RBM28,RBM23,CCAR1,ZMAT5,METTL3,THOC2,PRX,PTBP2,RRAGC,SCNM1,METTL16,THOC3,ZC3H10,RBFOX3,RNVU1-3,TUT4,ZNF473,CHTOP,SSU72,NCBP3,PTCD2,TENT2,DHX36,PRKCA,XPO1,PSMD6,DIS3,AGO2,EXOSC3,FTO,EXOSC6,RC…
GO Biological Processes	GO:0044257	cellular protein catabolic process	-8.81486	-5.39764	65/797	819,983,1452,1861,3077,3320,4035,4287,5516,5527,6449,6500,7267,7353,7514,7874,8554,8667,8881,9320,9616,9683,9736,9861,9870,9958,10206,10299,11124,11146,11345,23032,23230,23352,25820,25897,26263,26270,26271,51433,51434,51465,51528,54431,55139,55666,55829,56886,57448,57534,79699,79718,80028,81502,84133,84236,84301,84937,84961,123803,147339,149041,151636,342897,373509	CAMLG,CDK1,CSNK1A1,TOR1A,HFE,HSP90AA1,LRP1,ATXN3,PPP2CB,PPP2R5C,SGTA,SKP1,TTC3,UFD1,XPO1,USP7,PIAS1,EIF3H,CDC16,TRIP12,RNF7,N4BP1,USP34,PSMD6,AREL1,USP15,TRIM13,MARCHF6,FAF1,GLMN,GABARAPL2,USP33,VPS13A,UBR4,ARIH1,RNF19A,FBXO22,FBXO6,FBXO5,ANAPC5,ANAPC7,UBE2J1,JKAMP,DNAJC10,ANKZF1,NPLOC4,SELENOS,UGGT1,BIRC6,MIB1,ZYG11B,TBL1XR1,FBXL18,HM13,ZNRF3,RHBDD1,DDI2,ZNRF1,FBXL20,NTAN1,C18orf25,RC3H1,DTX3L,N…
GO Biological Processes	GO:0034660	ncRNA metabolic process	-7.67005	-4.62081	50/580	1787,2958,2962,4087,5431,5451,5917,6229,6949,8602,9555,9775,9875,10171,10179,10302,10556,10885,10927,22894,23195,23318,23517,25821,25926,27161,27292,27340,51010,51077,51154,51602,54663,54881,55127,55157,56339,57038,65080,79066,79664,79731,80324,91646,114049,118460,149041,153443,167153,192669	TRDMT1,GTF2A2,GTF2F1,SMAD2,POLR2B,POU2F1,RARS1,RPS24,TCOF1,NOP14,MACROH2A1,EIF4A3,URB1,RCL1,RBM7,SNAPC5,RPP30,WDR3,SPIN1,DIS3,MDN1,TUT4,MTREX,MTO1,NOL11,AGO2,DIMT1,UTP20,EXOSC3,FCF1,MRTO4,NOP58,WDR74,TEX10,HEATR1,DARS2,METTL3,RARS2,MRPL44,METTL16,ICE2,NARS2,PUS1,TDRD12,BUD23,EXOSC6,RC3H1,SRFBP1,TENT2,AGO3
GO Biological Processes	GO:0016570	histone modification	-7.44075	-4.42147	42/452	472,675,983,1387,1810,2005,3066,5562,5578,6500,7874,7994,8085,8202,8295,9320,9555,9678,9734,9958,10157,10270,10626,10664,10765,10933,23133,26097,26155,51720,54880,55209,55683,56848,57634,58508,79718,83852,84289,84678,151636,201163,5903,8554,8985,9063,9688,11097,26054,53335,205564,387787,399818,5495,23390,54503,57551,60560,122830	ATM,BRCA2,CDK1,CREBBP,DR1,ELK4,HDAC2,PRKAA1,PRKCA,SKP1,USP7,KAT6A,KMT2D,NCOA3,TRRAP,TRIP12,MACROH2A1,PHF14,HDAC9,USP15,AASS,AKAP8,TRIM16,CTCF,KDM5B,MORF4L1,PHF8,CHTOP,NOC2L,UIMC1,BCOR,SETD5,KANSL3,SPHK2,EP400,KMT2C,TBL1XR1,SETDB2,ING5,KDM2B,DTX3L,FLCN,RANBP2,PIAS1,PLOD3,PIAS2,NUP93,NUP42,SENP6,BCL11A,SENP5,LIPT2,EEF1AKMT2,PPM1B,ZDHHC17,ZDHHC13,TAOK1,NAA35,NAA30
GO Biological Processes	GO:0036503	ERAD pathway	-6.78308	-3.81815	17/102	1861,4287,6449,7353,10206,10299,26270,51465,51528,54431,55139,55666,55829,56886,81502,84236,342897,5516,5771,6745,10087,10959,22872,30001,9648,440738,3301,3320,22824	TOR1A,ATXN3,SGTA,UFD1,TRIM13,MARCHF6,FBXO6,UBE2J1,JKAMP,DNAJC10,ANKZF1,NPLOC4,SELENOS,UGGT1,HM13,RHBDD1,NCCRP1,PPP2CB,PTPN2,SSR1,CERT1,TMED2,SEC31A,ERO1A,GCC2,MAP1LC3C,DNAJA1,HSP90AA1,HSPA4L
GO Biological Processes	GO:0030031	cell projection assembly	-6.18161	-3.26499	49/630	983,1767,2241,2909,3064,3320,3911,4638,4735,4851,4867,5108,5205,5314,5518,5577,5879,5908,7813,8632,9321,10109,10152,10787,11116,23043,23603,27152,28988,51134,51196,51524,54801,55112,55582,55785,56171,63917,79140,79441,79582,79867,84223,84962,85477,92482,117177,123720,146057,6814,8724,9341,10497,22863,23025,23233,54843	CDK1,DNAH5,FER,ARHGAP35,HTT,HSP90AA1,LAMA5,MYLK,SEPTIN2,NOTCH1,NPHP1,PCM1,ATP8B1,PKHD1,PPP2R1A,PRKAR2B,RAC1,RAP1B,EVI5,DNAH17,TRIP11,ARPC2,ABI2,NCKAP1,CEP43,TNIK,CORO1C,INTU,DBNL,CEP83,PLCE1,TMEM138,HAUS6,DYNC2I1,KIF27,FGD6,DNAH7,GALNT11,CCDC28B,HAUS3,SPAG16,TCTN2,IQCG,AJUBA,SCIN,BBIP1,RAB3IP,WHAMM,TTBK2,STXBP3,SNX3,VAMP3,UNC13B,ATG14,UNC13A,EXOC6B,SYTL2
GO Biological Processes	GO:0006401	RNA catabolic process	-6.14032	-3.24597	37/417	472,1787,2935,4292,5518,5578,6124,6156,6175,6224,6229,7514,9775,9861,9887,10179,10767,22894,23049,23318,23517,27161,28960,51010,51154,55051,56339,65110,79066,79068,81892,84153,118460,149041,167153,170506,192669,1854,5150,5167,5562,5903,9688,11097,11165,440672	ATM,TRDMT1,GSPT1,MLH1,PPP2R1A,PRKCA,RPL4,RPL30,RPLP0,RPS20,RPS24,XPO1,EIF4A3,PSMD6,SMG7,RBM7,HBS1L,DIS3,SMG1,TUT4,MTREX,AGO2,DCPS,EXOSC3,MRTO4,NRDE2,METTL3,UPF3A,METTL16,FTO,SLIRP,RNASEH2C,EXOSC6,RC3H1,TENT2,DHX36,AGO3,DUT,PDE7A,ENPP1,PRKAA1,RANBP2,NUP93,NUP42,NUDT3,NUDT4B
GO Biological Processes	GO:0031124	mRNA 3'-end processing	-6.11296	-3.24263	16/101	1477,6429,6430,8563,9775,10250,10914,23318,25888,26097,29101,51585,57187,84321,167153,170506,51010,118460,9533,25885	CSTF1,SRSF4,SRSF5,THOC5,EIF4A3,SRRM1,PAPOLA,TUT4,ZNF473,CHTOP,SSU72,PCF11,THOC2,THOC3,TENT2,DHX36,EXOSC3,EXOSC6,POLR1C,POLR1A
GO Biological Processes	GO:0010564	regulation of cell cycle process	-6.04647	-3.23131	57/789	472,675,805,983,1063,2765,2770,3161,3320,4194,5108,5314,5518,5577,5586,5810,5932,6241,6500,7013,7014,7465,7756,8621,8881,9055,9555,9861,10664,11116,23269,23468,26054,26057,26271,27085,27133,51379,51433,51434,51652,51720,54801,57448,57551,60561,79027,79441,80012,80174,84142,84440,150465,201161,201163,252983,693175,586,1163,1977,2935,4678,8554,10270,22822,23133,23594,84962,463,4851,4853,5562,5608,6…	ATM,BRCA2,CALM2,CDK1,CENPF,GML,GNAI1,HMMR,HSP90AA1,MDM4,PCM1,PKHD1,PPP2R1A,PRKAR2B,PKN2,RAD1,RBBP8,RRM2,SKP1,TERF1,TERF2,WEE1,ZNF207,CDK13,CDC16,PRC1,MACROH2A1,PSMD6,CTCF,CEP43,MGA,CBX5,SENP6,ANKRD17,FBXO5,MTBP,KCNH5,CRLF3,ANAPC5,ANAPC7,CHMP3,UIMC1,HAUS6,BIRC6,TAOK1,RINT1,ZNF655,HAUS3,PHC3,DBF4B,ABRAXAS1,RAB11FIP4,TTL,CENPV,FLCN,STXBP4,MIR590,BCAT1,CKS1B,EIF4E,GSPT1,NASP,PIAS1,AKAP8,PHLDA1,PHF8,O…
GO Biological Processes	GO:0051640	organelle localization	-5.81571	-3.03531	53/725	107,472,983,1058,1060,1063,1861,2241,3064,3320,4292,4644,4645,4867,5108,5170,5314,5362,5518,5577,5903,5908,6814,6855,7514,9321,9341,9515,10427,10497,10959,11116,22863,22872,23025,23233,26115,51134,51652,54801,54843,55773,56848,79441,79867,85440,117177,134957,146057,150465,201163,285025,388552,392,558,3077,4035,4735,4851,5562,5879,6453,7018,7874,8724,9711,29904,57534,60561,169026,85477,288,9648,51…	ADCY1,ATM,CDK1,CENPA,CENPC,CENPF,TOR1A,FER,HTT,HSP90AA1,MLH1,MYO5A,MYO5B,NPHP1,PCM1,PDPK1,PKHD1,PLXNA2,PPP2R1A,PRKAR2B,RANBP2,RAP1B,STXBP3,SYP,XPO1,TRIP11,VAMP3,STXBP5L,SEC24B,UNC13B,TMED2,CEP43,ATG14,SEC31A,UNC13A,EXOC6B,TANC2,CEP83,CHMP3,HAUS6,SYTL2,TBC1D23,SPHK2,HAUS3,TCTN2,DOCK7,RAB3IP,STXBP5,TTBK2,TTL,FLCN,CCDC141,BLOC1S3,ARHGAP1,AXL,HFE,LRP1,SEPTIN2,NOTCH1,PRKAA1,RAC1,ITSN1,TF,USP7,SNX3,RUB…
GO Biological Processes	GO:0006403	RNA localization	-5.72396	-2.97574	25/235	472,1977,5903,6429,6430,7013,7014,7514,8563,9688,9775,9887,10250,11097,23049,26097,29118,51010,51602,55051,55421,57187,65110,84321,170506,10237,92014,5108,9321,27091,55112,3841,10526,51307,55705,84220,729540,200576	ATM,EIF4E,RANBP2,SRSF4,SRSF5,TERF1,TERF2,XPO1,THOC5,NUP93,EIF4A3,SMG7,SRRM1,NUP42,SMG1,CHTOP,DDX25,EXOSC3,NOP58,NRDE2,NCBP3,THOC2,UPF3A,THOC3,DHX36,SLC35B1,SLC25A51,PCM1,TRIP11,CACNG5,DYNC2I1,KPNA5,IPO8,FAM53C,IPO9,RGPD5,RGPD6,PIKFYVE
GO Biological Processes	GO:0051301	cell division	-5.3141	-2.67503	45/600	288,675,805,983,1058,1060,1063,1163,1452,2770,2773,3796,4735,4851,5586,5932,6711,6787,7013,7465,7756,7813,8202,8881,9055,23141,23594,26271,27152,51433,51434,51652,54801,55137,57448,79441,83852,83872,84440,85440,136647,201161,201163,205564,346389	ANK3,BRCA2,CALM2,CDK1,CENPA,CENPC,CENPF,CKS1B,CSNK1A1,GNAI1,GNAI3,KIF2A,SEPTIN2,NOTCH1,PKN2,RBBP8,SPTBN1,NEK4,TERF1,WEE1,ZNF207,EVI5,NCOA3,CDC16,PRC1,ANKLE2,ORC6,FBXO5,INTU,ANAPC5,ANAPC7,CHMP3,HAUS6,FIGN,BIRC6,HAUS3,SETDB2,HMCN1,RAB11FIP4,DOCK7,MPLKIP,CENPV,FLCN,SENP5,MACC1
GO Biological Processes	GO:0006260	DNA replication	-4.9026	-2.32001	26/278	472,675,983,1854,4673,4678,4774,5518,5810,5879,5932,5984,6241,7013,7014,11124,11201,11232,23594,26057,26271,64785,80174,84289,253714,259282	ATM,BRCA2,CDK1,DUT,NAP1L1,NASP,NFIA,PPP2R1A,RAD1,RAC1,RBBP8,RFC4,RRM2,TERF1,TERF2,FAF1,POLI,POLG2,ORC6,ANKRD17,FBXO5,GINS3,DBF4B,ING5,MMS22L,BOD1L1
GO Biological Processes	GO:0033044	regulation of chromosome organization	-4.28972	-1.8652	29/355	472,1063,7013,7014,7756,7874,8881,9320,9555,9874,10157,10270,10664,23049,23133,25913,26054,26097,26155,26271,51433,51434,54880,55209,56848,83852,170506,201161,201163,5810,6711,10297,27085,50810,51332,54434,57551,79822,85477,146057,3066,4035,4851,5879,5894,8724,9037,9711,9860,23603,53335,55558,56963,260434	ATM,CENPF,TERF1,TERF2,ZNF207,USP7,CDC16,TRIP12,MACROH2A1,TLK1,AASS,AKAP8,CTCF,SMG1,PHF8,POT1,SENP6,CHTOP,NOC2L,FBXO5,ANAPC5,ANAPC7,BCOR,SETD5,SPHK2,SETDB2,DHX36,CENPV,FLCN,RAD1,SPTBN1,APC2,MTBP,HDGFL3,SPTBN5,SSH1,TAOK1,ARHGAP28,SCIN,TTBK2,HDAC2,LRP1,NOTCH1,RAC1,RAF1,SNX3,SEMA5A,RUBCN,LRIG2,CORO1C,BCL11A,PLXNA3,RGMA,PYDC1
GO Biological Processes	GO:0034661	ncRNA catabolic process	-4.24721	-1.83717	8/38	1787,10179,22894,23318,23517,51010,118460,167153,4292,10767,27161,28960,149041,170506,7189,9341,115004	TRDMT1,RBM7,DIS3,TUT4,MTREX,EXOSC3,EXOSC6,TENT2,MLH1,HBS1L,AGO2,DCPS,RC3H1,DHX36,TRAF6,VAMP3,CGAS
GO Biological Processes	GO:0031668	cellular response to extracellular stimulus	-2.8292	-0.76315	20/260	558,2909,3077,5562,5610,11345,22863,23032,23235,26100,27072,53335,54434,64121,80315,81631,144577,201163,220441,440738	AXL,ARHGAP35,HFE,PRKAA1,EIF2AK2,GABARAPL2,ATG14,USP33,SIK2,WIPI2,VPS41,BCL11A,SSH1,RRAGC,CPEB4,MAP1LC3B,C12orf66,FLCN,RNF152,MAP1LC3C
GO Biological Processes	GO:0006281	DNA repair	-3.57237	-1.30127	38/567	472,675,983,4287,4292,5431,5810,5932,5984,7014,7353,7874,8295,9318,9320,9716,10933,11201,11232,23049,23347,25913,26270,51138,51720,55666,55775,57551,64789,79068,84142,115004,151636,253714,257218,259282,284131,375748,3320,5879,11124,51010,80174,83852,118460,170506,5518,7013,26057,26271,6787,8563,60561	ATM,BRCA2,CDK1,ATXN3,MLH1,POLR2B,RAD1,RBBP8,RFC4,TERF2,UFD1,USP7,TRRAP,COPS2,TRIP12,AQR,MORF4L1,POLI,POLG2,SMG1,SMCHD1,POT1,FBXO6,COPS4,UIMC1,NPLOC4,TDP1,TAOK1,EXO5,FTO,ABRAXAS1,CGAS,DTX3L,MMS22L,SHPRH,BOD1L1,ENDOV,ERCC6L2,HSP90AA1,RAC1,FAF1,EXOSC3,DBF4B,SETDB2,EXOSC6,DHX36,PPP2R1A,TERF1,ANKRD17,FBXO5,NEK4,THOC5,RINT1
GO Biological Processes	GO:0006914	autophagy	-2.2403	-0.44976	32/543	472,1977,2773,3064,3320,5562,6009,8925,9140,9711,10206,10475,10542,10558,11345,22863,23001,23032,23049,23230,23232,26100,27072,51652,55102,64121,81631,81846,200576,201163,220441,440738	ATM,EIF4E,GNAI3,HTT,HSP90AA1,PRKAA1,RHEB,HERC1,ATG12,RUBCN,TRIM13,TRIM38,LAMTOR5,SPTLC1,GABARAPL2,ATG14,WDFY3,USP33,SMG1,VPS13A,TBC1D12,WIPI2,VPS41,CHMP3,ATG2B,RRAGC,MAP1LC3B,SBF2,PIKFYVE,FLCN,RNF152,MAP1LC3C
GO Biological Processes	GO:0007005	mitochondrion organization	-1.49057	-0.0952298	29/551	3064,3320,4702,5516,5562,9140,9512,10087,10440,11232,11345,22863,23230,23593,26100,51103,51241,54741,55102,55744,79810,81631,81892,83858,125988,135154,196294,201163,440738	HTT,HSP90AA1,NDUFA8,PPP2CB,PRKAA1,ATG12,PMPCB,CERT1,TIMM17A,POLG2,GABARAPL2,ATG14,VPS13A,HEBP2,WIPI2,NDUFAF1,COX16,LEPROT,ATG2B,COA1,PTCD2,MAP1LC3B,SLIRP,ATAD3B,MICOS13,SDHAF4,IMMP1L,FLCN,MAP1LC3C
GO Biological Processes	GO:0009792	embryo development ending in birth or egg hatching	-3.24109	-1.03695	38/590	472,675,2909,4087,4678,4851,4853,5125,5362,6664,6670,6949,7014,7189,8985,9318,9620,9775,10087,10427,10959,11146,11232,23314,26097,26115,27152,54663,54880,55112,57448,57534,57619,57680,81502,84678,201163,253260,1832,1861,1951,2650,3845,3911,4194,4638,4649,4867,5314,5361,5879,6262,9861,10765,25932,79810,80144,83852,84133,84962,342184	ATM,BRCA2,ARHGAP35,SMAD2,NASP,NOTCH1,NOTCH2,PCSK5,PLXNA2,SOX11,SP3,TCOF1,TERF2,TRAF6,PLOD3,COPS2,CELSR1,EIF4A3,CERT1,SEC24B,TMED2,GLMN,POLG2,SATB2,CHTOP,TANC2,INTU,WDR74,BCOR,DYNC2I1,BIRC6,MIB1,SHROOM3,CHD8,HM13,KDM2B,FLCN,RICTOR,DSP,TOR1A,CELSR3,GCNT1,KRAS,LAMA5,MDM4,MYLK,MYO9A,NPHP1,PKHD1,PLXNA1,RAC1,RYR2,PSMD6,KDM5B,CLIC4,PTCD2,FRAS1,SETDB2,ZNRF3,AJUBA,FMN1
