# Supplementary material for: Long-Term Storage Does Not Affect the Expression Profiles of mRNA and Long Non-Coding RNA in Vitrified-Warmed Human Embryos
Source: Front Genet. 2022 Feb 1;12:751467. doi: 10.3389/fgene.2021.751467 (PMC8844023; doi:10.3389/fgene.2021.751467)
Supplement: Supplementary file 1 [file DataSheet1.zip › Supplementary Tables/Supplementary Table 17.xlsx]

## Sheet: Table S17
Table S17. Degree of lncRNA in the co-expression network.
LncRNA	Degree
lnc-SELENBP1-3	26
lnc-DDC-3	5
lnc-GPR137C-1	22
lnc-SEC63-5	1
lnc-ZNF419-3	3
lnc-FAM174B-9	7
lnc-STK3-2	6
lnc-HMGA2-4	5
lnc-GTF2E2-2	2
lnc-IL1RN-1	2
lnc-SFTPD-8	6
LINC02160	2
lnc-MPC1-2	10
lnc-SCAF8-5	1
lnc-LRRC24-2	5
lnc-MSTN-2	2
lnc-KRT8-1	52
lnc-GTDC1-27	26
lnc-POLR1A-3	15
lnc-PAIP2B-1	6
LINC02565	8
lnc-LAMA5-4	1
lnc-CLDN1-1	4
lnc-TWSG1-2	6
lnc-WBP4-2	12
lnc-DHRS7C-1	4
LINC01494	30
lnc-AUNIP-3	12
LINC02476	7
lnc-TMEM163-4	1
lnc-PPIA-1	30
FAM53B-AS1	16
LINC02208	85
lnc-TMEM206-5	10
lnc-TMEM232-1	14
RC3H1-IT1	1
lnc-MRI1-1	13
lnc-NIPSNAP1-3	19
lnc-HAO2-2	16
lnc-KATNAL2-1	18
lnc-PPP1R42-2	5
LINC01891	6
lnc-VGF-4	9
lnc-CCDC74A-13	15
lnc-ANKRD6-4	2
lnc-C12orf73-1	6
lnc-ZNF80-4	5
lnc-RFC3-3	3
lnc-FBN1-3	23
lnc-RAD23B-2	71
lnc-HSPB11-1	3
lnc-BTLA-4	7
lnc-SMIM10-2	4
lnc-FBN2-6	6
lnc-HAPLN3-2	10
lnc-KLHL25-14	4
GRK5-IT1	3
lnc-KIF16B-41	1
lnc-GTF2F2-4	5
lnc-CD276-1	5
lnc-MTX3-5	10
lnc-LASP1-3	7
lnc-ERP27-1	17
lnc-CEP120-4	9
lnc-ZNF728-1	5
lnc-TIMM8B-2	19
lnc-PDS5B-2	2
lnc-TSHR-9	1
lnc-EIF2S3B-7	2
lnc-RPL9-2	8
lnc-SULF2-5	5
lnc-MTCP1-3	11
lnc-TFB1M-1	8
lnc-IRS1-6	3
lnc-PRCP-1	1
lnc-PAIP2-6	110
lnc-GKAP1-1	2
lnc-PAIP2-5	11
lnc-CRLF1-4	9
lnc-P4HA1-1	3
lnc-IRS1-8	16
lnc-PROSER1-1	8
lnc-TERF1-1	18
lnc-PTTG1-4	5
lnc-DHX38-19	6
lnc-PEMT-3	1
lnc-RHD-12	3
lnc-PRKAA1-2	3
lnc-SUGCT-5	5
lnc-HORMAD1-1	5
lnc-ZBTB7C-10	2
NUTM2B-AS1	9
LINC01619	8
lnc-CCDC158-1	4
lnc-MRPS7-4	2
lnc-CRCP-1	9
lnc-ZBTB10-1	17
lnc-IGLL1-1	27
lnc-TMEM231-2	10
lnc-FAM186B-3	17
lnc-INTS8-5	14
lnc-TMC8-4	7
lnc-PRKAA1-3	1
lnc-ITSN2-3	14
lnc-EIF2AK4-6	3
lnc-ADAT1-1	7
lnc-CCDC152-1	5
lnc-VTCN1-2	7
lnc-VRK3-1	4
lnc-EXOC5-5	8
lnc-RPS29-6	7
lnc-PROSER2-2	2
lnc-ACTBL2-1	13
lnc-SRPK2-8	2
lnc-TMC7-2	5
lnc-SEL1L-11	10
lnc-HS3ST5-7	3
lnc-NRDE2-4	1
LINC02001	13
lnc-RGS8-1	2
lnc-BBS7-1	9
lnc-PARPBP-4	3
lnc-TSTD3-2	10
lnc-GABARAP-1	13
lnc-CTAGE1-3	7
lnc-MZT2B-4	4
LINC00692	6
lnc-PDCD7-1	5
lnc-STX6-8	29
lnc-TYW1-7	13
LINC01588	12
lnc-ARHGAP44-2	3
lnc-YME1L1-1	2
lnc-USP10-2	5
lnc-DCAF13-1	19
lnc-ADAP2-4	3
lnc-PASD1-2	11
lnc-PCDH8-8	23
lnc-ADAP2-1	13
lnc-ZC3H12C-6	13
lnc-XPC-7	1
lnc-KIAA0408-1	3
lnc-METTL4-1	53
lnc-SPP2-7	14
lnc-GCNT1-1	9
lnc-FBXW7-5	2
lnc-RPL10L-1	1
lnc-SCAPER-1	3
lnc-NPFF-4	4
lnc-AACS-5	12
lnc-CPS1-5	10
lnc-HOMER1-7	6
lnc-PSMA8-4	10
lnc-KRR1-1	2
lnc-GALNT1-2	8
lnc-MSTO1-3	2
lnc-WRNIP1-3	13
lnc-SMC2-2	9
lnc-FEM1B-4	6
lnc-XRCC2-12	23
CKMT2-AS1	21
DLX2-DT	10
ZFX-AS1	8
lnc-MTRNR2L5-7	53
lnc-TEFM-2	2
lnc-ALX1-2	7
lnc-ZNF132-1	17
lnc-A1BG-1	19
lnc-FTCDNL1-4	6
lnc-ZNF131-9	1
lnc-DIP2A-7	15
lnc-CDK12-1	7
lnc-SNAPC1-1	6
lnc-AGAP4-2	1
lnc-NCOA3-4	11
lnc-GAREM2-4	12
lnc-CHRNA10-1	4
LINC00862	17
lnc-ESD-2	48
lnc-NCOA3-9	14
lnc-SLC35C1-83	3
lnc-ZNF92-3	11
lnc-OR4F21-4	1
lnc-SALL3-1	4
lnc-FBXO31-11	3
LINC01687	14
lnc-FH-1	14
lnc-MAP3K9-2	62
lnc-RBM45-9	21
lnc-KHDC3L-2	37
lnc-RBM45-7	12
lnc-ZNF730-6	12
lnc-CELA3A-5	13
lnc-MSR1-2	10
lnc-HNRNPA2B1-14	14
lnc-PAIP2-2	5
lnc-BIN3-1	2
lnc-KCNJ4-1	14
lnc-ZNF746-3	3
lnc-BET1-4	8
lnc-TRIM43B-4	9
lnc-ZKSCAN8-3	1
lnc-SIRT4-31	19
lnc-OTOGL-5	12
lnc-MRPL14-3	2
lnc-ZNF737-3	18
lnc-BMS1-2	3
LINC01823	5
lnc-NF2-2	22
lnc-SENP6-3	10
lnc-DDX5-2	42
lnc-GRM5-1	7
lnc-BMS1-5	4
lnc-MFSD14B-9	3
lnc-CCL1-1	5
lnc-IMPDH1-2	7
lnc-MAFB-8	11
lnc-LRBA-1	15
lnc-CCDC125-1	1
LINC00970	41
lnc-BLNK-1	16
lnc-CALCB-1	3
lnc-HERC6-1	10
lnc-CIB1-2	7
lnc-YWHAZ-4	18
lnc-RPLP0-1	22
lnc-ZNF432-2	2
lnc-ZNF92-2	8
lnc-DENND1A-4	9
lnc-ZNF107-4	10
lnc-SP9-8	7
lnc-WDR33-2	2
lnc-VN1R2-5	2
lnc-POMGNT1-2	4
lnc-PIAS2-2	11
lnc-ZNF99-2	2
LINC01854	12
lnc-SPANXB1-5	4
lnc-RASL10A-1	1
lnc-NID2-4	9
lnc-ADAMTS6-1	7
lnc-SYT2-3	39
LINC02583	3
lnc-HSD17B7-1	2
lnc-INTS10-1	40
lnc-SMPDL3A-2	13
lnc-EFHB-3	19
lnc-IMMP2L-3	1
lnc-SPATA16-4	1
lnc-PDE7B-8	11
lnc-KIFC2-2	16
lnc-NCKAP1-3	25
lnc-CLCN3-3	2
lnc-OBSL1-7	9
LINC01467	25
lnc-IDNK-1	4
lnc-PPP1R3B-4	14
lnc-SON-2	17
lnc-EEF1AKMT2-2	10
lnc-CMTR1-10	1
MACROD2-IT1	13
lnc-PDE7A-4	1
lnc-AKTIP-1	1
lnc-UFSP1-2	8
lnc-GNG5-6	46
lnc-LEO1-5	3
lnc-B3GLCT-5	8
lnc-DACT2-3	7
lnc-AMIGO2-9	6
lnc-FZD4-1	6
lnc-DPP4-9	3
