# Supplementary material for: Long-Term Storage Does Not Affect the Expression Profiles of mRNA and Long Non-Coding RNA in Vitrified-Warmed Human Embryos
Source: Front Genet. 2022 Feb 1;12:751467. doi: 10.3389/fgene.2021.751467 (PMC8844023; doi:10.3389/fgene.2021.751467)
Supplement: Supplementary file 1 [file DataSheet1.zip › Supplementary Tables/Supplementary Table 2.xlsx]

## Sheet: Table S2
Table S2. Processed gene expression matrix of protein coding genes.
Geneid	Fresh_1	Fresh_2	Fresh_3	8-year_1	8-year_2	8-year_3	8-year_4	3-year_1	3-year_2	3-year_3	3-year_4
ENSG00000187634	0	4	9	119	0	0	0	0	0	0	6
ENSG00000188976	785	1484	949	668	349	425	431	1178	661	1555	358
ENSG00000187961	55	144	102	19	1	6	41	194	37	176	170
ENSG00000187608	0	0	0	114	10	0	1	0	11	9	0
ENSG00000188157	24	2	0	1	4	23	0	1	3	0	5
ENSG00000131591	179	0	0	4	1	0	25	0	55	0	3
ENSG00000078808	233	402	338	56	127	171	73	364	206	131	94
ENSG00000176022	10	16	24	34	0	0	0	2	28	3	6
ENSG00000160087	550	695	222	676	226	519	157	296	874	503	499
ENSG00000131584	0	0	7	16	0	7	0	0	8	107	7
ENSG00000127054	488	924	440	146	179	305	235	183	797	257	228
ENSG00000107404	1	0	15	8	36	6	1	31	0	13	1
ENSG00000162576	0	0	0	34	7	0	0	0	5	3	4
ENSG00000175756	1186	945	1282	245	386	698	249	839	491	504	338
ENSG00000221978	437	682	791	641	491	488	309	537	564	788	477
ENSG00000242485	5600	2162	4212	1997	2446	2953	4804	4080	3046	2194	2663
ENSG00000215915	282	440	227	356	70	88	34	92	124	179	158
ENSG00000160072	512	493	213	75	138	86	39	174	84	95	61
ENSG00000197785	60	64	76	113	112	15	8	37	24	169	11
ENSG00000160075	4596	3459	1795	3060	2945	6298	2030	5276	4099	4775	5170
ENSG00000228594	2	0	5	0	32	8	0	5	0	136	22
ENSG00000197530	165	29	287	187	87	63	92	146	82	77	63
ENSG00000248333	1081	688	1248	980	808	1079	612	934	943	850	797
ENSG00000189339	8	0	5	174	14	39	9	28	13	89	5
ENSG00000008128	9	18	67	20	50	19	19	12	29	46	15
ENSG00000215790	7	0	8	0	25	6	7	0	11	2	16
ENSG00000008130	12	124	5	0	1	7	4	28	2	14	0
ENSG00000078369	292	739	644	837	715	212	125	651	741	524	406
ENSG00000178821	27	94	55	71	181	218	39	55	61	290	114
ENSG00000142609	7	115	87	53	6	46	39	21	4	0	0
ENSG00000067606	78	18	150	8	23	7	0	22	10	39	47
ENSG00000162585	157	13	196	42	12	22	0	100	59	7	40
ENSG00000157933	383	230	639	661	430	75	25	155	200	717	56
ENSG00000116151	78	127	34	0	84	6	0	13	41	22	13
ENSG00000157916	142	204	76	103	168	96	25	224	224	335	155
ENSG00000149527	4	14	49	11	0	0	3	0	0	0	0
ENSG00000142611	59	35	508	30	0	48	32	92	96	97	82
ENSG00000130762	7	140	51	94	1	41	0	80	13	23	19
ENSG00000162591	0	0	0	6	5	15	0	0	21	0	0
ENSG00000158109	409	504	657	212	635	578	247	529	250	304	72
ENSG00000116213	144	194	115	192	300	209	47	47	173	194	180
ENSG00000162592	1130	1847	2483	895	2069	1001	310	356	1193	1735	691
ENSG00000130764	126	226	110	71	122	142	94	26	91	22	66
ENSG00000116198	956	390	1600	428	915	354	106	510	394	906	475
ENSG00000169598	0	52	12	59	18	0	1	50	0	1	3
ENSG00000198912	413	458	506	431	394	98	135	93	635	160	65
ENSG00000131697	21	75	17	277	106	76	26	86	107	374	56
ENSG00000069424	13	1	2	4	17	0	1	2	1	0	49
ENSG00000116254	32	0	0	0	3	24	0	0	3	0	4
ENSG00000116251	990	348	931	335	255	390	428	1050	486	312	292
ENSG00000158286	36	0	0	27	2	0	54	20	0	50	0
ENSG00000116237	319	632	331	94	498	135	173	448	199	76	100
ENSG00000097021	309	198	75	351	39	261	42	225	231	37	100
ENSG00000069812	58	232	83	11	76	94	72	36	20	216	77
ENSG00000187017	32	0	0	0	4	0	0	0	2	8	12
ENSG00000171680	3	132	17	81	2	16	20	5	14	10	117
ENSG00000162408	2563	2543	7085	704	1857	2473	1169	1209	3330	1676	2264
ENSG00000173662	268	178	510	12	237	150	36	231	141	55	311
ENSG00000204859	181	256	7	103	21	24	20	23	29	104	57
ENSG00000162413	144	515	161	29	390	391	219	226	257	743	297
ENSG00000116273	602	1016	1237	869	1607	1977	441	885	864	2690	1910
ENSG00000041988	274	243	147	232	0	10	22	79	142	8	16
ENSG00000007923	359	193	206	333	457	254	171	19	421	332	187
ENSG00000171735	968	547	345	344	952	1046	785	1026	709	1872	598
ENSG00000049245	3826	3145	2791	3107	2190	2784	2853	2877	4114	2124	1154
ENSG00000049246	753	535	246	294	276	171	182	227	220	198	97
ENSG00000049247	88	7	13	20	31	0	0	21	1	36	6
ENSG00000116288	4228	1448	1950	2768	1691	1178	1827	1468	1886	1108	523
ENSG00000116285	470	2004	1184	830	2133	2531	652	847	785	880	1942
ENSG00000142599	710	750	659	260	427	476	248	600	413	1030	662
ENSG00000074800	4724	5852	2063	1983	3641	7394	2710	4559	3019	2342	1599
ENSG00000131686	37	111	3	84	83	76	45	244	20	14	6
ENSG00000142583	6	42	14	49	109	8	42	45	4	93	99
ENSG00000180758	0	0	47	3	6	30	0	2	0	7	0
ENSG00000171621	20	16	15	7	26	12	34	3	37	28	48
ENSG00000171612	1815	4197	1946	757	2720	4779	1218	1979	1607	1021	1337
ENSG00000188807	266	231	70	223	114	72	36	66	166	329	29
ENSG00000171608	26	0	132	59	0	17	1	7	12	0	31
ENSG00000171603	543	860	443	611	579	368	161	467	226	1175	294
ENSG00000178585	3	119	8	7	12	30	1	28	71	116	16
ENSG00000162441	2456	1178	976	566	1011	1651	1662	1631	1109	767	1035
ENSG00000173614	486	979	829	1029	1627	1223	904	1177	818	1312	1052
ENSG00000162444	432	669	163	414	891	425	144	663	966	345	240
ENSG00000130939	1224	1064	1565	1834	723	889	964	1062	943	1479	830
ENSG00000054523	914	2489	1393	2407	2012	1435	964	1304	1223	1444	2222
ENSG00000142657	802	1471	625	419	793	404	301	240	408	233	297
ENSG00000251503	5	13	0	2	3	9	4	3	14	0	4
ENSG00000175279	219	110	168	229	223	246	284	224	531	254	502
ENSG00000241563	19	0	0	0	11	2	0	0	13	6	54
ENSG00000160049	112	295	307	133	373	370	331	388	362	134	289
ENSG00000142655	126	322	301	358	229	304	45	151	167	152	178
ENSG00000130940	0	44	41	34	5	1	16	2	0	1	6
ENSG00000175262	63	69	31	30	183	17	1	14	0	0	0
ENSG00000120948	1154	3072	786	376	1272	484	856	1729	1155	1296	785
ENSG00000009724	30	173	43	27	22	8	56	0	50	5	11
ENSG00000116649	5484	4981	6023	199	480	2245	365	2948	4082	446	668
ENSG00000171824	1150	1574	6742	648	3377	2521	1353	955	2384	3337	2985
ENSG00000198793	793	739	350	912	1504	215	100	303	44	915	390
ENSG00000120942	421	615	398	433	446	823	681	383	452	762	425
ENSG00000204624	26	137	5	9	1016	135	19	193	72	202	36
ENSG00000116661	1	45	0	26	0	45	14	44	8	1	54
ENSG00000132879	12	86	15	10	68	23	1	29	6	33	14
ENSG00000116663	210	211	50	84	711	547	31	28	58	542	728
ENSG00000116670	577	340	557	448	612	839	319	607	263	526	744
ENSG00000177674	34	38	2	56	27	5	13	4	11	57	28
ENSG00000177000	31	7	64	102	18	49	6	39	0	231	7
ENSG00000116685	468	171	141	351	234	172	165	403	141	337	281
ENSG00000083444	1	41	61	29	15	125	1	16	43	80	48
ENSG00000116688	988	878	871	332	461	458	463	1051	199	1275	197
ENSG00000116691	418	386	524	240	324	185	58	311	289	482	110
ENSG00000120949	21	46	125	36	41	8	0	9	9	32	96
ENSG00000028137	4	2	21	4	101	1	12	0	0	1	4
ENSG00000048707	400	279	481	534	1047	302	361	120	388	651	231
ENSG00000116726	1756	8153	11568	4200	9086	11819	1578	4036	4466	16102	9027
ENSG00000116721	58	1409	2123	2037	4857	3004	838	703	677	3370	2966
ENSG00000239810	95	262	153	140	331	550	256	62	92	197	452
ENSG00000179172	0	64	1	2	8	94	90	5	0	19	6
ENSG00000120952	6	106	46	12	133	172	63	166	15	7	485
ENSG00000243073	6	13	25	11	38	36	39	18	5	16	105
ENSG00000187545	0	1	6	13	21	11	4	4	1	0	6
ENSG00000204510	0	4	0	2	6	4	0	1	4	15	16
ENSG00000232423	2	8	285	8	99	19	9	21	16	19	48
ENSG00000274764	4	14	56	8	30	34	26	8	16	16	28
ENSG00000229571	3	16	57	2	82	21	6	6	7	17	21
ENSG00000275774	0	6	4	6	7	8	5	2	4	18	37
ENSG00000280267	1	15	13	1	6	7	7	0	0	11	9
ENSG00000179412	1	8	6	1	13	2	3	3	4	13	9
ENSG00000204505	0	88	29	30	127	108	40	25	9	44	46
ENSG00000279169	2	145	2	10	37	173	87	12	4	2	132
ENSG00000279804	10	246	5	9	4	300	511	14	6	7	29
ENSG00000270601	37	54	252	102	1134	451	82	121	239	264	302
ENSG00000182330	1	4	11	0	2	4	4	5	1	8	4
ENSG00000237700	19	42	111	232	992	202	105	50	97	86	37
ENSG00000204501	1425	10642	13781	6701	29223	21317	6643	3560	12318	10642	9829
ENSG00000204481	392	1121	4117	3805	8552	1728	140	1265	1381	4536	3814
ENSG00000204480	6218	11725	10287	3277	8399	15680	5126	7042	6853	5148	10377
ENSG00000204479	2096	2007	4919	867	6505	4138	2046	1393	1402	2127	3938
ENSG00000204478	1267	2893	4585	2673	10586	6283	3365	1527	2251	3269	3249
ENSG00000162494	230	777	1022	266	219	348	182	334	403	407	200
ENSG00000162493	1956	3242	2539	3699	1678	973	891	1249	1648	2344	856
ENSG00000116731	676	960	1303	1270	1930	1227	794	900	1411	1241	946
ENSG00000189337	6	52	63	31	44	22	0	45	60	31	224
ENSG00000171729	194	25	0	4	24	86	4	22	15	1	35
ENSG00000142621	8	109	4	16	26	22	65	67	28	64	44
ENSG00000142634	59	76	32	41	6	117	29	149	43	112	11
ENSG00000162438	1	1	48	4	17	29	0	0	54	24	0
ENSG00000142615	17	0	0	21	0	0	9	0	28	131	0
ENSG00000132906	2	182	41	100	63	6	25	45	89	164	13
ENSG00000116138	197	498	516	593	452	255	224	250	620	370	592
ENSG00000116771	17	157	96	205	266	53	65	8	139	80	249
ENSG00000197312	1606	810	337	575	514	1309	738	1581	556	458	160
ENSG00000116786	180	190	267	146	174	153	56	274	269	507	47
ENSG00000162458	10	56	8	0	12	0	0	6	16	1	8
ENSG00000233954	80	22	23	39	12	69	53	55	15	19	28
ENSG00000065526	310	575	221	1057	340	856	1543	324	443	118	104
ENSG00000116809	738	798	1123	399	314	447	307	477	592	887	81
ENSG00000183888	0	101	4	34	41	26	33	19	11	170	33
ENSG00000142627	2	59	0	12	0	8	15	2	12	20	0
ENSG00000142632	0	0	0	0	0	0	0	7	4	140	49
ENSG00000037637	43	270	8	8	1	28	0	80	37	4	199
ENSG00000055070	2165	2513	1505	895	869	1639	413	1263	1726	604	1095
ENSG00000157191	328	852	394	390	543	293	180	336	728	509	334
ENSG00000219481	357	627	966	890	281	244	374	854	264	273	599
ENSG00000058453	0	0	6	17	39	0	4	22	0	59	5
ENSG00000117122	20	16	1	5	6	7	0	13	6	25	15
ENSG00000159363	53	66	9	1	16	0	0	6	2	32	20
ENSG00000117118	1385	924	975	561	1344	899	850	1200	1324	1214	849
ENSG00000276747	31	203	14	42	66	18	0	15	26	13	22
ENSG00000179051	13	9	5	16	3	26	5	34	4	4	7
ENSG00000117148	12379	41714	22794	17963	15149	15999	2328	9891	24129	18829	21592
ENSG00000179023	21	0	1	14	10	0	0	9	0	5	0
ENSG00000009709	2	1	6	7	0	5	0	0	0	0	1
ENSG00000159423	4	1	0	10	0	0	0	0	5	10	0
ENSG00000169991	23	187	16	27	34	25	49	48	18	71	6
ENSG00000127481	237	312	375	444	353	182	191	172	450	537	247
ENSG00000127463	230	290	176	15	143	140	37	40	179	18	87
ENSG00000053372	6366	6933	7757	1991	1737	4182	2316	5679	5351	1843	3299
ENSG00000053371	11	18	13	0	39	3	0	2	22	22	4
ENSG00000040487	37	43	33	0	0	54	0	0	14	2	0
ENSG00000077549	1435	1121	1172	859	921	573	422	1083	1390	1282	380
ENSG00000173436	29	8	63	10	16	19	0	47	70	48	13
ENSG00000158747	53	0	18	5	0	0	5	3	75	43	7
ENSG00000162542	24	5	0	3	0	0	0	5	6	5	0
ENSG00000169914	1189	1632	1871	1336	1956	1145	752	759	793	1812	1376
ENSG00000188257	22	4	16	55	149	62	33	6	0	119	17
ENSG00000162543	42	31	0	48	36	24	33	52	0	0	0
ENSG00000162545	4	7	3	16	0	24	37	25	44	9	3
ENSG00000090432	175	299	111	125	151	70	46	102	115	124	124
ENSG00000183114	0	0	0	39	5	18	22	11	0	0	0
ENSG00000158825	21	10	15	38	101	22	13	10	21	40	50
ENSG00000158828	99	71	43	0	11	84	4	12	6	162	9
ENSG00000244038	1145	2268	2510	821	1211	1645	565	987	904	1604	1160
ENSG00000127483	1307	993	1603	716	1083	828	1528	1497	1084	1044	1381
ENSG00000075151	379	328	313	252	284	275	654	386	719	467	591
ENSG00000117298	26	498	28	175	119	57	34	111	105	176	9
ENSG00000142794	163	426	401	1	38	147	121	115	3	15	5
ENSG00000162551	161	0	0	0	4	8	7	94	58	2	0
ENSG00000076864	0	36	0	34	2	5	0	42	0	3	0
ENSG00000090686	658	2115	1161	1025	751	718	278	361	345	452	778
ENSG00000219073	62	83	39	0	195	14	38	166	93	39	116
ENSG00000142789	0	1	6	3	32	4	0	19	1	0	1
ENSG00000070831	7688	4774	7613	6429	14284	8498	11830	7202	10504	8861	8465
ENSG00000184677	1241	736	1377	1484	1259	875	657	724	597	695	1108
ENSG00000070886	4	28	80	13	0	0	3	0	0	27	4
ENSG00000227868	3	4	0	8	3	1	0	0	0	28	5
ENSG00000004487	1307	3652	1059	2155	1937	1849	503	1804	1469	1570	1422
ENSG00000169641	3217	3167	2984	7267	10357	8021	4761	8446	3851	14630	7272
ENSG00000117318	3	0	0	2	2	1	0	0	0	0	2
ENSG00000142676	13768	4661	10092	6677	4794	5395	9424	8474	7912	5243	4536
ENSG00000011007	3205	7263	4692	2302	2695	5112	2827	1850	2439	3650	2679
ENSG00000057757	4893	5448	3112	1688	2788	4081	2191	3726	5773	2918	3375
ENSG00000011009	96	676	90	62	28	4	52	79	26	96	81
ENSG00000117308	3	0	0	4	0	0	1	2	4	6	12
ENSG00000117305	101	58	82	333	131	52	51	1	316	154	25
ENSG00000179163	834	1692	984	750	725	1032	2523	877	352	687	573
ENSG00000189266	3460	6761	3238	4341	5386	12564	7202	4824	6840	3613	7153
ENSG00000188529	3994	3577	9594	1956	2968	5189	5661	5355	4511	4823	4903
ENSG00000142661	6	6	3	28	14	29	0	26	40	0	2
ENSG00000185436	41	29	11	0	0	1	21	10	2	139	9
ENSG00000158055	29	186	115	74	53	78	0	12	44	46	14
ENSG00000001460	159	248	304	431	323	9	65	35	101	206	33
ENSG00000001461	304	179	556	501	559	238	225	181	431	207	550
ENSG00000117602	197	322	193	151	254	129	55	212	329	360	250
ENSG00000133226	4938	4316	6133	2381	3526	4025	5742	5833	4680	4584	3775
ENSG00000169504	1590	2308	989	1740	2355	709	588	1246	1185	1573	852
ENSG00000117614	7444	2931	6661	2285	1859	2331	4254	4439	4772	1318	2741
ENSG00000117616	1364	2263	3513	1506	5259	9974	3597	5824	1780	7154	5640
ENSG00000187010	16	0	0	59	0	1	5	0	0	3	6
ENSG00000183726	4751	2308	1754	1722	2803	1639	2136	3685	2085	3094	2737
ENSG00000188672	0	16	0	7	14	36	0	2	0	3	0
ENSG00000204178	330	123	144	128	172	34	64	110	105	223	67
ENSG00000157978	80	245	259	290	85	196	61	116	157	178	134
ENSG00000117643	55	4	0	10	9	31	76	27	2	58	30
ENSG00000162430	4	53	0	135	117	15	8	11	48	181	54
ENSG00000117640	810	1741	1204	286	411	532	584	862	766	326	457
ENSG00000127423	1386	5085	1615	1568	1952	1348	993	2316	2093	1209	959
ENSG00000182749	84	83	8	152	131	77	4	282	79	187	37
ENSG00000117632	6668	3195	1232	1243	1868	1733	1645	4775	1743	648	725
ENSG00000158006	429	718	252	351	394	444	183	289	466	154	768
ENSG00000158008	0	0	1	21	71	55	0	0	99	4	35
ENSG00000158022	13	23	13	0	0	3	0	15	0	0	0
ENSG00000175087	123	198	388	172	265	275	550	6	304	253	54
ENSG00000197245	262	195	584	11	42	187	43	159	4	8	101
ENSG00000282872	0	0	15	0	0	1	0	2	3	7	4
ENSG00000236782	52	123	104	144	22	53	3	84	98	129	26
ENSG00000142675	58	232	121	45	44	64	26	12	114	14	26
ENSG00000130695	1103	1074	1981	1175	2821	1688	934	413	683	651	730
ENSG00000142669	1459	1594	1706	934	1726	2711	3524	2078	2268	2746	1012
ENSG00000158062	3107	3506	6580	4188	3299	2572	585	1069	2852	2566	1502
ENSG00000169442	0	2	0	39	2	0	10	0	14	0	0
ENSG00000176092	10	67	17	62	125	5	7	13	11	0	12
ENSG00000176083	0	34	0	0	9	22	0	0	5	6	0
ENSG00000131914	3230	7743	1815	1337	985	5354	1079	2844	765	370	154
ENSG00000117682	770	567	1096	947	355	848	300	750	1593	286	533
ENSG00000198830	8977	16419	5133	4951	13161	20165	10313	13726	12429	8025	11492
ENSG00000117713	474	561	183	217	270	403	233	202	286	497	538
ENSG00000060642	89	156	63	13	58	1	10	98	142	125	51
ENSG00000204160	42	125	38	222	13	29	27	75	161	65	31
ENSG00000175793	0	27	14	1	41	30	0	42	5	0	11
ENSG00000142751	171	106	88	85	83	75	9	212	128	44	62
ENSG00000198746	3152	2578	4087	1431	2432	3927	1043	2591	1518	971	2263
ENSG00000090273	9545	11394	11021	1974	4459	11246	4416	9439	7207	3797	5357
ENSG00000131910	4	0	0	9	61	0	25	0	0	11	0
ENSG00000175707	12	142	0	7	0	0	0	4	37	13	33
ENSG00000158246	765	1500	395	204	630	491	172	465	202	236	132
ENSG00000090020	229	1144	729	713	1005	1176	713	806	667	927	1494
ENSG00000142784	615	728	378	177	839	498	87	734	628	471	162
ENSG00000186501	248	207	116	2	15	221	26	34	298	153	83
ENSG00000142733	3	0	0	52	1	11	18	3	5	71	5
ENSG00000174950	0	2	3	4	0	0	0	0	14	1	0
ENSG00000181773	0	234	1	90	115	1	0	30	5	157	0
ENSG00000158195	1276	824	3416	693	713	241	207	436	954	951	560
ENSG00000126705	30	25	4	60	22	1	25	17	5	83	1
ENSG00000009780	1241	861	1944	801	2290	1489	1334	767	1890	1734	1376
ENSG00000117758	2321	2006	2295	1054	4197	1883	1882	1689	3418	1622	1823
ENSG00000117751	1443	707	1836	479	1229	628	716	1151	1798	830	791
ENSG00000130775	177	151	19	10	111	91	66	38	107	1	1
ENSG00000117748	347	870	601	259	560	611	327	596	337	142	449
ENSG00000130768	4	27	0	1	10	11	0	0	16	1	7
ENSG00000158156	52	154	4	19	182	63	8	0	12	170	21
ENSG00000158161	2522	2770	1303	877	2686	3292	3008	3060	2989	1074	3207
ENSG00000169403	106	352	0	165	45	16	57	156	42	1	33
ENSG00000126698	5392	6447	7502	1749	4912	5885	5366	4496	8325	3834	6355
ENSG00000130772	4	14	45	2	15	7	1	4	3	1	8
ENSG00000204138	588	2081	765	1236	2008	1346	951	1007	748	1238	1209
ENSG00000180198	462	507	355	331	213	425	220	151	305	146	144
ENSG00000180098	634	1074	920	802	739	338	445	907	1013	438	492
ENSG00000120656	2408	1752	1458	1910	3552	1577	1640	1221	3717	2235	1475
ENSG00000188060	2	97	3	10	202	73	6	80	14	91	33
ENSG00000162419	677	466	890	246	222	229	141	497	476	284	289
ENSG00000198492	7127	11741	10592	6072	10249	14928	8464	9090	7065	5736	8012
ENSG00000116329	0	24	0	17	0	6	0	0	0	0	4
ENSG00000159023	721	794	810	706	357	308	297	211	358	1265	313
ENSG00000253304	0	36	0	0	45	0	0	0	0	175	13
ENSG00000116350	1333	1705	413	748	771	1667	662	1175	1080	1850	999
ENSG00000116353	569	279	32	2	3	222	77	140	342	287	145
ENSG00000060656	15	0	9	5	2	2	0	69	14	2	0
ENSG00000162511	10	8	0	86	0	1	63	0	0	0	0
ENSG00000162512	18	1	0	7	0	6	0	0	0	16	0
ENSG00000134644	277	462	717	386	270	302	384	264	407	266	145
ENSG00000084628	0	83	0	11	104	4	12	4	0	0	0
ENSG00000060688	1907	3390	1908	981	2560	3106	1681	2822	2871	1758	2816
ENSG00000121766	3789	3280	2958	1053	3374	3232	2591	2590	4955	1904	1853
ENSG00000121769	1	25	2	4	0	0	11	0	30	205	56
ENSG00000168528	65	192	151	35	90	13	13	28	11	33	26
ENSG00000142910	4	0	0	3	3	0	0	0	0	2	0
ENSG00000162517	199	685	295	85	61	143	153	132	215	8	54
ENSG00000121753	0	4	20	52	19	10	0	1	3	71	1
ENSG00000184007	1279	2779	4325	1200	1191	3658	1817	2828	2163	1598	4283
ENSG00000121774	1483	1153	1037	443	409	1110	861	1084	613	578	746
ENSG00000121775	45	207	236	21	28	137	11	147	352	135	175
ENSG00000025800	1326	2440	1985	1798	1521	3454	2041	1706	2945	1911	2297
ENSG00000084652	293	902	551	451	544	701	350	463	423	384	186
ENSG00000160050	29	154	11	159	12	10	6	23	9	73	56
ENSG00000160051	0	131	85	0	0	0	5	8	0	0	35
ENSG00000160055	432	69	354	73	93	375	199	68	118	148	224
ENSG00000084623	12138	8619	15525	3120	8491	7631	9067	9306	12501	7904	12441
ENSG00000116478	1355	1228	550	504	447	1476	538	1039	407	480	1300
ENSG00000175130	896	2182	177	90	407	642	215	803	578	195	461
ENSG00000225828	14	0	0	0	1	11	0	12	0	76	21
ENSG00000160058	935	902	1087	363	481	417	142	314	931	719	526
ENSG00000273274	158	112	139	78	134	50	11	68	44	97	22
ENSG00000160062	55	93	24	34	52	35	2	53	38	1	2
ENSG00000176261	323	99	44	42	111	26	77	88	189	49	72
ENSG00000162521	1832	5206	3375	2694	3452	1630	915	1963	4935	708	1260
ENSG00000162522	142	88	64	27	6	1	0	138	43	154	35
ENSG00000134684	212	303	219	38	48	99	206	263	227	312	74
ENSG00000116497	315	373	156	247	594	300	233	225	455	180	249
ENSG00000160097	11	0	2	7	13	3	0	3	2	0	5
ENSG00000121905	4	1	16	5	11	0	0	0	0	13	31
ENSG00000121900	33	28	209	34	14	41	0	37	58	97	76
ENSG00000116514	1876	2262	1372	688	5382	2821	3731	3982	3279	1425	2038
ENSG00000004455	1091	1116	910	886	806	517	690	1152	930	711	611
ENSG00000142920	23	229	86	29	94	195	28	146	155	190	355
ENSG00000116525	33	95	87	74	31	47	9	6	24	22	4
ENSG00000160094	52	51	107	58	28	3	2	0	32	9	104
ENSG00000184389	0	0	5	20	0	9	0	16	0	1	5
ENSG00000134686	54	3	43	200	46	13	9	91	103	527	155
ENSG00000121903	122	53	125	117	167	43	13	125	9	82	0
ENSG00000121904	4	5	5	12	28	5	0	39	3	60	1
ENSG00000163866	1129	1514	922	363	689	444	397	1625	757	195	394
ENSG00000116544	40	147	2	17	0	0	16	34	0	94	0
ENSG00000163867	271	377	249	370	828	334	527	259	649	765	886
ENSG00000197056	920	1197	757	416	922	655	1150	549	1215	633	233
ENSG00000116560	3839	3916	2950	2562	2828	5497	3621	6263	1915	2747	4256
ENSG00000146463	421	774	843	310	945	220	260	105	355	293	223
ENSG00000142687	39	140	149	71	34	30	56	9	148	132	16
ENSG00000020129	17	150	0	5	1	37	0	18	101	33	0
ENSG00000126067	7076	3229	3874	1830	5432	3482	4928	5103	5525	3157	3330
ENSG00000142686	115	144	286	160	177	595	90	105	37	296	190
ENSG00000092853	5312	4854	5431	4097	6761	4697	2994	5111	4414	4929	3568
ENSG00000134698	0	57	0	15	2	87	0	0	10	52	0
ENSG00000092847	633	677	320	591	296	396	224	359	739	188	256
ENSG00000126070	145	404	623	471	255	599	455	329	501	788	480
ENSG00000116863	190	306	118	41	0	17	30	76	70	5	0
ENSG00000054116	730	529	276	187	240	358	414	524	345	252	292
ENSG00000116871	141	700	233	421	774	725	121	380	83	748	275
ENSG00000054118	5581	8529	9753	1833	8980	6258	7960	7863	6807	5578	6339
ENSG00000214193	2	34	24	14	38	78	11	56	82	22	1
ENSG00000196182	11	173	14	62	49	77	24	79	41	296	101
ENSG00000181817	613	1191	833	816	3889	3011	2356	1605	2137	3086	1429
ENSG00000116885	47	73	41	122	408	74	84	55	139	316	70
ENSG00000116898	2095	1053	1219	320	533	592	688	959	925	583	568
ENSG00000163874	49	0	264	48	101	52	33	46	15	22	40
ENSG00000163875	3831	2890	2873	1303	2440	1393	1579	3180	3166	1760	1711
ENSG00000163877	196	514	1129	659	526	1266	722	816	560	1071	1115
ENSG00000134697	4856	6193	6816	1013	2056	3461	1679	4535	3686	1280	2461
ENSG00000169218	98	102	0	0	0	9	0	26	3	8	0
ENSG00000116922	457	1208	183	62	80	202	69	141	463	144	0
ENSG00000134690	4639	7025	6869	2852	2321	3190	2828	3516	4023	1525	1812
ENSG00000183317	58	22	0	9	5	33	23	12	7	1	0
ENSG00000185090	194	286	99	124	240	427	482	441	259	16	107
ENSG00000196449	5843	4915	3724	991	1234	4801	2472	4663	2825	1078	4039
ENSG00000197982	222	384	15	27	107	283	39	160	140	53	105
ENSG00000188786	406	486	1159	302	312	587	661	453	393	396	358
ENSG00000204084	112	223	283	331	434	60	74	11	111	121	64
ENSG00000183431	5778	4028	6969	7377	7058	4280	4864	2993	6733	3320	3619
ENSG00000183386	10	6	0	9	1	0	0	0	8	0	7
ENSG00000183520	6566	6252	10928	3138	4750	6307	11509	7433	10919	4557	6211
ENSG00000185668	6	52	0	3	4	1	0	4	0	51	1
ENSG00000214114	370	397	231	149	339	222	175	495	347	252	72
ENSG00000158315	7	2	0	104	74	28	39	0	52	13	21
ENSG00000174574	3300	6936	787	762	1307	2337	745	2076	2012	1850	815
ENSG00000168653	56	75	88	73	38	141	76	53	63	20	32
ENSG00000127603	615	1356	688	1888	592	1224	900	535	1491	985	127
ENSG00000183682	18	13	3	0	3	1	5	0	29	15	7
ENSG00000090621	4736	1179	1645	882	2275	574	828	1172	1963	1188	1315
ENSG00000116983	46	50	4	59	69	39	16	28	1	133	5
ENSG00000084072	1004	800	1628	409	660	634	1221	1108	969	372	502
ENSG00000043514	902	1222	1529	475	1130	885	823	1377	1242	263	954
ENSG00000116990	24	384	98	3	9	48	64	41	71	95	126
ENSG00000168389	3323	16166	4140	1987	9917	14703	4462	5346	5444	1999	5767
ENSG00000131236	279	1061	668	42	291	770	434	239	303	138	202
ENSG00000131238	398	984	815	197	747	258	310	600	408	408	300
ENSG00000117000	3300	4055	8661	3546	6406	5136	6085	2563	4919	5893	7062
ENSG00000188800	0	0	0	2	27	0	4	0	0	1	3
ENSG00000084073	2259	1770	684	831	1063	1242	1432	1283	1561	1900	1705
ENSG00000049089	0	0	0	27	2	4	0	10	0	17	22
ENSG00000084070	62	120	72	94	33	182	26	75	116	119	44
ENSG00000187801	20	656	193	50	51	266	390	15	138	31	104
ENSG00000187815	157	118	35	16	63	161	6	0	6	77	0
ENSG00000164002	38	66	98	18	47	141	32	85	38	18	47
ENSG00000117010	2189	2806	849	521	1507	6361	2975	2336	1559	378	3108
ENSG00000117016	1	5	31	13	5	0	0	0	44	4	2
ENSG00000066136	1721	2007	1321	1112	1483	1327	920	1442	2046	973	1090
ENSG00000179862	1	25	4	4	6	8	0	29	12	24	15
ENSG00000171793	1162	2504	1431	649	1584	1648	1227	742	1965	1326	1010
ENSG00000010803	0	0	0	61	0	0	147	0	58	62	0
ENSG00000198815	1022	1632	2325	1153	1967	2123	1406	1328	2018	2766	2898
ENSG00000177181	149	444	379	359	716	295	103	79	279	529	469
ENSG00000066185	8	32	39	37	13	15	8	21	17	40	33
ENSG00000127125	423	290	201	204	39	59	37	32	333	299	103
ENSG00000186409	22	280	33	670	296	0	19	27	17	1335	53
ENSG00000171960	196	105	55	69	27	40	80	84	69	72	13
ENSG00000065978	8852	4632	3730	2077	3816	8213	3521	6121	3064	4504	5035
ENSG00000164007	1	24	0	71	1	0	0	1	2	16	0
ENSG00000117385	165	146	25	28	65	54	17	51	79	71	71
ENSG00000164008	26	0	7	1	1	0	0	0	1	10	2
ENSG00000274386	26	0	3	0	0	0	7	2	0	7	0
ENSG00000177868	443	217	300	604	365	345	997	962	275	323	304
ENSG00000164010	774	173	0	204	1	103	192	531	20	20	5
ENSG00000164011	130	601	1017	486	806	955	385	507	401	371	880
ENSG00000117394	37	469	31	226	403	182	66	74	128	104	2
ENSG00000117395	17681	12672	11843	4191	3461	9673	4765	11931	8354	5885	5395
ENSG00000243710	48	357	34	296	207	240	37	5	237	584	194
ENSG00000179178	2	64	0	10	1	33	0	0	2	0	70
ENSG00000253313	169	1215	323	372	545	128	27	75	613	759	274
ENSG00000117400	1	0	0	49	9	58	4	8	0	0	0
ENSG00000117399	5055	8511	4666	1961	3142	6054	2332	4432	3858	1850	2135
ENSG00000066322	74	101	75	95	25	16	62	53	20	53	43
ENSG00000159479	1527	1427	1552	446	587	559	1157	1279	1046	343	542
ENSG00000198198	98	119	74	79	59	114	3	57	9	421	26
ENSG00000142949	17	61	81	109	45	106	36	13	63	218	64
ENSG00000066135	372	439	419	186	430	554	92	186	189	150	125
ENSG00000126091	3	5	0	77	0	0	3	9	0	8	7
ENSG00000117408	16	217	53	110	62	68	35	10	12	81	55
ENSG00000132768	298	1735	736	162	802	873	294	291	455	133	482
ENSG00000117410	5276	4259	1107	5105	2940	3428	1835	4064	3351	4634	3615
ENSG00000117411	3	0	10	0	5	0	0	34	0	29	2
ENSG00000196517	98	78	66	41	98	56	8	6	62	177	41
ENSG00000171872	9463	13062	17007	4084	21262	18865	5885	8794	13161	13158	13529
ENSG00000283039	8	550	90	699	565	188	102	37	3	303	796
ENSG00000178028	653	293	301	44	85	172	26	447	154	236	140
ENSG00000117419	182	243	45	55	83	55	31	86	43	23	6
ENSG00000187147	95	171	71	89	111	42	42	34	7	109	88
ENSG00000126106	0	78	14	80	1	69	15	15	21	85	35
ENSG00000142945	5558	8393	8209	6852	11044	11230	6837	4616	9215	2933	5962
ENSG00000142937	2105	713	1113	644	986	1234	1455	1560	1247	827	746
ENSG00000173846	101	454	78	117	279	475	12	181	265	244	32
ENSG00000222009	3	38	0	17	43	3	1	0	34	73	7
ENSG00000117425	0	15	0	13	2	21	0	0	1	0	0
ENSG00000070785	1453	1238	816	561	726	927	619	1328	2107	995	469
ENSG00000126107	417	381	470	303	221	360	240	186	332	729	123
ENSG00000126088	957	1028	1738	999	714	900	282	1751	449	204	933
ENSG00000162415	0	11	3	3	61	112	0	67	0	1	3
ENSG00000186603	85	304	0	0	69	3	0	1	1	50	39
ENSG00000132781	32	11	10	98	6	24	15	25	7	56	1
ENSG00000132773	283	754	492	302	501	903	329	596	684	393	515
ENSG00000070759	98	282	5	288	269	215	157	269	218	112	292
ENSG00000280670	235	382	305	312	194	505	532	323	424	264	379
ENSG00000132763	96	151	43	125	39	150	30	42	185	192	72
ENSG00000117450	14378	7047	3408	6199	35452	27109	11091	27295	14995	6000	14148
ENSG00000117448	584	509	233	387	247	176	159	262	159	389	84
ENSG00000132780	8115	7045	4453	8903	7061	6690	5781	7737	6823	6203	3482
ENSG00000159588	0	1	0	23	17	13	0	17	13	60	16
ENSG00000159592	2619	4366	5133	1983	3312	5490	3604	4625	5322	2147	4808
ENSG00000159596	1724	3241	585	1214	1560	1584	2242	653	3125	1566	1824
ENSG00000197429	203	262	193	78	68	282	237	307	205	28	325
ENSG00000086015	540	1097	596	618	309	855	552	785	698	577	190
ENSG00000117461	389	1250	495	930	180	632	275	600	531	310	384
ENSG00000117472	2	5	35	0	0	5	17	0	1	0	6
ENSG00000085998	5	51	115	67	62	97	18	131	113	9	73
ENSG00000171357	0	15	2	13	0	23	6	0	6	15	0
ENSG00000085999	360	438	512	322	568	450	163	107	422	289	70
ENSG00000132128	465	423	1071	763	432	561	348	683	411	545	1074
ENSG00000173660	3314	876	1685	1344	550	1987	1986	3153	641	609	1309
ENSG00000117481	102	188	393	80	82	175	99	115	206	144	161
ENSG00000117480	8	12	2	28	13	72	10	36	48	32	0
ENSG00000197587	22	23	0	0	0	0	0	17	0	4	0
ENSG00000079277	87	512	44	45	71	121	40	183	125	19	86
ENSG00000142961	0	0	0	16	0	0	47	3	0	0	28
ENSG00000123472	119	120	53	6	49	26	14	130	96	178	58
ENSG00000159658	2318	2821	5791	2492	2479	1794	1413	2031	2532	4029	2189
ENSG00000142973	1	18	23	0	2	62	0	0	11	21	0
ENSG00000186377	18	9	0	0	19	0	0	0	0	9	0
ENSG00000123473	2879	4813	5356	4765	12098	8035	5372	6459	6492	3353	6228
ENSG00000162368	783	1556	523	676	2051	2249	1152	2377	2505	1125	2086
ENSG00000186564	0	22	1	1	8	5	0	24	0	156	0
ENSG00000269113	10	16	0	95	0	0	16	0	0	0	0
ENSG00000132122	48	195	69	24	101	32	67	113	153	93	104
ENSG00000186094	3	5	6	105	153	0	0	9	54	6	117
ENSG00000162374	15	94	5	0	35	9	8	18	4	6	18
ENSG00000185104	831	334	158	309	174	212	170	119	137	107	167
ENSG00000123080	4	331	120	202	56	216	2	129	60	15	290
ENSG00000123091	8834	11657	5978	1657	5431	12697	3591	6196	2976	2508	4215
ENSG00000085831	46	177	37	80	63	92	23	43	24	5	20
ENSG00000085832	1240	2209	2061	1978	4295	2427	1529	1458	1933	3630	3846
ENSG00000117859	545	1057	997	967	1442	633	405	361	639	932	711
ENSG00000078618	521	447	138	132	678	186	292	223	798	518	236
ENSG00000169213	0	82	0	34	37	30	0	0	45	24	0
ENSG00000117862	36	83	6	12	8	12	9	30	30	24	15
ENSG00000198841	49	18	20	14	33	16	10	5	11	7	12
ENSG00000134717	4409	3029	2197	1171	2702	1126	3105	2910	5147	1276	1808
ENSG00000157077	873	676	3354	1989	1436	505	376	188	922	931	948
ENSG00000154222	4	53	70	41	16	8	14	2	34	25	129
ENSG00000085840	306	963	637	1093	885	920	766	381	547	598	451
ENSG00000134748	15316	10263	15143	5731	12094	15186	13245	16125	15886	6528	14191
ENSG00000134744	268	429	288	160	387	410	321	325	100	491	315
ENSG00000182183	0	0	0	35	48	15	16	63	0	11	2
ENSG00000162377	475	564	339	318	102	258	89	180	274	108	138
ENSG00000162378	0	340	0	217	316	297	106	129	270	76	109
ENSG00000203995	206	415	786	706	1204	1139	991	503	571	229	593
ENSG00000121310	74	140	41	30	204	89	73	251	35	23	157
ENSG00000116171	171	659	554	342	695	127	105	227	951	553	275
ENSG00000157184	55	11	0	0	0	9	6	13	3	40	32
ENSG00000162384	120	52	40	118	85	38	92	76	94	85	84
ENSG00000162385	2057	944	1753	1470	1704	2037	1604	2455	2000	2944	3030
ENSG00000143006	39	142	25	114	55	49	39	51	134	239	31
ENSG00000174332	3	0	0	31	0	0	3	19	3	0	11
ENSG00000058804	1252	1677	691	562	1044	204	465	381	958	1123	53
ENSG00000058799	255	632	345	309	351	260	124	398	300	258	263
ENSG00000081870	115	95	81	6	273	239	83	268	218	184	156
ENSG00000116212	1090	876	906	453	1357	967	279	799	808	660	913
ENSG00000116209	1800	2063	1425	2727	3425	2248	1980	2150	1579	4122	3248
ENSG00000116205	395	1261	379	453	1258	760	512	944	1063	1372	2154
ENSG00000215883	2	0	70	7	17	0	6	0	0	19	3
ENSG00000116221	1210	1492	654	628	611	1077	365	894	1152	430	1023
ENSG00000157216	371	231	598	203	455	223	116	328	305	322	347
ENSG00000162390	222	544	849	289	1533	762	852	581	464	301	621
ENSG00000162391	966	3234	1666	209	947	1920	409	663	737	621	677
ENSG00000184313	2	0	0	35	22	2	0	4	0	0	43
ENSG00000271723	1	20	0	0	8	6	22	0	0	0	0
ENSG00000243725	16	61	75	22	39	58	59	55	24	12	10
ENSG00000162396	144	120	177	53	1	201	127	116	213	80	40
ENSG00000116133	668	798	64	461	123	64	42	984	1428	1537	335
ENSG00000143001	0	9	2	37	22	8	1	0	11	21	48
ENSG00000169174	7	33	2	20	0	0	0	0	0	1	0
ENSG00000162402	789	428	520	846	1022	425	429	510	293	1041	837
ENSG00000284686	7	0	0	5	15	0	0	0	4	1	3
ENSG00000162407	0	19	17	0	36	21	0	0	0	55	0
ENSG00000162409	31	158	13	37	122	0	62	35	15	305	257
ENSG00000187889	160	50	9	119	59	0	0	19	125	104	26
ENSG00000173406	102	122	42	281	172	91	32	99	42	5	56
ENSG00000162600	88	84	52	35	78	57	23	79	68	6	76
ENSG00000184292	16	0	0	2	10	0	0	0	2	1	0
ENSG00000162601	795	273	1072	399	427	175	849	858	949	850	605
ENSG00000177606	136	53	40	91	1	33	14	22	56	15	1
ENSG00000172456	49	141	68	85	108	13	36	117	52	78	56
ENSG00000134709	398	369	693	441	414	120	21	159	46	128	67
ENSG00000162599	3	60	48	181	78	9	39	1	31	211	3
ENSG00000162604	1275	748	953	239	1167	1369	1798	1556	1014	1481	1880
ENSG00000132849	141	214	169	622	376	253	133	125	155	146	55
ENSG00000240563	2473	3618	65	1393	3313	2717	1434	4496	2142	397	742
ENSG00000162607	5930	7071	9207	5443	9636	12892	6889	7086	6845	9594	11703
ENSG00000116641	152	126	66	193	232	166	292	125	153	289	402
ENSG00000125703	254	251	118	147	179	185	331	86	108	95	145
ENSG00000187140	3	2	1	0	35	0	7	2	0	9	0
ENSG00000088035	215	298	114	113	290	98	479	202	337	400	124
ENSG00000142856	453	510	163	318	293	506	598	178	620	83	772
ENSG00000203965	558	297	494	318	267	157	111	363	438	134	455
ENSG00000079739	1	81	0	60	139	2	2	0	3	1	0
ENSG00000185483	1	3	0	17	5	4	0	0	7	0	0
ENSG00000177414	35	21	16	124	29	20	70	33	8	105	40
ENSG00000158966	3	19	16	30	79	4	37	90	0	19	49
ENSG00000162437	19	268	122	74	5	0	20	83	9	4	1
ENSG00000162434	756	841	602	1016	1578	253	375	257	496	1170	313
ENSG00000162433	250	410	613	247	407	257	95	402	166	681	156
ENSG00000116675	42	225	3	9	0	1	7	45	4	193	130
ENSG00000213625	1342	623	1406	546	932	375	226	630	790	1523	552
ENSG00000116678	0	102	0	84	0	100	80	77	108	7	3
ENSG00000152763	5	1	12	58	31	23	2	9	12	30	8
ENSG00000198160	1128	1424	1671	1159	2222	1166	1640	1247	1894	1344	991
ENSG00000116704	220	481	569	468	841	379	308	120	161	853	161
ENSG00000162594	1879	947	917	530	1198	780	587	441	1043	542	604
ENSG00000081985	0	0	0	0	111	8	3	0	29	2	48
ENSG00000142864	8677	9673	8220	2337	2048	5517	4789	6110	4777	3298	3246
ENSG00000116717	317	1383	443	1393	1109	1670	432	2110	745	965	1520
ENSG00000172380	1939	2177	1756	2646	2424	536	1142	2201	2046	851	1226
ENSG00000162595	473	291	482	386	509	291	204	211	584	247	340
ENSG00000116729	411	424	629	653	739	264	147	143	732	1014	711
ENSG00000116745	0	0	6	1	0	0	0	37	10	0	4
ENSG00000024526	185	19	338	1	187	41	182	350	254	14	60
ENSG00000033122	146	188	512	346	1036	580	534	266	1094	532	509
ENSG00000066557	306	2263	737	1844	2097	384	367	505	2699	1395	1730
ENSG00000116754	3652	3718	4194	2704	2307	3214	3074	6511	3209	1824	4433
ENSG00000118454	517	2343	2004	995	1972	3355	1299	2159	2053	2191	4427
ENSG00000197568	53	8	12	11	253	195	43	41	104	117	328
ENSG00000116761	72	241	185	219	131	28	45	68	9	213	0
ENSG00000050628	67	98	10	623	113	134	58	396	6	219	1021
ENSG00000132485	10436	3790	12278	1682	2605	4480	7273	6189	7496	3025	4408
ENSG00000172260	4	102	3	1	12	2	3	1	44	145	7
ENSG00000162620	111	142	62	78	469	138	14	205	70	1	218
ENSG00000254685	88	59	219	77	184	43	113	9	335	102	115
ENSG00000116791	171	1022	255	1209	1027	230	541	769	1182	615	323
ENSG00000162623	391	102	90	77	310	114	263	162	134	44	300
ENSG00000162624	58	95	18	81	69	62	88	12	124	57	27
ENSG00000137968	22	31	48	204	57	44	37	13	22	13	158
ENSG00000117054	7	52	7	3	1	20	0	0	1	2	7
ENSG00000137955	4854	2611	1476	3103	2123	2014	3819	3855	2604	1621	1407
ENSG00000057468	0	7	0	38	0	0	0	0	0	47	68
ENSG00000184005	117	97	0	50	39	3	0	0	3	118	36
ENSG00000117069	98	185	8	230	4	105	54	60	0	190	11
ENSG00000142892	130	332	39	166	847	47	156	170	87	276	42
ENSG00000154027	12	412	211	496	230	206	215	165	187	233	69
ENSG00000036549	2291	2855	5066	1318	1439	3874	5396	2938	2647	1372	4431
ENSG00000077254	913	328	758	312	540	627	609	262	628	650	909
ENSG00000180488	9	367	171	270	302	72	148	182	297	202	571
ENSG00000162614	31	0	50	227	97	85	178	6	233	512	397
ENSG00000162613	3420	3136	3655	2220	2696	2568	3761	3219	2154	4350	3187
ENSG00000162616	1148	1799	331	228	438	836	1161	840	1236	445	930
ENSG00000137960	7	174	36	255	11	68	174	60	62	137	67
ENSG00000122420	0	15	0	61	20	116	57	82	1	24	15
ENSG00000162618	66	57	0	4	108	33	0	76	0	53	10
ENSG00000117114	14	86	4	106	57	28	24	41	31	6	254
ENSG00000137941	12	13	3	77	96	101	95	27	4	196	234
ENSG00000142875	33	6	2	47	11	1	4	16	1	258	61
ENSG00000117133	5204	4383	7887	1452	2096	2878	4459	5434	4933	1626	1896
ENSG00000174021	251	152	151	82	151	184	89	284	267	160	186
ENSG00000122432	10	0	28	6	46	6	2	26	30	8	54
ENSG00000117151	19	137	293	1	106	120	28	32	153	169	129
ENSG00000117155	914	775	1583	1029	623	344	164	402	753	476	107
ENSG00000153898	126	254	86	123	57	8	36	4	55	208	1
ENSG00000162643	8	48	28	108	73	6	11	14	0	17	34
ENSG00000055732	0	76	28	101	2	0	2	8	0	0	0
ENSG00000097096	2	8	0	58	0	7	55	5	14	18	3
ENSG00000162642	887	1047	1851	578	518	1804	1083	1410	941	1519	2522
ENSG00000142867	594	827	2195	742	1665	2359	2332	1020	1213	1351	2191
ENSG00000153904	220	369	22	118	168	2	45	1	240	73	19
ENSG00000142871	7	0	0	44	3	42	0	5	215	11	20
ENSG00000117174	409	603	699	405	891	702	621	870	303	829	997
ENSG00000171502	23	37	30	45	50	11	0	4	0	0	75
ENSG00000122417	55	98	292	153	145	49	49	11	260	305	110
ENSG00000097033	696	1121	385	615	711	875	265	1012	664	814	1033
ENSG00000183291	3980	3167	1333	4151	4369	3018	3732	5278	7863	3210	5178
ENSG00000153936	4	386	86	284	315	301	251	357	194	51	397
ENSG00000143013	551	387	344	355	994	801	383	741	1042	154	818
ENSG00000065243	1006	1997	1586	897	1981	2561	2857	2266	2501	675	1768
ENSG00000137947	1113	1258	1464	860	3098	1203	1647	1734	2096	437	1356
ENSG00000137944	28	213	2	3	86	1	119	67	311	215	64
ENSG00000213516	779	1244	1427	145	364	243	151	722	316	453	362
ENSG00000117228	2	0	11	16	11	0	7	32	37	75	0
ENSG00000162645	107	14	0	14	0	60	7	18	55	0	251
ENSG00000154451	1	106	0	11	0	0	9	0	0	3	111
ENSG00000197147	145	669	220	263	218	29	71	42	231	576	171
ENSG00000171488	0	96	0	272	189	26	42	90	159	21	24
ENSG00000171492	191	414	26	388	249	47	245	130	70	698	157
ENSG00000162664	1117	767	965	447	877	454	634	857	781	251	704
ENSG00000143032	0	49	2	28	0	1	0	0	2	2	46
ENSG00000122482	365	549	380	372	485	717	657	863	456	210	437
ENSG00000162669	103	39	0	17	6	0	0	54	46	3	10
ENSG00000097046	223	344	367	373	309	69	237	204	1011	54	288
ENSG00000069702	32	693	140	365	501	129	29	155	159	227	449
ENSG00000137948	4608	7993	5173	3842	14584	18712	12127	10426	11553	5988	8855
ENSG00000172031	356	195	126	692	259	634	905	599	353	308	692
ENSG00000230667	6	4	8	0	4	6	30	15	9	115	4
ENSG00000189195	6	47	33	257	67	68	8	26	161	206	6
ENSG00000203910	4	0	0	25	0	0	62	0	0	20	0
ENSG00000174842	1135	799	437	250	1021	1303	1644	1526	977	523	2411
ENSG00000122484	202	150	103	73	169	318	293	138	254	97	8
ENSG00000162676	0	33	8	15	0	8	0	0	3	3	0
ENSG00000067208	483	467	268	521	202	302	665	266	302	633	339
ENSG00000122406	3446	1634	2145	1157	1572	2175	1870	2301	1995	1742	2444
ENSG00000154511	0	180	2	239	86	278	47	78	80	10	206
ENSG00000143033	1583	2475	3829	1156	1566	2601	1773	2567	2197	1154	3099
ENSG00000117500	714	1131	639	2174	896	607	1085	2074	1353	408	2774
ENSG00000122483	856	69	931	185	226	166	366	324	386	208	336
ENSG00000117505	4240	5824	6797	2654	2345	4932	4553	4807	2696	2360	6512
ENSG00000137942	611	1052	1343	807	806	407	200	356	550	383	346
ENSG00000137936	14	99	1	43	0	22	28	28	49	75	71
ENSG00000067334	13868	18710	31523	4782	13201	26880	11749	16642	20027	4634	16652
ENSG00000023909	151	122	89	164	64	64	195	209	153	267	208
ENSG00000198691	30	2	19	42	51	6	0	6	28	2	26
ENSG00000137962	913	1290	2035	1352	2261	1077	838	1832	1230	1540	1138
ENSG00000117528	623	555	221	315	844	317	517	682	750	355	175
ENSG00000117525	28	3	6	28	16	0	11	37	25	74	0
ENSG00000143036	0	4	0	0	6	0	0	0	3	37	0
ENSG00000117519	1148	2756	893	1006	1996	416	227	680	1579	1215	622
ENSG00000172339	21	4	0	3	8	0	31	18	20	152	9
ENSG00000152078	110	103	141	258	121	66	10	48	34	88	0
ENSG00000122481	3	0	4	8	122	5	0	28	0	84	131
ENSG00000117569	251	296	372	490	1039	245	361	189	213	341	574
ENSG00000188641	35	0	6	71	76	23	8	21	0	69	103
ENSG00000162627	108	64	39	8	26	0	4	0	103	16	2
ENSG00000099260	0	0	0	43	10	0	10	0	1	8	0
ENSG00000156869	221	679	38	334	357	164	203	281	178	466	640
ENSG00000162688	3714	1026	2514	878	943	1030	1204	1437	1001	350	802
ENSG00000117620	50	112	243	167	43	48	20	95	67	88	187
ENSG00000156875	16	65	55	9	7	67	19	4	13	6	93
ENSG00000156876	1644	1328	2760	1635	3237	1513	1274	1293	1938	3473	1513
ENSG00000122435	1870	855	1507	834	1646	1369	1786	941	1812	1488	1874
ENSG00000122477	3	0	1	0	52	0	32	0	13	7	31
ENSG00000137992	537	586	917	196	1051	778	1112	483	1706	731	635
ENSG00000137996	177	414	117	192	45	85	0	55	261	232	49
ENSG00000079335	41	21	0	32	12	58	54	20	22	96	50
ENSG00000162694	221	232	190	248	41	221	283	278	321	34	22
ENSG00000162695	1173	1226	2009	1104	1540	1576	1760	1056	1267	564	2019
ENSG00000117543	248	144	119	70	411	64	131	216	328	99	120
ENSG00000170989	62	0	0	0	17	0	1	7	14	0	0
ENSG00000185946	100	740	639	78	577	399	321	269	514	584	744
ENSG00000240038	0	0	134	0	0	5	0	0	13	127	43
ENSG00000198890	8	61	6	28	1	41	10	4	23	89	0
ENSG00000162631	5	0	0	0	15	0	0	14	0	3	1
ENSG00000134215	1487	1289	3949	2051	4204	714	1347	191	1739	1405	782
ENSG00000162636	103	49	174	77	6	12	155	63	129	178	142
ENSG00000162639	508	1183	348	2835	2765	533	423	625	1401	999	651
ENSG00000134186	4820	3628	6185	3547	2491	5549	3124	3180	2940	5297	6912
ENSG00000143107	1	0	2	66	94	38	74	18	0	98	212
ENSG00000116266	989	2753	1638	878	1364	2628	1595	2273	2380	1131	1142
ENSG00000121957	19	332	182	196	459	379	99	147	170	54	177
ENSG00000121940	24	37	68	71	69	37	24	0	131	79	55
ENSG00000085433	2614	12281	11391	6982	22932	26380	12864	6532	7738	12067	13798
ENSG00000197780	4142	7281	4118	651	2702	12316	2701	5752	3872	2111	6899
ENSG00000215717	691	311	387	501	877	355	521	779	288	666	720
ENSG00000179902	0	0	0	10	0	18	0	4	0	11	0
ENSG00000116299	4	21	0	10	0	4	0	17	6	26	5
ENSG00000031698	930	936	1530	1163	1563	1400	1210	1003	805	1404	1265
ENSG00000134222	188	424	145	205	222	156	6	224	78	23	94
ENSG00000221986	21	1	0	0	78	6	0	0	15	9	6
ENSG00000134243	22	663	380	459	446	184	104	73	179	822	479
ENSG00000143106	1568	2185	1160	3277	4295	1796	1791	1593	3105	1759	1760
ENSG00000162650	180	270	380	78	165	25	26	123	63	153	21
ENSG00000174151	0	23	68	33	97	2	17	25	22	28	22
ENSG00000181754	233	273	49	82	39	154	8	5	47	77	8
ENSG00000156097	18	10	0	35	35	0	1	0	0	32	34
ENSG00000065135	7053	12349	13919	3638	7802	13585	7425	6663	8272	4997	8842
ENSG00000134183	125	155	259	547	344	130	179	241	472	83	313
ENSG00000116337	96	109	158	237	183	73	16	21	74	560	149
ENSG00000168765	0	0	21	2	2	9	0	0	48	2	0
ENSG00000213366	0	11	0	32	3	0	0	0	5	0	1
ENSG00000134202	233	379	27	607	199	80	142	352	106	115	125
ENSG00000168710	33	1	0	0	38	5	76	65	17	80	11
ENSG00000143093	289	423	596	421	405	238	219	163	259	421	480
ENSG00000197106	0	0	2	19	4	0	25	0	0	31	36
ENSG00000116396	75	172	173	128	211	120	55	67	93	574	217
ENSG00000162775	1958	1917	3076	2070	1534	2506	2589	1577	3243	2652	1073
ENSG00000168679	12	24	54	16	90	30	149	69	70	14	32
ENSG00000134248	5639	2351	2160	5595	6374	4757	5731	6201	3144	3270	6170
ENSG00000177301	0	0	0	31	29	1	0	1	5	27	6
ENSG00000143119	0	114	0	192	26	0	19	4	6	462	3
ENSG00000121931	353	887	722	130	411	805	917	479	441	199	377
ENSG00000156171	976	461	22	62	530	398	476	421	1228	446	465
ENSG00000134255	182	107	168	109	198	69	371	104	482	41	113
ENSG00000162777	5	0	0	0	1	15	0	0	49	2	0
ENSG00000064886	814	119	89	236	42	160	272	500	20	7	292
ENSG00000173947	38	80	0	2	0	39	37	80	35	62	12
ENSG00000085465	0	28	0	94	93	83	203	16	75	15	357
ENSG00000116455	155	164	167	15	164	143	258	147	130	23	117
ENSG00000116459	5593	2397	5049	812	2083	1863	4992	2572	2157	1218	1651
ENSG00000143110	36	204	65	255	432	944	165	679	32	14	437
ENSG00000121933	29	7	0	73	0	0	0	0	0	113	0
ENSG00000116473	774	647	557	559	562	1135	607	1125	484	743	1152
ENSG00000197852	6	4	0	6	2	1	3	3	0	68	1
ENSG00000064703	745	1672	1755	524	848	738	573	933	874	393	1633
ENSG00000171385	0	7	31	58	0	22	0	0	0	0	0
ENSG00000143079	1908	2628	3775	1996	2883	1520	715	1406	2681	4027	1582
ENSG00000134245	0	12	0	16	3	34	0	14	41	78	73
ENSG00000007341	104	53	43	42	88	66	133	59	141	82	233
ENSG00000116489	1193	1846	916	663	1417	454	1318	1284	2548	580	818
ENSG00000155363	130	42	87	155	433	57	25	84	293	242	306
ENSG00000155366	133	203	20	132	150	31	58	43	292	426	95
ENSG00000184599	119	120	195	103	444	144	67	94	136	210	56
ENSG00000155380	206	458	205	271	468	1042	690	548	260	1263	746
ENSG00000198799	666	739	684	1412	1028	1850	903	518	959	890	1830
ENSG00000081026	328	253	38	112	101	100	139	66	78	170	295
ENSG00000116793	1256	852	631	930	871	1249	516	1262	500	595	1216
ENSG00000081019	264	126	464	483	364	428	152	397	231	439	202
ENSG00000134242	240	330	104	176	1582	1393	353	188	310	197	71
ENSG00000188761	0	116	0	1	0	8	0	0	57	18	21
ENSG00000134262	114	296	347	127	258	491	322	199	273	259	280
ENSG00000118655	755	1125	1603	704	2662	2104	1046	1083	946	2269	1350
ENSG00000163349	1229	1380	699	789	753	674	786	1082	660	1022	475
ENSG00000134207	2	82	0	155	0	2	0	185	0	0	53
ENSG00000197323	2163	871	1685	1280	936	268	392	330	838	1294	749
ENSG00000116752	813	2083	4403	1066	1402	376	1598	885	2835	2403	1160
ENSG00000175984	116	49	102	297	137	9	42	56	34	65	270
ENSG00000116748	27	27	2	9	28	65	66	0	1	158	112
ENSG00000213281	2102	2180	2533	1192	2414	1804	1407	1027	2280	803	1723
ENSG00000009307	8880	10679	16606	8293	16546	7788	5903	6202	6704	7229	8556
ENSG00000052723	5939	3273	6071	4398	7010	5319	6227	5782	6547	3207	3748
ENSG00000198765	409	126	47	214	145	56	328	333	242	22	114
ENSG00000173218	49	300	156	2	1	38	11	15	0	10	126
ENSG00000177551	0	59	0	28	0	0	18	0	0	9	0
ENSG00000163399	2768	1800	1716	1012	2265	1130	704	874	1234	3215	833
ENSG00000116815	4	7	0	15	1	0	1	5	0	6	3
ENSG00000143061	4	107	138	69	48	53	60	59	70	35	0
ENSG00000134247	187	373	326	549	393	135	111	99	306	576	54
ENSG00000116830	501	308	511	780	859	555	149	193	526	656	396
ENSG00000134253	64	10	177	148	99	1	65	11	96	79	93
ENSG00000134258	646	904	1658	1371	1383	254	250	182	161	857	756
ENSG00000198162	525	538	783	641	560	219	323	492	135	343	128
ENSG00000183508	3709	2893	3616	12167	4302	1772	1110	1128	6081	2066	3422
ENSG00000196505	226	469	587	203	831	1114	971	560	677	726	555
ENSG00000065183	3837	3761	4280	1731	1514	3426	2962	2488	2373	767	1401
ENSG00000155761	88	56	12	40	103	69	102	114	76	445	404
ENSG00000092607	1	1	0	35	47	0	0	0	36	2	1
ENSG00000116874	138	181	387	30	289	176	185	219	221	212	82
ENSG00000203857	0	0	0	5	5	0	0	0	6	5	0
ENSG00000143067	9	0	2	48	38	0	57	0	29	41	5
ENSG00000134250	8	11	1	82	116	28	5	46	218	5	5
ENSG00000265808	972	1544	1243	616	341	1462	1455	1774	1291	562	1291
ENSG00000273136	47	62	110	105	99	146	53	83	69	152	117
ENSG00000188610	950	420	467	57	141	114	148	298	279	115	8
ENSG00000171943	14	31	13	21	74	64	35	73	87	59	93
ENSG00000273213	1727	666	11	126	621	1324	1155	1494	805	85	415
ENSG00000263513	369	229	209	25	93	18	38	93	85	12	1
ENSG00000266338	84	302	207	98	21	106	86	165	268	10	89
ENSG00000196369	33	72	60	36	174	143	94	56	84	81	90
ENSG00000215784	309	372	466	15	150	147	171	123	110	14	1
ENSG00000162825	165	160	41	132	154	277	94	186	353	141	195
ENSG00000117262	266	380	390	488	368	460	668	412	629	518	365
ENSG00000174827	41	130	32	246	108	19	19	15	34	38	4
ENSG00000117281	0	0	0	15	0	7	28	1	0	8	0
ENSG00000265491	2311	3092	1589	1238	1204	2814	3183	1519	3170	1898	1378
ENSG00000186141	1117	2318	1731	998	1444	1830	1383	1523	3120	451	1911
ENSG00000186364	34	8	71	51	23	62	77	1	4	149	84
ENSG00000131788	261	419	137	5	236	95	145	55	302	172	28
ENSG00000198483	160	332	224	98	728	274	56	68	305	777	96
ENSG00000143127	7	44	26	64	17	70	11	31	25	73	1
ENSG00000131779	229	332	37	99	193	148	87	133	94	131	109
ENSG00000265241	20246	8412	12196	13594	22934	16449	23978	19070	19713	8638	11078
ENSG00000271601	22	48	0	14	0	15	9	0	58	63	5
ENSG00000121851	16	84	42	55	163	123	29	56	129	173	57
ENSG00000265972	246	82	275	3	0	1	437	197	72	123	0
ENSG00000271425	13	5	22	4	8	17	7	7	9	53	24
ENSG00000268043	309	13	217	130	223	56	116	378	115	20	102
ENSG00000131791	732	850	514	300	291	694	1071	1740	764	892	1207
ENSG00000131781	0	39	0	166	0	0	41	65	16	2	11
ENSG00000131778	9	0	2	16	2	5	59	1	0	5	0
ENSG00000116128	155	145	456	282	411	384	184	287	485	364	269
ENSG00000162836	11	2	0	47	80	0	0	0	40	27	0
ENSG00000265107	1	0	0	4	10	0	0	17	7	3	0
ENSG00000188092	67	110	190	73	84	30	172	140	285	73	109
ENSG00000263956	58	120	50	25	90	67	42	30	11	12	115
ENSG00000270629	24	21	20	18	15	13	11	20	27	23	39
ENSG00000177144	0	4	0	0	9	10	5	5	2	4	3
ENSG00000178104	583	1106	817	606	1803	1428	487	945	959	677	846
ENSG00000269713	140	338	130	71	136	254	61	116	335	37	111
ENSG00000286219	3	13	0	5	9	0	0	0	0	0	4
ENSG00000150337	46	56	0	42	41	49	31	0	0	1	2
ENSG00000203814	32	227	21	3	126	391	42	137	70	78	402
ENSG00000183598	0	0	0	4	0	0	0	0	2	4	4
ENSG00000270882	0	5	0	1	61	24	6	0	5	1	9
ENSG00000203811	0	1	1	2	9	2	0	1	1	5	3
ENSG00000203812	5	24	5	6	42	53	31	19	19	15	92
ENSG00000272196	7	31	3	8	57	26	34	10	7	29	52
ENSG00000203852	0	0	0	0	2	2	0	0	1	7	2
ENSG00000270276	0	11	1	11	52	90	11	1	14	5	35
ENSG00000184678	634	3792	248	371	3567	9247	938	1389	632	620	5696
ENSG00000184260	0	3	6	11	7	7	15	0	11	30	0
ENSG00000178096	84	480	229	121	676	600	641	136	288	234	400
ENSG00000159164	3	3	1	32	0	1	0	0	129	100	0
ENSG00000143368	2724	3642	5109	315	3467	3253	394	2474	5380	1000	3245
ENSG00000014914	0	28	0	0	0	0	4	0	1	131	3
ENSG00000264522	177	171	705	391	162	127	22	137	130	40	141
ENSG00000136631	263	845	615	529	856	1130	501	596	707	71	541
ENSG00000023902	230	293	85	10	51	240	157	229	190	13	81
ENSG00000143401	245	872	383	812	310	249	213	350	345	755	266
ENSG00000118298	64	74	71	16	0	42	0	0	4	19	0
ENSG00000117362	91	238	121	130	128	49	27	18	166	138	360
ENSG00000118292	130	42	59	40	144	8	18	34	58	137	21
ENSG00000159208	425	829	193	452	620	352	282	136	804	238	137
ENSG00000266472	525	325	335	441	532	616	454	1131	659	496	1044
ENSG00000117360	2428	3379	7233	2548	3172	3620	2703	936	3877	1968	1802
ENSG00000163125	256	583	373	329	508	375	450	78	348	148	88
ENSG00000143374	61	173	166	31	68	126	59	11	165	102	55
ENSG00000143382	0	0	2	114	8	10	59	3	19	9	0
ENSG00000143384	6139	13598	2307	3588	8639	13270	11169	12376	5785	2441	5609
ENSG00000143420	1354	2226	1317	2085	2143	2585	1639	1614	1992	699	844
ENSG00000143457	168	210	116	233	253	3	40	253	471	409	124
ENSG00000143452	0	101	12	521	89	161	638	1463	970	269	1399
ENSG00000163131	1	4	6	31	4	5	73	13	0	46	70
ENSG00000143387	0	6	2	14	17	1	21	0	0	0	2
ENSG00000143437	92	111	74	43	128	132	166	29	111	65	85
ENSG00000283324	14	4	0	5	5	0	0	0	58	0	21
ENSG00000143379	55	130	195	153	256	46	39	107	181	50	130
ENSG00000143418	78	311	330	74	145	323	235	152	161	252	275
ENSG00000143409	0	36	5	125	9	0	0	0	58	116	10
ENSG00000143363	217	1268	436	227	544	410	144	2	522	192	215
ENSG00000163141	0	0	1	102	34	21	0	3	32	0	40
ENSG00000143443	136	197	127	113	574	92	23	65	112	155	232
ENSG00000197622	176	1213	99	953	678	313	163	445	896	601	449
ENSG00000213190	1	437	2	264	189	58	96	42	166	161	41
ENSG00000143458	19	213	101	128	518	426	258	59	295	99	716
ENSG00000143434	52	5	0	26	50	43	82	47	50	16	41
ENSG00000163156	1202	699	1402	775	1260	2016	1049	1058	885	1775	1246
ENSG00000163155	7	43	34	41	95	56	50	50	20	46	132
ENSG00000163157	0	0	0	6	0	53	0	3	9	0	0
ENSG00000163159	370	402	327	891	837	221	91	290	448	291	334
ENSG00000143398	1134	1803	908	1354	1341	2147	1313	1095	1146	609	1597
ENSG00000159352	6481	5912	7358	1260	4059	3590	1988	3927	5884	3084	2450
ENSG00000143373	31	231	153	210	44	86	109	57	384	78	184
ENSG00000143393	307	1020	361	574	375	316	275	305	251	592	425
ENSG00000143390	16	24	1	9	1	0	1	3	2	4	0
ENSG00000159377	338	164	120	81	85	113	119	150	176	270	204
ENSG00000143442	172	259	46	583	926	211	533	204	183	872	610
ENSG00000143375	78	331	181	802	359	106	4	85	72	794	152
ENSG00000143367	235	611	83	73	97	91	36	269	67	33	16
ENSG00000143376	120	1071	507	187	546	6	219	296	546	757	159
ENSG00000159409	7	0	9	25	0	8	15	3	4	0	0
ENSG00000178796	346	127	218	887	705	348	432	171	336	722	520
ENSG00000143436	656	875	414	222	316	305	387	379	286	46	267
ENSG00000143450	4	8	0	2	0	30	9	6	6	2	3
ENSG00000182134	13	461	246	122	117	681	60	8	176	4	11
ENSG00000159445	18	123	67	0	0	4	9	39	32	74	6
ENSG00000197747	2	6	2	32	2	8	14	27	84	41	3
ENSG00000163191	945	662	127	1439	410	190	408	571	539	350	201
ENSG00000159450	326	1175	269	1763	322	569	980	405	570	625	114
ENSG00000197915	11	122	0	3	0	0	1	0	10	0	0
ENSG00000163220	0	7	0	8	0	3	32	0	0	0	0
ENSG00000197956	32	2	0	2	0	1	0	0	5	13	3
ENSG00000196154	5	0	4	3	0	6	1	15	0	7	7
ENSG00000196754	0	2	0	0	0	3	0	4	10	0	0
ENSG00000188643	0	18	48	34	76	34	31	56	23	274	9
ENSG00000189171	2	11	0	0	3	0	0	5	73	35	0
ENSG00000160679	10550	8826	7017	3132	5518	7260	3556	6280	5308	6176	5846
ENSG00000143553	24	38	15	93	113	67	52	16	60	43	25
ENSG00000143621	20081	24507	36825	10630	20673	30472	17595	18695	23931	12043	23097
ENSG00000169418	0	70	0	48	0	33	0	0	0	38	0
ENSG00000143624	1	6	0	7	5	5	26	10	7	4	19
ENSG00000143614	19	21	30	9	0	10	9	12	7	6	8
ENSG00000160741	278	197	120	127	25	42	118	115	85	87	70
ENSG00000143543	82	61	33	16	24	66	65	14	139	35	65
ENSG00000143545	23	24	0	81	39	27	0	22	8	21	48
ENSG00000177954	2950	1261	1551	2070	2875	3734	5098	2626	2095	2597	2325
ENSG00000143552	2	43	2	10	26	33	0	2	0	85	46
ENSG00000143549	4898	7049	5009	2841	5270	8002	3237	5315	4542	6399	5395
ENSG00000143612	602	1027	406	306	714	782	473	812	1151	772	803
ENSG00000143569	1218	3299	1959	772	1943	2504	1150	1356	2049	1459	1124
ENSG00000143575	1082	1424	256	349	141	156	258	264	724	112	189
ENSG00000143515	0	0	0	49	34	7	4	0	2	28	0
ENSG00000160712	798	426	91	167	425	236	141	617	32	433	87
ENSG00000169291	178	217	126	185	160	56	77	78	28	130	175
ENSG00000163239	0	10	37	44	60	0	25	7	24	0	19
ENSG00000160714	217	202	139	73	79	61	164	130	85	39	212
ENSG00000160710	2683	3088	7961	4624	7264	2127	659	692	1303	6130	2326
ENSG00000143603	0	86	0	0	72	1	0	6	100	0	0
ENSG00000163344	1	43	0	40	6	41	0	8	51	39	65
ENSG00000163348	180	461	58	242	89	71	65	140	149	199	101
ENSG00000160691	183	411	558	186	234	316	134	190	357	284	357
ENSG00000173207	5820	3610	3320	5277	11365	6245	4935	5494	5997	4132	7171
ENSG00000160688	501	1434	137	208	256	539	63	860	909	270	572
ENSG00000160685	96	0	27	13	0	0	0	0	0	40	8
ENSG00000143537	9	1	46	15	9	39	1	34	41	29	7
ENSG00000243364	235	870	78	265	639	288	118	1495	450	602	601
ENSG00000143590	8	10	2	3	10	8	0	2	3	1	3
ENSG00000169242	0	17	16	63	394	61	0	3	0	239	0
ENSG00000169241	466	330	218	149	391	119	96	587	327	703	282
ENSG00000179085	25	16	25	78	19	51	18	36	30	40	31
ENSG00000163463	4	81	2	0	0	5	14	1	6	16	25
ENSG00000163462	0	0	47	18	0	0	0	19	7	40	0
ENSG00000185499	1	0	0	11	0	0	15	7	3	1	0
ENSG00000160752	6	6	5	2	45	3	4	41	1	31	1
ENSG00000160753	74	373	160	77	13	113	8	21	197	149	71
ENSG00000116539	1038	899	1545	1967	2171	1606	2670	1009	1191	2379	1349
ENSG00000125459	22	131	102	53	28	71	43	64	114	62	61
ENSG00000163374	847	583	945	367	611	831	602	391	830	739	907
ENSG00000132676	6866	5757	4313	1523	3556	2909	4241	6631	5884	2483	2656
ENSG00000116580	740	556	832	512	651	492	516	392	883	890	389
ENSG00000132718	44	213	166	77	18	44	53	76	0	149	34
ENSG00000143622	305	248	312	345	139	394	274	283	237	135	466
ENSG00000132680	1042	1031	3476	977	1544	1753	1806	2190	1267	1417	1744
ENSG00000116584	0	3	0	0	2	3	15	18	1	61	2
ENSG00000163479	2273	1540	2081	1495	1348	1176	1648	2069	2125	1641	1504
ENSG00000160803	52	4	5	0	2	0	0	7	18	7	30
ENSG00000116586	105	110	116	168	180	144	141	164	164	111	191
ENSG00000132698	66	44	17	142	275	6	15	12	20	286	16
ENSG00000254726	6	0	19	16	11	9	0	9	11	35	47
ENSG00000160789	442	710	298	392	491	408	92	169	290	208	242
ENSG00000196189	11	20	0	69	0	0	27	0	0	0	1
ENSG00000160785	4325	5525	5738	1822	4916	5119	2963	3673	5835	1908	4810
ENSG00000160783	99	298	60	98	108	90	47	145	117	161	23
ENSG00000198952	998	854	1197	599	463	489	419	682	780	1233	619
ENSG00000163472	95	330	35	194	127	67	0	197	39	120	105
ENSG00000198715	0	146	26	2	0	52	9	2	38	282	63
ENSG00000163468	2833	2762	1462	2388	2117	2115	1544	1828	1670	696	1005
ENSG00000163467	5	16	5	18	19	9	0	22	10	0	12
ENSG00000132677	18	26	0	199	7	0	0	15	1	0	61
ENSG00000125462	13	15	0	75	8	42	11	58	40	30	47
ENSG00000116604	380	607	213	69	892	457	158	251	244	769	342
ENSG00000183856	21	285	41	96	133	8	4	42	1	46	48
ENSG00000187862	4	0	0	6	20	0	0	0	0	4	0
ENSG00000163382	53	96	78	214	87	37	0	79	115	550	62
ENSG00000160818	2138	1119	1217	589	428	642	306	905	1025	360	414
ENSG00000132688	4	11	44	78	90	36	0	18	12	39	16
ENSG00000143320	114	60	0	230	166	51	43	1943	138	80	227
ENSG00000143319	964	1823	1099	245	634	1168	634	818	649	465	465
ENSG00000143303	38	14	0	3	14	6	8	0	1	12	6
ENSG00000143314	127	108	47	241	26	66	56	22	76	120	121
ENSG00000143321	408	228	429	333	47	250	112	343	310	537	313
ENSG00000143294	1840	2082	1969	808	1055	2176	1098	2019	1917	734	2414
ENSG00000027869	0	4	0	44	0	3	7	0	0	0	0
ENSG00000132694	256	94	102	104	324	50	76	59	131	177	0
ENSG00000117036	275	754	1497	300	1001	1317	961	1331	592	1168	1568
ENSG00000183853	4	0	0	9	0	0	0	0	16	15	0
ENSG00000163565	3	58	1	0	0	0	23	124	10	49	0
ENSG00000132693	328	610	68	241	149	1161	85	289	79	15	548
ENSG00000158716	52	32	4	70	29	138	11	24	54	23	119
ENSG00000158710	2318	3454	1597	1483	2118	3731	1526	2425	2617	2407	3219
ENSG00000085552	61	331	32	230	106	144	93	48	155	83	8
ENSG00000143315	52	89	21	85	81	36	44	1	48	103	32
ENSG00000162729	0	0	6	16	0	35	0	4	1	0	0
ENSG00000143318	26	0	0	153	118	145	128	96	15	0	2
ENSG00000162734	41	90	15	25	27	85	121	136	44	151	54
ENSG00000132716	90	167	106	119	200	75	153	182	236	54	115
ENSG00000162735	365	907	157	153	486	341	238	289	586	719	262
ENSG00000122218	710	173	385	223	438	147	181	178	249	355	199
ENSG00000162736	465	1095	604	92	460	121	162	298	771	251	206
ENSG00000171786	32	0	0	0	0	0	49	0	0	8	37
ENSG00000122224	0	3	0	42	71	0	1	4	0	0	0
ENSG00000122223	2	19	0	18	0	0	4	0	0	0	0
ENSG00000179914	37	0	22	33	57	22	41	0	0	0	21
ENSG00000158764	25	36	14	77	5	66	18	46	19	0	46
ENSG00000158769	718	920	585	466	616	1020	553	1431	263	92	325
ENSG00000215845	158	189	182	333	317	217	247	480	336	421	187
ENSG00000158773	111	38	228	406	104	394	114	46	39	249	416
ENSG00000186517	0	20	6	60	0	0	1	0	0	68	0
ENSG00000143217	25	129	0	69	28	27	22	132	26	2	0
ENSG00000143256	3409	1964	2311	2420	2447	2921	2197	4778	3020	2957	2617
ENSG00000158793	85	140	55	9	79	2	27	259	178	268	51
ENSG00000158796	3149	4622	6652	2644	1995	2898	2034	2308	4254	1825	2235
ENSG00000143222	349	303	192	119	185	65	269	156	191	71	94
ENSG00000143258	196	304	315	74	59	46	17	158	113	107	117
ENSG00000143224	0	97	93	29	81	29	36	76	4	45	11
ENSG00000158850	182	584	178	389	209	535	328	421	306	339	144
ENSG00000158859	0	11	69	15	10	6	40	14	18	1	0
ENSG00000158864	662	1188	742	415	177	552	206	331	599	120	551
ENSG00000158869	0	1	0	0	1	9	14	32	3	0	2
ENSG00000158874	8	14	0	0	61	0	8	28	4	14	1
ENSG00000158882	126	278	6	13	14	26	29	2	31	0	0
ENSG00000248485	10023	27846	22584	11167	24001	13179	1541	5087	14039	19423	15062
ENSG00000158887	0	6	2	6	11	0	0	48	0	0	61
ENSG00000143252	243	379	155	118	105	67	78	44	356	129	31
ENSG00000188931	0	24	0	0	0	0	2	28	1	38	6
ENSG00000143226	49	31	115	34	226	9	35	1	0	151	0
ENSG00000081721	2188	3159	7015	1855	3644	4130	2899	3314	2943	3753	6329
ENSG00000118217	660	550	783	320	421	188	136	62	211	205	368
ENSG00000198929	453	257	1509	414	389	251	97	74	244	318	82
ENSG00000254706	0	14	9	5	0	2	0	0	2	0	0
ENSG00000239887	133	0	28	97	4	106	10	27	113	52	32
ENSG00000198574	37	24	0	34	13	0	0	2	40	178	39
ENSG00000152332	2288	3843	3586	2214	2761	3594	2820	2614	4460	924	4235
ENSG00000117143	668	1704	319	1313	1953	1083	724	613	983	469	1454
ENSG00000162733	0	25	0	273	0	75	68	155	25	309	107
ENSG00000132196	28	114	51	56	75	25	22	50	19	8	188
ENSG00000185860	177	16	37	891	154	79	125	0	61	210	86
ENSG00000143248	17	0	0	0	58	38	0	0	0	206	0
ENSG00000143228	1898	1828	2367	1157	1550	1099	1134	653	2986	1972	800
ENSG00000185630	194	55	25	139	405	10	10	65	214	89	97
ENSG00000162761	0	66	8	106	0	0	0	8	0	0	20
ENSG00000143198	150	86	74	237	84	76	101	45	381	655	36
ENSG00000143149	488	728	957	446	422	723	303	928	1048	291	725
ENSG00000143183	9319	6057	10616	1450	3909	4398	6985	7683	6741	2507	6469
ENSG00000143179	36	167	64	141	113	200	63	80	71	162	76
ENSG00000188859	35	0	0	2	89	50	10	10	1	0	49
ENSG00000143157	25	6	3	0	0	0	0	0	96	0	0
ENSG00000152382	688	900	607	300	96	280	244	570	910	68	87
ENSG00000143195	236	230	329	318	778	178	99	103	52	1136	398
ENSG00000143194	1114	2324	1215	1095	1475	707	914	1169	2611	402	654
ENSG00000198842	148	21	0	31	3	19	14	90	27	1	0
ENSG00000143190	939	1509	1585	1039	1534	2127	2397	1011	1962	2878	2171
ENSG00000143162	406	2301	123	136	1600	1193	754	1975	1195	281	579
ENSG00000197965	1007	958	205	473	755	1252	619	1063	513	285	892
ENSG00000143199	11	12	3	1	8	78	12	47	118	8	66
ENSG00000143158	193	175	53	275	504	133	148	359	207	252	341
ENSG00000143164	833	1197	550	772	2220	717	673	1080	724	750	1516
ENSG00000143147	15	73	3	12	61	75	18	12	1	21	53
ENSG00000143155	1204	306	264	326	655	593	482	1520	655	246	1145
ENSG00000213064	163	201	110	265	131	313	122	376	127	86	178
ENSG00000143178	65	65	0	48	0	17	0	0	2	0	0
ENSG00000143185	3	28	0	17	0	0	0	9	0	0	9
ENSG00000143184	7	9	1	27	48	3	16	0	0	47	47
ENSG00000143153	617	254	449	552	780	317	423	511	368	420	261
ENSG00000143156	211	468	579	263	341	128	256	161	543	203	222
ENSG00000117475	1172	1077	2616	901	1029	1028	2243	1297	1504	995	1225
ENSG00000117477	56	201	62	33	110	50	56	50	18	29	21
ENSG00000117479	149	241	351	649	825	236	223	133	245	1111	587
ENSG00000000460	560	523	477	281	193	60	190	186	198	70	373
ENSG00000171806	328	303	243	136	284	323	208	121	606	22	230
ENSG00000000457	129	245	98	75	559	899	250	299	48	434	1017
ENSG00000075945	254	405	506	492	198	163	121	310	369	50	82
ENSG00000203740	0	21	0	0	0	9	0	6	0	50	0
ENSG00000120370	234	567	329	71	104	237	74	215	63	2	24
ENSG00000094963	50	428	7	172	284	12	7	182	13	21	114
ENSG00000076258	3	0	17	53	94	10	0	17	12	1	25
ENSG00000117523	4182	2784	5044	2636	2993	2552	3373	2870	3032	5596	2805
ENSG00000283683	818	1163	126	1289	1790	872	430	356	1502	1139	824
ENSG00000034971	12	3	1	16	8	4	8	7	18	4	5
ENSG00000117533	33	20	107	178	77	123	82	45	225	67	126
ENSG00000010165	514	1411	2690	188	375	1214	494	1204	1665	133	498
ENSG00000197959	389	420	303	281	265	58	107	140	113	231	178
ENSG00000135845	361	259	391	231	227	233	168	254	475	111	296
ENSG00000094975	761	296	536	633	719	301	387	304	287	427	678
ENSG00000117586	0	0	0	19	0	20	0	0	59	129	0
ENSG00000117592	843	594	570	2071	996	1161	1243	1184	932	1170	1218
ENSG00000162753	0	2	0	12	16	7	0	0	0	0	1
ENSG00000183831	0	13	3	12	32	1	0	9	4	2	2
ENSG00000076321	399	383	635	782	390	702	289	680	562	213	645
ENSG00000120334	1965	1997	4183	1436	1163	2150	2468	1135	2649	977	1943
ENSG00000117593	267	183	330	355	167	742	484	49	286	610	439
ENSG00000185278	317	388	139	547	335	323	407	152	514	338	214
ENSG00000135870	1238	2536	997	1196	1841	2400	1726	1154	1441	1789	2295
ENSG00000152061	358	350	363	505	493	346	419	220	607	438	472
ENSG00000116161	6700	6719	8671	3804	7925	10277	7763	8209	7640	7899	8027
ENSG00000120333	774	523	807	391	562	464	781	864	802	445	659
ENSG00000235750	37	560	107	189	152	502	468	126	286	917	26
ENSG00000143207	104	524	559	269	210	216	290	247	208	275	239
ENSG00000116183	65	33	22	0	31	8	0	59	0	3	33
ENSG00000075391	108	20	22	82	53	45	66	46	47	37	41
ENSG00000116191	728	839	755	779	593	729	544	429	1191	343	369
ENSG00000116199	146	59	12	245	28	96	47	50	131	30	90
ENSG00000186283	672	661	697	1614	501	705	268	533	1402	334	1178
ENSG00000143322	453	394	650	481	505	292	381	505	737	780	238
ENSG00000057252	3887	7668	3525	987	2250	2747	3570	3281	3971	1298	1134
ENSG00000162779	166	0	117	207	57	34	58	160	76	41	37
ENSG00000162782	0	123	0	27	64	34	63	0	171	8	8
ENSG00000169905	4395	5136	3871	2394	3422	6870	5529	4938	6095	1282	5720
ENSG00000143337	1056	3011	2389	731	761	2016	1500	1328	1369	555	1390
ENSG00000135837	1318	630	1990	831	991	781	976	929	663	1044	1148
ENSG00000116260	84	158	46	117	6	28	42	14	37	141	35
ENSG00000121454	15	5	77	219	158	38	36	7	154	41	151
ENSG00000230124	141	124	18	45	81	71	139	28	79	89	35
ENSG00000143324	505	703	607	770	1492	716	460	442	651	1387	747
ENSG00000135823	2083	2094	1933	1217	1492	577	359	767	1383	2053	1232
ENSG00000162783	1731	1001	1476	516	1459	2192	1689	2138	1370	875	1933
ENSG00000198216	76	9	129	38	34	0	7	0	78	86	46
ENSG00000135821	6475	14813	6081	2592	5928	15116	5895	14906	10386	1787	5799
ENSG00000121446	12	0	0	19	96	7	26	43	9	79	25
ENSG00000135828	10	83	0	196	10	64	1	95	35	5	94
ENSG00000143333	31	45	106	263	143	68	29	56	97	230	44
ENSG00000135824	19	7	0	25	471	441	25	58	62	520	429
ENSG00000135838	281	1298	13	31	224	34	138	100	764	86	84
ENSG00000135829	2868	1489	2000	3475	5283	2594	4470	3907	3010	3075	2812
ENSG00000157060	0	147	6	50	33	56	8	29	2	0	1
ENSG00000135862	864	752	704	1106	911	762	469	455	218	1330	744
ENSG00000058085	0	0	0	7	2	5	0	8	2	87	0
ENSG00000157064	13	17	0	30	2	24	5	41	7	6	36
ENSG00000116698	1695	1489	2342	1226	797	1112	1559	1348	816	1935	1326
ENSG00000116701	40	61	141	55	25	133	49	15	159	183	29
ENSG00000162704	1127	1415	1040	289	178	250	479	941	706	420	225
ENSG00000143344	6	54	15	14	50	23	0	28	3	49	32
ENSG00000198860	38	35	69	11	55	14	71	69	52	25	353
ENSG00000116667	25	67	239	109	309	162	42	167	81	226	36
ENSG00000116406	142	432	31	39	433	140	433	326	168	390	76
ENSG00000135842	2	114	0	35	81	23	11	0	14	133	19
ENSG00000121481	2141	5354	5551	2492	5883	6517	6707	4043	5929	3737	8214
ENSG00000121486	124	250	129	201	639	110	323	325	149	511	404
ENSG00000116668	485	1014	1036	469	1629	850	762	492	1051	783	1003
ENSG00000116679	470	1534	842	1019	1145	616	383	766	323	299	1287
ENSG00000143341	403	1032	1045	1020	2409	557	560	148	907	942	742
ENSG00000116690	0	32	0	5	0	18	23	0	0	79	2
ENSG00000047410	1486	1857	1968	3360	1812	952	727	909	1575	3354	1373
ENSG00000157181	242	553	432	148	37	53	40	77	324	46	10
ENSG00000162670	1	59	0	71	6	0	0	4	0	0	0
ENSG00000150681	9	63	43	349	230	0	28	1	0	26	72
ENSG00000116741	32612	18522	22227	35138	79521	23433	23764	18795	76726	20895	35925
ENSG00000116750	12	147	183	39	82	69	55	45	139	25	13
ENSG00000116747	404	1180	383	1386	1740	961	604	1680	1112	424	2382
ENSG00000023572	14	34	31	70	35	25	23	130	28	103	44
ENSG00000134371	612	962	763	409	365	679	525	887	505	222	399
ENSG00000162630	5	0	9	0	88	0	0	41	41	20	54
ENSG00000143278	0	22	0	27	0	120	147	29	15	10	54
ENSG00000066279	4626	2259	6091	3568	3489	2403	4687	3690	5166	4136	3642
ENSG00000177888	64	124	138	39	111	149	54	102	99	95	127
ENSG00000151414	286	617	510	228	988	500	545	1118	811	340	597
ENSG00000116833	583	528	190	117	301	1092	652	248	525	209	701
ENSG00000162702	2512	5534	3195	1631	1892	2884	2722	2825	2537	3353	2157
ENSG00000118193	427	982	737	824	640	378	377	507	569	395	530
ENSG00000118197	1889	2113	1235	2120	1611	1855	2485	994	3226	2809	1860
ENSG00000118200	504	419	279	348	580	182	931	956	169	324	792
ENSG00000163362	0	60	0	13	1	0	0	10	2	0	0
ENSG00000116852	31	63	94	333	33	30	63	61	51	318	19
ENSG00000116857	501	634	466	433	698	478	335	404	1040	1032	671
ENSG00000159166	3323	3103	6911	2683	2855	1634	622	1291	2887	5852	1490
ENSG00000174307	0	107	0	13	36	31	0	0	3	77	6
ENSG00000159176	828	623	1496	922	1419	889	127	496	1824	1581	707
ENSG00000134369	30	0	1	35	26	0	4	3	61	43	0
ENSG00000198700	266	470	446	724	1189	488	483	335	731	512	506
ENSG00000134375	8794	5119	5979	2311	4212	5160	8531	6474	6724	3452	4432
ENSG00000176393	2	45	3	10	13	13	1	4	1	1	4
ENSG00000170075	7	50	46	43	65	4	0	15	1	0	0
ENSG00000143862	20	9	0	5	67	16	0	5	27	0	6
ENSG00000077152	789	466	526	609	927	1199	767	682	1051	488	968
ENSG00000077157	533	775	722	384	559	74	91	816	344	818	763
ENSG00000143858	2470	2767	4430	2752	1595	1124	818	696	1664	3719	1164
ENSG00000117139	4979	9278	5458	8587	20197	24037	13431	14736	7055	9352	14374
ENSG00000183155	366	1085	379	162	174	487	444	507	367	115	155
ENSG00000117153	381	931	400	394	874	784	394	373	362	507	511
ENSG00000159346	249	908	453	260	434	814	432	476	677	362	463
ENSG00000159348	29	44	7	20	83	70	19	17	78	54	14
ENSG00000163444	291	372	626	165	341	720	345	330	361	293	254
ENSG00000143847	0	0	0	285	0	29	0	13	2	20	38
ENSG00000159388	0	0	0	10	252	0	25	0	76	0	0
ENSG00000058668	666	459	643	917	1785	416	195	130	779	1421	627
ENSG00000122188	0	3	0	28	4	0	0	0	3	43	5
ENSG00000058673	2	5	33	98	23	22	113	18	33	154	23
ENSG00000182004	3626	1084	1856	2503	1642	856	1881	2013	1536	2747	1342
ENSG00000143842	700	772	613	719	602	435	301	636	1130	1271	664
ENSG00000143845	0	14	3	21	0	0	15	37	0	30	0
ENSG00000174567	29	0	3	39	0	4	0	0	0	0	14
ENSG00000143850	12	0	1	68	20	0	1	0	0	84	0
ENSG00000158615	1328	2281	1073	1411	3589	1680	1833	1525	1139	1312	2756
ENSG00000133056	127	147	227	329	349	151	22	118	214	198	73
ENSG00000198625	2887	1513	4132	1353	2596	601	1892	918	1666	2285	1292
ENSG00000163531	65	124	143	278	169	89	21	41	170	101	103
ENSG00000184144	0	53	0	54	46	0	6	0	95	1	4
ENSG00000174529	20	0	25	0	75	1	0	3	0	1	51
ENSG00000117222	2907	4513	6177	2299	4602	4142	3091	2930	4071	3094	2845
ENSG00000133059	94	481	222	175	322	179	88	26	78	179	77
ENSG00000133069	50	104	167	71	31	50	21	21	129	253	7
ENSG00000163545	10	262	2	45	2	3	20	1	4	8	0
ENSG00000117266	1	0	2	9	0	7	20	0	0	2	0
ENSG00000174514	141	154	2	55	7	43	0	22	122	2	21
ENSG00000158711	283	357	229	394	709	175	81	219	249	549	432
ENSG00000158715	109	44	90	203	8	125	0	76	8	91	18
ENSG00000069275	266	318	153	462	255	262	151	240	259	288	468
ENSG00000117280	762	689	347	215	399	451	158	454	502	64	305
ENSG00000133065	280	396	694	402	492	335	159	388	532	656	241
ENSG00000162877	125	165	174	326	232	289	762	325	152	127	207
ENSG00000196550	394	311	272	124	241	94	101	96	70	16	47
ENSG00000266028	256	255	137	182	420	261	135	212	167	179	139
ENSG00000263528	25	0	0	7	0	3	0	27	0	0	0
ENSG00000266094	100	137	58	576	166	87	10	35	9	245	17
ENSG00000143486	24	79	66	3	153	116	40	54	87	278	81
ENSG00000143479	9	22	0	75	13	52	1	0	15	78	25
ENSG00000162889	505	121	139	233	531	49	148	324	128	809	154
ENSG00000182795	0	0	0	92	14	86	15	0	10	283	5
ENSG00000123836	281	239	465	675	921	131	244	141	274	177	105
ENSG00000180667	447	460	713	375	944	693	983	647	734	438	541
ENSG00000196352	373	184	65	104	165	16	64	172	303	138	190
ENSG00000117322	330	733	145	1602	754	317	216	151	7	1189	447
ENSG00000197721	64	80	65	22	107	51	78	36	77	11	0
ENSG00000117335	371	660	279	814	222	263	167	803	112	85	682
ENSG00000076356	23	38	2	91	93	0	0	139	0	31	10
ENSG00000123689	32	0	7	0	0	0	15	20	5	127	0
ENSG00000162757	52	13	64	58	36	4	15	0	18	14	6
ENSG00000117595	165	180	204	161	100	59	35	9	394	163	23
ENSG00000117597	2864	4794	5229	645	2077	3677	4468	2150	3638	1524	1958
ENSG00000143469	17	211	342	491	490	190	332	101	105	142	253
ENSG00000054392	36	56	38	4	10	7	2	12	11	2	13
ENSG00000143473	6	81	121	64	1	1	0	58	10	0	0
ENSG00000117625	701	497	1142	409	777	109	512	390	447	982	587
ENSG00000082512	106	304	82	17	45	3	51	54	58	346	151
ENSG00000170385	512	1549	268	2002	3032	919	1219	806	853	1436	896
ENSG00000117650	2797	5340	5149	1568	1789	2838	1861	4259	2181	418	1998
ENSG00000123684	411	434	170	166	61	209	284	315	79	350	429
ENSG00000143493	514	1114	604	229	290	182	932	290	844	149	365
ENSG00000143476	1431	2266	1992	1600	2711	2086	1673	1169	2456	2065	2056
ENSG00000066027	1175	515	159	697	456	691	294	953	521	193	352
ENSG00000065600	334	137	111	216	154	203	72	155	263	236	126
ENSG00000117691	22	24	2	2	6	6	0	13	5	19	9
ENSG00000162772	401	505	52	155	254	383	50	586	179	50	103
ENSG00000123685	428	104	249	54	78	283	149	506	66	65	349
ENSG00000117697	240	481	263	272	87	62	105	298	181	129	576
ENSG00000203705	169	155	192	145	114	63	156	130	456	80	440
ENSG00000162769	1	6	25	19	46	6	0	49	0	23	35
ENSG00000143494	82	190	18	80	105	53	16	462	18	0	56
ENSG00000174606	374	417	347	369	432	288	406	574	637	124	240
ENSG00000136643	788	1354	1388	1052	898	1000	860	1100	853	869	1419
ENSG00000117707	116	274	0	119	1	9	15	2	206	17	2
ENSG00000143499	29	16	17	24	27	37	4	33	38	16	19
ENSG00000152104	236	238	155	186	371	178	126	174	304	191	129
ENSG00000117724	16860	14422	12005	12630	7291	21855	15247	16106	16809	1678	13294
ENSG00000082482	50	1	0	178	5	59	49	4	47	0	0
ENSG00000136636	293	202	165	421	226	228	415	402	177	330	303
ENSG00000042781	93	266	143	229	486	59	76	20	93	29	164
ENSG00000196482	99	0	60	55	97	33	72	6	48	286	100
ENSG00000092978	1670	978	1892	1303	2988	1739	1765	3626	1422	1306	1870
ENSG00000162814	82	33	0	30	2	12	22	7	3	10	34
ENSG00000067533	1851	1152	3182	1296	758	692	740	1560	1246	547	1238
ENSG00000092969	3	52	10	69	0	38	21	33	10	71	64
ENSG00000143353	177	263	57	101	163	57	90	132	114	122	159
ENSG00000215817	56	114	129	91	57	114	122	67	90	41	58
ENSG00000196660	59	110	222	173	516	30	19	16	0	0	65
ENSG00000136628	324	754	208	1968	1656	623	495	313	462	1350	666
ENSG00000162813	140	247	72	49	111	96	0	20	27	10	208
ENSG00000067704	212	666	188	542	620	203	101	310	180	122	271
ENSG00000118873	362	389	851	794	886	387	24	174	736	646	429
ENSG00000116141	38	22	31	40	23	0	9	37	22	72	9
ENSG00000117791	84	26	172	131	48	15	111	0	63	36	66
ENSG00000186205	24	0	0	78	4	20	0	0	0	36	20
ENSG00000143507	371	425	578	1087	508	244	133	40	1049	440	353
ENSG00000143498	1351	861	1680	1017	965	587	1205	641	1291	349	265
ENSG00000154305	1912	1799	1754	1351	1631	1105	1049	683	1601	2079	1357
ENSG00000186063	365	428	190	140	388	207	550	258	771	126	168
ENSG00000162819	1772	917	998	692	1311	1544	1462	1110	1490	690	844
ENSG00000154309	366	283	414	202	130	134	229	108	316	253	220
ENSG00000187554	4	0	150	1	47	16	1	0	33	44	0
ENSG00000143502	0	9	0	20	74	5	0	3	0	1	13
ENSG00000203697	0	1	0	2	0	0	0	12	0	4	12
ENSG00000162909	216	46	0	70	96	13	111	73	166	110	121
ENSG00000143514	634	542	474	722	873	923	1032	647	559	467	501
ENSG00000143756	774	1758	1178	938	1455	2646	1360	1063	1970	704	3182
ENSG00000143753	400	659	257	837	1015	1021	751	836	493	553	879
ENSG00000143748	1318	748	460	229	419	400	469	527	1210	129	671
ENSG00000143771	619	339	266	303	249	212	595	609	449	638	396
ENSG00000162923	2127	1085	1176	1376	1015	801	1637	1160	1066	966	780
ENSG00000143786	23	187	56	25	238	28	0	1	36	0	129
ENSG00000185842	849	295	318	452	199	517	148	819	335	563	1057
ENSG00000143815	1736	1652	1126	1478	1121	1095	1214	1008	947	1005	1372
ENSG00000154380	707	1413	1043	878	1021	883	671	1536	1666	889	1790
ENSG00000143742	3034	2883	2521	2205	2955	5009	7568	5403	3562	2917	7960
ENSG00000143819	41	133	149	82	70	101	41	55	107	34	100
ENSG00000196187	19	142	113	206	85	1	2	22	19	64	68
ENSG00000143811	78	49	59	44	54	49	1	51	62	7	62
ENSG00000143751	10644	11476	13569	6553	9843	13326	5046	6951	9311	5399	7739
ENSG00000163041	3732	1516	1737	2865	5404	5229	5599	4548	3681	5797	4366
ENSG00000182827	633	726	1036	881	1538	1606	1389	1889	1089	1049	2475
ENSG00000185155	283	255	996	296	286	323	91	129	322	79	332
ENSG00000183814	1468	1280	3433	508	1979	1138	2723	1075	2207	931	913
ENSG00000143799	467	1386	709	1612	1208	841	407	242	380	472	1189
ENSG00000203685	11	37	10	33	56	0	20	0	5	0	0
ENSG00000143801	130	495	229	292	156	143	6	4	100	256	172
ENSG00000163050	378	1048	242	163	29	187	8	343	184	92	63
ENSG00000143776	2108	811	4591	1435	2686	1060	1770	665	1000	2058	1838
ENSG00000181450	228	66	446	276	466	120	429	28	81	35	113
ENSG00000143740	1611	1178	822	354	328	234	247	1022	1015	337	290
ENSG00000081692	21	0	4	63	0	0	3	2	93	3	1
ENSG00000154342	20	0	0	0	0	12	13	17	0	0	0
ENSG00000143761	6672	12434	4485	1568	4024	6022	3349	5226	4968	4242	4865
ENSG00000143793	458	337	269	213	214	143	115	154	260	27	184
ENSG00000162910	456	255	225	248	317	179	233	172	335	354	105
ENSG00000143774	1107	574	637	316	208	148	302	630	287	683	349
ENSG00000181873	3	20	4	0	0	0	0	0	43	8	3
ENSG00000154358	0	2	0	157	0	0	0	78	0	28	6
ENSG00000154370	139	289	165	211	60	190	48	72	68	188	112
ENSG00000168159	7	22	20	5	51	11	1	29	7	3	17
ENSG00000168118	241	298	218	61	97	185	215	265	242	80	257
ENSG00000154429	1511	1670	1307	1398	3378	2981	6051	2224	2481	2882	1014
ENSG00000143632	3	5	8	133	15	5	5	22	0	1	47
ENSG00000069248	2347	9012	1823	6061	7568	3267	1259	1250	2332	3176	2875
ENSG00000135776	6	151	70	1	17	0	0	0	23	1	0
ENSG00000135801	1851	1202	1457	1034	931	1051	1329	2130	1263	1292	587
ENSG00000135763	147	178	244	69	217	513	265	376	145	111	262
ENSG00000143641	167	250	112	123	71	68	49	96	105	73	23
ENSG00000177614	31	0	0	8	0	8	0	0	0	82	0
ENSG00000135775	106	3	161	10	103	7	280	0	284	92	7
ENSG00000119280	420	356	221	279	183	272	168	429	124	286	424
ENSG00000173409	89	176	31	49	148	0	0	3	339	92	0
ENSG00000182118	458	88	33	167	244	1778	455	966	258	652	102
ENSG00000143633	1453	511	1114	422	325	420	647	734	1079	331	541
ENSG00000116906	143	1344	330	422	1714	284	196	118	512	507	683
ENSG00000116903	414	490	1434	679	705	522	1439	505	735	670	812
ENSG00000010072	1147	2140	4668	1258	2105	2396	1501	1110	1578	1273	1518
ENSG00000135766	5	1	8	11	1	6	94	12	10	43	42
ENSG00000116918	282	292	341	138	314	291	175	246	454	317	218
ENSG00000116991	401	579	586	989	566	348	527	621	279	531	558
ENSG00000135778	106	209	272	181	53	120	111	192	214	65	329
ENSG00000135749	59	81	1	41	71	0	23	31	23	17	46
ENSG00000143674	183	102	158	80	238	150	262	135	4	58	46
ENSG00000135750	225	498	33	524	59	277	143	117	207	496	357
ENSG00000183780	0	4	2	0	5	5	10	0	0	27	26
ENSG00000168275	3643	681	1827	863	1750	1716	1975	1991	1141	1702	2102
ENSG00000059588	145	236	34	350	174	107	108	51	226	115	60
ENSG00000168264	12	1	28	15	63	18	80	32	48	68	197
ENSG00000173726	2628	2174	2172	3074	2185	3589	3792	3978	3171	1001	3842
ENSG00000188739	6	1	32	8	6	4	25	19	4	22	11
ENSG00000054267	999	689	1574	1303	2377	2063	1294	677	471	2112	2236
ENSG00000152904	180	367	146	176	277	432	306	331	262	92	387
ENSG00000285053	40	266	171	95	310	420	195	289	119	102	571
ENSG00000162885	10	17	6	39	10	18	35	94	1	7	16
ENSG00000168243	11	40	8	38	70	0	33	0	9	62	0
ENSG00000143669	115	41	274	403	455	273	58	298	41	374	473
ENSG00000116962	71	214	21	63	56	64	1	115	5	20	6
ENSG00000077585	175	317	62	115	356	85	31	103	148	182	109
ENSG00000086619	880	1916	1519	2134	1491	507	696	700	770	1319	1636
ENSG00000186197	52	41	126	39	289	283	207	77	83	16	55
ENSG00000116977	597	627	629	1239	1031	352	403	389	1182	564	475
ENSG00000119285	7618	6344	10343	7109	14103	4383	6731	4509	9229	3924	4389
ENSG00000077522	21	1	4	60	49	88	47	109	61	318	183
ENSG00000116984	747	761	1337	1979	1002	462	404	298	1182	948	427
ENSG00000198626	175	116	165	518	949	70	129	231	196	216	113
ENSG00000116996	11024	5185	2073	13137	4070	1742	3964	482	935	4250	463
ENSG00000133019	3	0	12	41	4	0	0	8	0	0	14
ENSG00000155816	39	295	43	219	259	149	248	137	112	101	278
ENSG00000182901	24	43	5	9	86	5	48	0	16	0	2
ENSG00000091483	666	1322	564	740	1203	946	504	767	711	1153	1455
ENSG00000054277	4	58	0	29	0	1	8	11	53	1	34
ENSG00000203668	262	659	189	481	826	534	352	540	106	345	769
ENSG00000174371	939	2890	759	1135	1938	1847	1739	1431	2011	724	2353
ENSG00000196289	241	6211	3699	884	2367	5163	1240	788	1258	916	2222
ENSG00000197769	0	29	0	101	0	0	0	0	0	11	14
ENSG00000180287	12	112	40	60	28	17	23	0	269	40	58
ENSG00000143702	16	30	41	20	5	23	56	11	32	9	58
ENSG00000054282	104	17	23	7	11	11	9	25	190	125	17
ENSG00000117020	9	3	14	46	55	17	20	3	11	33	44
ENSG00000179456	176	62	108	200	139	39	103	169	92	328	149
ENSG00000173728	6	0	0	42	53	5	0	0	1	147	12
ENSG00000035687	327	1405	343	487	447	489	516	1048	598	366	604
ENSG00000179397	0	1	3	64	11	2	7	2	25	8	38
ENSG00000121644	1732	3031	600	639	1936	2893	1499	2413	1940	1061	1856
ENSG00000284188	0	3	6	4	10	1	0	0	0	0	0
ENSG00000203667	0	17	48	8	60	50	8	64	16	86	67
ENSG00000153187	25285	27883	33302	11932	11134	22079	18482	26668	18968	17891	13124
ENSG00000203666	6	276	26	79	68	32	122	120	141	234	46
ENSG00000162849	95	47	1	29	34	3	0	16	34	0	13
ENSG00000185420	247	204	207	167	234	264	172	275	207	271	104
ENSG00000162851	9941	12882	24372	5249	15357	21871	16006	12860	12835	10460	27381
ENSG00000162852	1774	1892	3776	1794	3606	4354	3755	2645	2847	2466	2587
ENSG00000143653	91	184	3	107	74	38	56	70	153	47	120
ENSG00000153207	3846	4179	4811	6409	6413	11812	9408	7843	6399	9214	9198
ENSG00000135747	6	0	0	3	3	1	0	6	3	2	0
ENSG00000197472	6	233	68	68	16	51	0	313	0	24	6
ENSG00000277462	1343	2871	2218	530	4034	6162	2757	2600	4237	506	3108
ENSG00000188295	628	321	515	642	753	916	736	752	721	126	455
ENSG00000196418	963	897	1153	120	387	893	1150	772	1108	348	619
ENSG00000162714	452	116	453	42	72	0	140	3	223	71	18
ENSG00000162711	1	47	10	35	0	0	13	0	12	0	0
ENSG00000169224	3	106	14	85	15	0	17	16	1	0	37
ENSG00000162722	1	26	14	14	0	0	0	17	1	0	0
ENSG00000228198	0	0	0	33	47	1	8	19	64	60	4
ENSG00000196944	0	1	0	0	19	8	0	0	12	24	0
ENSG00000183310	0	0	27	4	0	3	3	0	0	0	0
ENSG00000279301	2	114	0	0	0	0	21	2	0	0	11
ENSG00000177151	0	0	0	7	10	6	15	5	0	2	0
ENSG00000175137	277	520	604	380	437	829	254	597	675	144	295
ENSG00000171161	67	252	31	94	97	138	3	105	28	153	15
ENSG00000171163	71	198	185	17	42	48	0	120	39	81	12
ENSG00000185220	176	376	274	90	192	415	479	273	257	394	302
ENSG00000035115	132	21	28	80	6	21	0	9	10	77	51
ENSG00000143727	4775	3077	2344	959	1628	1435	2027	5522	3037	1641	2425
ENSG00000189292	0	4	0	28	0	4	61	0	0	1	15
ENSG00000151353	556	166	621	244	297	76	348	187	218	310	173
ENSG00000172554	31	6	21	29	28	0	10	0	42	2	45
ENSG00000115705	22	1	76	124	0	1	0	44	4	1	17
ENSG00000130508	137	297	265	117	274	58	27	83	282	256	70
ENSG00000186487	168	103	135	265	79	37	44	88	88	22	1
ENSG00000032389	197	197	83	96	455	162	88	124	346	435	406
ENSG00000171853	15	215	11	2	16	18	6	59	0	8	0
ENSG00000182551	3	5	3	3	0	10	1	0	9	1	5
ENSG00000171865	42	19	115	25	30	25	61	19	36	73	20
ENSG00000171863	1527	756	1066	263	211	1084	674	1315	724	327	510
ENSG00000118004	78	31	40	187	10	32	28	0	39	138	47
ENSG00000214866	134	35	124	501	591	254	226	5	617	17	13
ENSG00000176887	6	132	1	68	5	48	39	122	7	202	225
ENSG00000151692	23	59	20	3	8	0	0	0	0	0	53
ENSG00000115738	872	1566	1090	2562	5640	2219	1345	1944	1155	1484	2593
ENSG00000134313	1028	2372	2495	1322	3905	1142	1218	1187	1227	1774	1606
ENSG00000143797	313	734	856	929	840	99	572	300	535	849	462
ENSG00000151693	186	226	445	459	638	93	42	47	218	154	132
ENSG00000119185	701	443	25	8	367	97	188	240	164	151	100
ENSG00000119203	113	225	42	196	93	52	59	158	231	22	158
ENSG00000134330	60	84	59	38	107	90	51	29	76	126	106
ENSG00000151694	520	1386	383	707	1049	421	411	274	893	889	1010
ENSG00000134308	5404	11811	2694	3415	6788	7183	4624	7238	6878	3909	4365
ENSG00000115750	1802	923	1682	660	1481	2468	2410	1817	1885	888	600
ENSG00000134317	188	169	194	129	221	119	0	0	384	118	48
ENSG00000172059	1386	1657	1710	846	1315	1693	1505	886	1136	3028	2426
ENSG00000171848	19091	59078	26813	7579	23371	47300	22876	32933	32685	8809	26674
ENSG00000115756	81	29	0	0	20	2	1	12	20	22	2
ENSG00000115758	17326	29196	26213	6960	19506	33836	12425	20559	26123	12082	19202
ENSG00000115761	2825	3139	4044	1896	4039	3418	3101	2032	4140	3496	4071
ENSG00000143882	133	116	193	145	457	80	70	6	303	310	203
ENSG00000143870	1379	2614	855	716	555	1000	929	484	1395	1225	439
ENSG00000150873	0	0	0	15	5	24	0	0	1	3	0
ENSG00000162976	139	219	254	56	5	78	12	62	151	82	30
ENSG00000134318	558	133	289	125	298	343	144	667	345	678	430
ENSG00000169016	927	2337	830	219	734	1163	932	1602	1414	218	1645
ENSG00000196208	44	68	70	120	73	78	24	35	95	72	94
ENSG00000134324	293	378	37	129	6	78	332	148	360	42	11
ENSG00000151779	439	180	411	798	829	84	568	237	291	527	450
ENSG00000079785	359	285	132	125	170	210	258	229	133	200	289
ENSG00000134323	712	286	736	581	531	682	366	314	500	588	329
ENSG00000197872	138	30	0	1	1	1	16	17	62	2	0
ENSG00000163032	5	2	1	2	10	4	0	2	0	1	1
ENSG00000163029	456	262	958	619	185	257	325	258	307	204	435
ENSG00000178295	875	140	66	27	574	309	386	247	388	356	278
ENSG00000170745	0	140	64	90	1	9	0	10	76	2	73
ENSG00000143867	122	103	97	56	96	1	0	1	0	17	48
ENSG00000183891	61	18	146	49	109	8	66	204	50	98	186
ENSG00000118965	294	189	340	313	523	123	100	303	84	149	60
ENSG00000068697	5562	3559	3856	1749	4057	1934	2197	2424	2769	4750	3208
ENSG00000115884	0	0	0	19	2	0	0	0	15	6	14
ENSG00000055917	1401	1689	1044	986	2194	846	1174	851	1839	1140	816
ENSG00000143878	29	383	33	7	145	88	25	92	27	44	23
ENSG00000118960	14	163	0	60	0	47	11	8	42	2	4
ENSG00000118961	158	459	242	83	190	162	334	110	99	111	129
ENSG00000218819	93	180	142	264	52	72	3	6	0	92	75
ENSG00000119771	38	0	71	14	18	37	0	28	7	7	7
ENSG00000119778	608	553	600	948	767	335	510	281	297	1655	548
ENSG00000173960	1209	2553	1546	453	2137	3491	2261	3000	1804	2647	4040
ENSG00000205639	7	2	0	0	5	1	9	4	4	40	3
ENSG00000163026	1515	2113	2965	1604	1420	1243	1126	483	3173	995	618
ENSG00000119782	39	104	8	0	110	89	0	98	18	5	38
ENSG00000115128	2293	1572	2352	807	1714	2097	2017	2787	1660	2218	2369
ENSG00000219626	6	0	71	16	2	1	47	0	7	26	2
ENSG00000276087	50	55	72	6	170	10	29	6	2	9	6
ENSG00000186453	59	48	60	93	158	1	21	44	322	52	195
ENSG00000198399	539	947	1704	1056	1152	425	385	590	698	529	704
ENSG00000084676	770	1176	1072	751	943	424	774	859	700	1754	1470
ENSG00000184924	266	145	146	388	348	136	292	176	223	598	345
ENSG00000138092	657	343	826	280	843	199	382	496	264	572	371
ENSG00000138031	201	63	172	90	152	158	58	46	127	95	132
ENSG00000115137	144	205	204	193	408	84	64	246	89	382	505
ENSG00000084710	164	118	149	153	164	65	62	102	111	356	129
ENSG00000115138	80	408	193	242	269	497	322	350	308	595	346
ENSG00000119772	626	386	517	539	393	117	83	51	308	522	226
ENSG00000138101	324	204	211	151	304	141	168	138	162	198	339
ENSG00000143970	434	1346	196	414	806	703	929	1308	1421	1166	1402
ENSG00000084731	617	862	1182	363	653	361	450	275	840	675	605
ENSG00000084733	2795	2686	795	784	1707	2501	1000	2214	1037	3271	3182
ENSG00000157833	22	72	14	68	0	17	0	5	1	16	30
ENSG00000084754	602	469	406	485	743	290	237	286	279	198	465
ENSG00000138029	401	309	219	93	96	1	39	173	423	548	132
ENSG00000173567	0	24	0	2	0	0	4	3	0	22	12
ENSG00000138018	476	1626	435	605	2272	1267	1191	1492	1293	807	1798
ENSG00000115155	2	0	0	2	0	0	8	0	0	8	0
ENSG00000213699	13	158	18	2	10	31	3	3	26	25	107
ENSG00000115163	3961	8611	3538	298	3509	9522	1032	5987	5855	3712	10644
ENSG00000157851	14	126	2	15	71	8	13	0	0	198	82
ENSG00000084764	35	76	31	31	53	8	6	3	71	106	45
ENSG00000119777	176	657	407	120	222	67	64	16	431	265	222
ENSG00000084693	2	62	58	106	26	15	0	4	2	55	1
ENSG00000228474	528	318	187	67	365	486	559	486	326	489	327
ENSG00000138030	117	142	112	239	82	116	31	23	320	191	4
ENSG00000138028	174	469	269	120	587	443	27	147	130	266	303
ENSG00000138073	498	1325	203	57	423	535	215	681	335	672	269
ENSG00000138074	227	440	174	195	214	208	49	165	150	124	76
ENSG00000138085	267	111	143	55	123	24	69	24	219	263	48
ENSG00000084774	168	309	94	69	35	35	8	16	32	52	33
ENSG00000115194	42	97	43	18	0	12	9	36	1	6	11
ENSG00000163793	2	0	3	2	17	7	0	0	12	0	0
ENSG00000138100	0	186	516	127	298	320	65	169	10	471	1
ENSG00000163794	4	11	0	3	30	1	5	6	0	5	2
ENSG00000115204	243	209	129	136	313	70	254	110	284	376	270
ENSG00000115207	337	1131	461	340	543	737	346	197	296	158	369
ENSG00000115211	125	220	62	195	71	89	236	87	152	42	124
ENSG00000115234	109	99	2	104	1	29	53	109	27	37	29
ENSG00000163795	127	103	71	4	12	80	75	10	148	99	11
ENSG00000115241	1931	1738	1065	1100	748	1076	874	1074	1446	981	556
ENSG00000115216	1226	6668	1500	1510	3295	3671	791	1151	1821	1843	2507
ENSG00000157992	36	37	19	37	12	1	56	97	105	47	65
ENSG00000138002	161	170	50	83	266	335	114	178	68	33	135
ENSG00000115226	1	370	0	47	81	106	9	7	39	111	45
ENSG00000084734	8	24	0	0	37	0	7	15	0	3	6
ENSG00000221843	24	648	0	44	276	8	21	0	179	101	4
ENSG00000243943	117	241	102	70	233	157	99	58	237	73	54
ENSG00000176714	235	318	271	196	133	84	84	64	385	205	110
ENSG00000198522	1211	1424	1771	309	938	829	1079	941	1826	242	663
ENSG00000119760	5644	4529	4776	1660	2186	5305	2246	3624	3383	848	2718
ENSG00000163798	2300	2478	2547	764	1172	1265	911	2435	2146	183	1275
ENSG00000243147	882	245	400	94	135	88	369	421	151	60	116
ENSG00000171174	0	0	37	19	0	3	1	23	7	70	70
ENSG00000158019	1	22	0	55	101	17	1	4	73	88	1
ENSG00000075426	62	118	6	70	87	45	7	35	116	31	13
ENSG00000163803	183	661	345	210	593	47	132	94	204	555	77
ENSG00000213639	1291	2756	1340	2265	2740	517	1740	1792	2932	1073	1221
ENSG00000163806	22	138	4	18	20	43	83	138	59	2	92
ENSG00000171103	164	320	149	117	511	242	349	298	303	111	211
ENSG00000163811	3093	3373	2196	981	1630	2107	1795	3846	2663	1334	1788
ENSG00000189350	4	119	66	23	18	8	15	133	39	68	149
ENSG00000179270	10	28	8	29	9	14	15	0	8	5	10
ENSG00000115295	599	788	850	765	837	398	125	640	336	485	263
ENSG00000171094	0	9	3	32	0	47	5	0	21	69	3
ENSG00000119801	19816	38584	7463	9664	39733	46227	41570	33003	38217	23155	27836
ENSG00000213626	450	503	172	535	1405	607	550	751	305	546	390
ENSG00000172954	1213	1464	507	310	890	1021	1117	734	1309	943	439
ENSG00000162949	146	210	42	71	66	73	9	42	248	510	23
ENSG00000158089	22	28	5	74	26	12	4	56	57	85	15
ENSG00000214711	16	31	0	0	143	0	0	0	5	5	6
ENSG00000013016	0	3	4	13	52	53	40	78	12	23	7
ENSG00000162959	3	7	1	3	0	29	112	0	5	18	0
ENSG00000162961	726	621	155	695	472	231	516	534	931	457	200
ENSG00000021574	491	253	408	1347	596	220	322	162	120	603	218
ENSG00000152683	190	595	229	202	1030	235	1059	452	585	730	1130
ENSG00000091106	1	167	63	23	130	8	71	79	5	0	102
ENSG00000119820	2215	1987	827	152	1588	1011	1445	1506	1147	713	1342
ENSG00000115760	1043	1840	1312	2829	3072	1150	1785	679	1836	2272	1830
ENSG00000018699	784	793	866	25	552	463	369	497	856	128	513
ENSG00000049323	165	406	204	381	316	220	142	353	145	894	306
ENSG00000152689	19	69	180	65	409	78	95	6	144	84	156
ENSG00000119812	314	258	475	365	153	73	133	415	408	130	124
ENSG00000150938	94	209	164	197	172	115	397	335	351	116	436
ENSG00000171055	3250	1516	1225	1515	2383	750	1203	934	2328	1915	2367
ENSG00000205221	0	0	0	45	2	13	17	17	1	56	1
ENSG00000115808	1545	624	93	355	213	371	547	576	239	315	199
ENSG00000008869	261	397	344	188	808	209	209	432	430	403	369
ENSG00000152133	1632	758	1808	691	586	827	858	1166	1821	323	1363
ENSG00000055332	364	670	526	543	811	354	333	453	1094	921	630
ENSG00000218739	280	112	42	68	93	92	130	212	317	320	162
ENSG00000115816	4051	5618	2661	1439	3014	3882	3838	6176	5041	1726	6663
ENSG00000003509	2716	2060	2371	763	2100	2642	1994	2322	2348	890	4060
ENSG00000115825	88	190	33	84	330	157	90	61	167	210	533
ENSG00000115828	0	147	0	1	51	33	4	73	1	136	0
ENSG00000163171	510	1047	375	1657	1696	547	719	508	1147	1955	1135
ENSG00000115841	39	105	86	102	24	8	128	329	111	266	147
ENSG00000138061	16	16	0	138	1	0	0	0	10	1	0
ENSG00000119787	2757	4302	2902	3152	4796	2445	1332	1536	4276	2689	4453
ENSG00000143889	46	463	56	66	290	254	104	201	230	386	430
ENSG00000143891	2427	712	239	414	1754	983	575	785	251	977	534
ENSG00000115875	23420	13237	43844	10788	20675	19288	40474	24281	33542	11100	11472
ENSG00000152147	1572	368	901	1039	2310	926	1799	541	862	1233	797
ENSG00000163214	102	3	87	122	214	1	22	33	106	88	60
ENSG00000188010	690	381	213	710	718	263	453	485	244	455	447
ENSG00000214694	323	797	352	256	377	327	112	259	347	153	225
ENSG00000115904	295	82	189	29	195	28	125	159	292	9	142
ENSG00000205111	3	60	0	32	10	0	0	62	6	0	26
ENSG00000011566	182	236	173	480	252	184	229	204	214	469	158
ENSG00000138050	96	72	19	33	123	63	56	72	44	6	84
ENSG00000183023	887	615	488	606	938	587	675	213	1233	599	739
ENSG00000143924	830	1186	292	300	863	198	899	359	662	999	862
ENSG00000115944	7241	5792	3728	4358	6461	3655	3430	6197	5933	4013	5031
ENSG00000171126	0	30	0	8	35	24	22	94	15	7	70
ENSG00000057935	1779	1299	746	797	1091	591	696	1248	1116	1839	759
ENSG00000152518	162	839	74	221	104	659	998	404	210	72	302
ENSG00000115970	2666	261	227	355	598	438	937	497	634	217	376
ENSG00000152527	25	0	0	4	5	90	93	116	103	8	356
ENSG00000223658	21	12	0	39	26	0	0	34	2	1	62
ENSG00000138036	212	93	41	256	201	142	60	1	332	172	127
ENSG00000138075	28	11	15	27	8	19	22	9	17	3	40
ENSG00000143921	14	140	26	52	39	5	55	29	6	102	79
ENSG00000138095	8206	4873	923	762	2144	930	2308	3604	2616	632	1591
ENSG00000138032	436	1020	1035	602	708	1002	768	576	1285	1272	478
ENSG00000138079	32	11	12	44	33	3	29	3	8	48	23
ENSG00000138078	1583	2254	3028	4985	6017	1143	2667	1333	3560	2340	1101
ENSG00000143919	231	69	152	337	88	72	169	419	287	46	283
ENSG00000138083	0	0	2	2	10	0	0	13	0	0	33
ENSG00000170577	149	253	0	180	45	1	21	235	32	17	141
ENSG00000068784	260	408	207	36	472	53	178	44	188	282	155
ENSG00000171132	46	118	115	51	36	19	13	1	49	59	8
ENSG00000116016	896	1200	211	582	711	242	133	513	734	785	523
ENSG00000119729	9	22	0	87	5	3	6	95	45	95	29
ENSG00000151665	455	208	48	147	385	168	103	392	240	488	202
ENSG00000119878	3605	3499	3450	3392	4945	4282	6536	6474	9919	2391	6404
ENSG00000171150	141	318	289	303	71	279	149	115	237	111	175
ENSG00000180398	216	201	147	77	376	64	76	561	375	157	174
ENSG00000068724	23	202	47	82	3	39	38	125	8	57	15
ENSG00000143933	7701	5963	1951	3541	9478	7023	7254	7093	5684	3771	5187
ENSG00000119888	1440	2442	1032	603	1347	1486	586	1244	1068	2003	769
ENSG00000095002	4786	10598	4164	8889	11845	11593	4384	8708	7919	4712	8146
ENSG00000184261	64	97	2	234	146	11	55	13	111	91	70
ENSG00000116062	1269	3970	851	3442	4838	5423	1555	3181	2280	2427	2112
ENSG00000138081	484	744	219	644	204	528	600	537	278	402	349
ENSG00000170802	1452	3823	6422	2656	8909	10365	7477	4612	4359	7129	4207
ENSG00000162869	148	9	75	74	99	16	85	147	328	169	217
ENSG00000243244	0	19	0	3	6	38	0	16	1	105	103
ENSG00000179915	114	93	92	405	353	12	81	30	123	242	109
ENSG00000115239	1748	1971	1727	860	1216	1794	2118	1751	2993	348	741
ENSG00000143942	4	0	0	0	232	0	13	28	0	0	165
ENSG00000068912	154	172	129	97	333	200	146	119	143	34	329
ENSG00000119737	1	25	0	1	27	0	0	0	3	0	48
ENSG00000068878	1861	1120	947	1619	553	840	942	943	891	889	404
ENSG00000170634	2	2	2	3	9	4	62	23	26	40	8
ENSG00000178021	96	166	108	15	77	38	127	98	51	8	95
ENSG00000115306	1567	2863	2289	3405	3073	723	461	729	1406	1928	608
ENSG00000214595	323	85	230	242	172	186	177	137	285	319	160
ENSG00000115310	867	1703	787	1375	1809	824	652	1654	633	2778	1295
ENSG00000162994	155	89	2	67	141	109	341	87	279	77	279
ENSG00000143947	5240	1444	1478	906	2024	2255	4097	3322	2419	1006	1682
ENSG00000085760	1453	1459	1287	122	92	206	737	683	740	205	109
ENSG00000115355	1517	931	2043	2886	1858	850	1211	2437	1321	2195	1958
ENSG00000163001	21	160	62	198	251	36	171	53	235	149	59
ENSG00000275052	2231	5373	4270	2701	2456	3940	4311	3316	3952	2832	2726
ENSG00000138035	1201	1586	1196	717	1481	1030	1233	1071	1314	322	1866
ENSG00000115380	0	0	0	5	0	0	1	0	52	125	17
ENSG00000028116	377	423	56	148	141	165	26	201	128	201	365
ENSG00000115392	66	28	61	55	174	60	155	81	83	40	135
ENSG00000119866	15	246	3	270	28	7	99	177	98	144	320
ENSG00000115421	880	1469	1446	389	2740	1354	1874	900	1413	2013	1037
ENSG00000162924	136	119	113	255	167	160	243	135	17	172	24
ENSG00000162927	35	62	16	130	213	17	74	24	164	190	53
ENSG00000162928	1144	3743	296	3988	2028	3267	1654	2270	2231	791	3207
ENSG00000162929	66	132	173	216	129	161	41	31	67	86	74
ENSG00000115464	3979	3177	6393	8968	15221	2722	4279	2095	3588	5426	6632
ENSG00000082898	6486	7292	1252	1963	1715	3545	5923	7273	5307	1781	2350
ENSG00000170264	271	40	470	161	205	61	27	136	42	459	146
ENSG00000115484	1453	2920	1408	418	518	1127	976	405	1064	583	610
ENSG00000173163	592	267	221	1958	538	356	217	351	398	1013	258
ENSG00000170340	7382	17659	18555	20582	20441	13078	10224	6385	12193	18459	15288
ENSG00000186889	1	11	2	0	15	9	0	0	42	4	1
ENSG00000115504	773	376	669	572	1065	579	673	563	814	547	364
ENSG00000115507	596	1462	470	187	449	499	618	269	366	348	388
ENSG00000143951	46	96	83	34	74	14	327	38	71	54	112
ENSG00000014641	1214	1534	533	1493	1868	311	2755	1181	2020	865	351
ENSG00000169764	964	2314	1178	1514	1228	513	760	905	1342	1203	801
ENSG00000143952	1464	1315	622	380	2199	1181	1999	1144	1237	1326	2042
ENSG00000197329	244	1250	298	429	1338	806	703	335	355	1512	808
ENSG00000119862	86	27	6	37	182	96	29	29	17	20	2
ENSG00000119844	626	1768	329	187	1285	1753	912	921	1216	1033	1380
ENSG00000179833	361	548	391	121	306	903	502	223	560	655	315
ENSG00000115902	0	0	2	1	0	32	1	25	157	49	0
ENSG00000011523	193	37	44	281	272	10	60	109	232	241	73
ENSG00000138069	7984	12964	10430	6802	14245	13072	12776	11377	12390	12249	18126
ENSG00000138071	2892	1767	3511	2058	3174	1660	1948	1383	3310	1141	1671
ENSG00000198369	1237	1407	375	335	760	836	744	1688	904	270	516
ENSG00000143995	33	29	7	72	42	34	0	82	4	10	152
ENSG00000143971	191	359	316	136	472	229	246	56	463	471	638
ENSG00000197223	868	491	557	129	328	225	526	927	540	177	403
ENSG00000243667	17	32	13	20	19	20	24	11	99	41	11
ENSG00000115946	9792	9757	6637	1049	7333	4954	8131	7826	9074	1119	3101
ENSG00000221823	55	148	36	113	161	55	99	75	76	108	113
ENSG00000119865	93	209	92	117	77	65	1	127	122	158	102
ENSG00000115956	0	0	0	112	0	27	111	0	15	0	0
ENSG00000204923	111	18	28	59	119	0	110	4	32	8	26
ENSG00000169621	71	51	37	42	125	30	74	105	5	80	54
ENSG00000163219	0	0	3	2	0	4	4	0	0	0	0
ENSG00000169604	41	0	0	2	2	0	0	0	76	101	1
ENSG00000198380	1093	2386	1554	2394	2592	611	346	362	555	1478	668
ENSG00000169599	212	47	29	129	274	116	45	171	71	322	161
ENSG00000115977	111	326	237	410	296	151	288	515	144	855	1053
ENSG00000196975	0	75	22	112	0	0	4	14	30	44	9
ENSG00000087338	206	403	1241	353	389	221	130	289	364	70	232
ENSG00000124380	2913	2879	543	318	470	1033	1756	1922	2385	739	1125
ENSG00000059728	656	888	825	1434	1001	299	394	257	755	1289	362
ENSG00000169564	7	23	4	4	2	7	0	12	4	3	14
ENSG00000115998	98	539	147	224	43	199	185	188	134	186	49
ENSG00000116001	938	1021	726	379	893	1106	815	1723	753	1381	2887
ENSG00000116005	521	1970	901	1445	2011	1998	1210	898	992	2086	1509
ENSG00000143977	1641	695	789	659	826	946	1337	2052	789	724	1163
ENSG00000035141	294	692	211	402	462	337	177	375	373	770	330
ENSG00000163235	139	50	15	244	282	84	42	132	168	204	174
ENSG00000075340	420	301	255	661	910	77	45	68	811	627	146
ENSG00000183733	173	238	96	744	237	240	111	169	210	198	89
ENSG00000144031	0	58	12	62	25	32	85	172	58	50	47
ENSG00000144043	113	130	143	61	101	79	28	284	27	387	347
ENSG00000124357	225	420	74	157	180	97	35	112	500	241	120
ENSG00000124370	46	1	4	25	324	225	163	166	167	36	111
ENSG00000124383	8085	6978	9519	1528	5950	9132	10978	6756	11023	6426	6057
ENSG00000124374	157	499	501	244	541	27	72	27	239	361	200
ENSG00000075292	2597	2134	2002	1547	3234	2641	3360	2447	3794	2703	2561
ENSG00000135636	192	174	64	423	168	72	84	28	113	151	97
ENSG00000003137	145	3	8	1	0	3	5	4	0	0	17
ENSG00000144036	36	80	47	82	191	54	206	323	41	146	78
ENSG00000116096	161	160	230	85	99	149	33	78	189	380	128
ENSG00000135638	283	54	142	609	255	194	57	171	791	275	132
ENSG00000144040	1	8	17	60	124	19	0	14	4	151	6
ENSG00000135631	115	1	78	91	59	85	13	3	4	38	23
ENSG00000135632	163	697	234	115	142	456	22	325	215	100	246
ENSG00000135617	118	299	83	191	448	306	82	116	129	349	293
ENSG00000135624	689	756	218	135	109	137	141	348	381	58	173
ENSG00000163013	8	0	0	51	0	0	0	6	2	1	24
ENSG00000116127	1596	1727	1870	3220	5662	628	1667	943	1171	2682	1294
ENSG00000144034	8670	4133	3916	994	1797	2009	7063	5431	5219	657	1089
ENSG00000144048	908	1844	1146	665	1329	591	1639	1814	2541	426	1652
ENSG00000124356	266	791	573	293	378	463	680	569	518	228	951
ENSG00000163017	193	210	129	151	469	166	103	45	187	179	207
ENSG00000114956	110	77	44	53	24	66	131	50	144	109	63
ENSG00000187605	866	755	1341	912	697	300	247	297	397	1515	360
ENSG00000163170	1	4	0	0	0	3	0	3	6	17	0
ENSG00000114978	773	1776	526	236	783	578	1260	657	1148	1154	729
ENSG00000065911	1476	3485	1484	608	1051	3257	2295	2297	1718	571	785
ENSG00000188687	8	53	95	8	92	0	0	0	13	3	32
ENSG00000204843	205	143	272	406	419	54	22	130	72	185	154
ENSG00000005448	9	52	10	82	0	1	3	0	12	0	4
ENSG00000274049	17	6	8	3	0	4	0	5	6	0	3
ENSG00000239779	30	7	2	8	3	6	0	11	1	0	0
ENSG00000115275	0	12	19	0	7	3	2	0	18	5	8
ENSG00000135637	3	37	37	21	28	51	7	78	6	103	51
ENSG00000115282	94	196	125	144	140	91	15	28	10	136	188
ENSG00000115289	250	134	256	371	519	238	280	128	273	348	392
ENSG00000115297	0	26	9	22	0	0	0	1	0	35	11
ENSG00000115307	435	433	282	107	102	252	405	176	267	505	217
ENSG00000115317	295	429	74	137	49	234	113	325	118	82	104
ENSG00000115318	1	0	19	0	73	14	39	17	28	51	2
ENSG00000115325	12	8	35	8	7	0	0	2	8	0	2
ENSG00000159374	70	293	55	109	130	3	128	22	268	112	72
ENSG00000135622	15	121	38	6	9	22	0	4	6	0	3
ENSG00000159399	5555	6394	5292	2819	3509	5624	4606	4691	4655	2789	2093
ENSG00000115350	330	324	273	55	136	250	292	379	198	222	175
ENSG00000115353	3	6	0	12	7	17	64	25	4	3	14
ENSG00000115363	0	0	0	6	6	0	19	4	4	0	22
ENSG00000115364	1357	1305	1033	807	1073	866	1205	1248	1096	972	2695
ENSG00000005436	497	188	255	572	1566	619	240	355	67	3163	2216
ENSG00000176204	2874	6701	2337	8737	17694	3153	3065	1391	7301	3695	4060
ENSG00000115386	0	0	0	16	49	9	0	18	0	1	0
ENSG00000066032	529	379	475	824	388	319	176	166	191	276	271
ENSG00000163541	657	193	563	123	733	389	205	390	354	273	342
ENSG00000115423	0	102	12	201	21	8	0	20	23	5	27
ENSG00000186854	11	0	0	11	22	0	0	72	2	14	0
ENSG00000034510	1148	1219	248	1275	1483	841	1642	2349	1015	1691	1137
ENSG00000176407	146	149	29	122	68	88	162	68	69	127	24
ENSG00000152284	27	107	77	56	77	31	6	80	152	232	32
ENSG00000152291	2255	5857	2639	1595	3948	4174	1852	3349	2508	3282	5255
ENSG00000042445	186	427	37	150	264	251	44	101	170	235	193
ENSG00000115459	64	59	47	309	191	190	211	171	437	403	420
ENSG00000042493	77	29	0	1	3	2	5	0	1	24	0
ENSG00000168906	4448	16712	4226	5495	23035	27224	11742	6295	9664	3931	8374
ENSG00000115486	70	327	184	405	145	176	130	129	91	324	148
ENSG00000118640	275	62	73	408	184	54	26	263	69	58	14
ENSG00000168899	12	46	5	34	22	5	1	23	14	42	1
ENSG00000168894	808	503	354	758	725	546	669	687	585	536	374
ENSG00000168890	62	255	347	223	210	115	31	114	303	181	191
ENSG00000168883	242	448	44	408	501	379	226	856	269	304	898
ENSG00000168887	104	78	104	14	163	20	1	39	187	128	11
ENSG00000168874	13	0	0	54	0	4	0	60	0	1	1
ENSG00000115525	0	0	0	95	41	3	1	0	43	9	4
ENSG00000068654	815	194	1461	972	891	937	871	652	874	223	866
ENSG00000132300	812	1774	1194	643	1249	1034	1223	1505	1581	989	1341
ENSG00000132305	2107	4407	1700	2648	3253	3112	1652	1669	2502	2356	2364
ENSG00000132313	1465	765	398	276	824	914	1099	1458	1695	106	506
ENSG00000068615	0	11	31	6	30	21	0	0	18	82	50
ENSG00000115548	1328	2112	1051	1990	1578	434	1684	989	1142	1637	909
ENSG00000115561	236	43	156	130	222	80	71	46	455	176	39
ENSG00000249884	50	214	101	25	110	232	56	154	82	93	643
ENSG00000239305	138	19	29	69	134	23	182	100	0	82	177
ENSG00000153561	1278	2901	1104	1801	1133	3283	1392	2433	1566	1229	3053
ENSG00000187627	4	57	17	172	146	127	67	20	197	247	92
ENSG00000183281	0	4	0	12	12	15	33	10	1	16	87
ENSG00000185304	34	50	19	203	137	349	254	31	78	226	122
ENSG00000172086	11	22	0	18	0	0	1	24	3	70	17
ENSG00000115593	0	6	0	0	0	1	11	0	2	35	1
ENSG00000144115	0	66	0	1	0	2	0	33	16	0	72
ENSG00000214336	4	11	45	0	81	46	44	7	0	315	39
ENSG00000172073	461	394	309	316	2037	650	196	81	326	898	555
ENSG00000172071	22	218	150	130	90	150	223	5	1	56	51
ENSG00000153574	129	119	185	158	68	128	0	40	77	103	387
ENSG00000144029	936	872	192	353	217	207	371	505	352	395	397
ENSG00000144026	0	0	0	18	36	14	2	14	4	231	4
ENSG00000275111	148	362	471	196	543	619	197	148	740	234	268
ENSG00000233757	196	134	945	490	327	32	220	251	81	64	217
ENSG00000115042	443	437	73	771	215	386	29	226	505	840	289
ENSG00000144010	91	2557	548	1448	6220	980	306	414	228	8209	1543
ENSG00000144015	148	2253	493	724	5840	875	240	355	383	7118	1960
ENSG00000174501	116	22	60	120	73	34	9	15	270	117	20
ENSG00000186281	15	0	1	9	11	0	0	3	9	0	14
ENSG00000274286	92	0	0	0	105	23	0	0	0	24	0
ENSG00000188886	259	646	456	168	142	123	114	66	130	666	108
ENSG00000158050	0	45	9	57	0	14	22	0	0	0	0
ENSG00000084090	1494	6248	1044	2021	3244	1805	1869	2095	2389	1832	1435
ENSG00000135956	116	332	91	63	275	34	292	488	229	500	12
ENSG00000144021	534	590	188	11	160	171	68	336	353	355	143
ENSG00000144028	1930	1320	1539	2168	2051	694	907	1887	993	1889	1187
ENSG00000198885	0	6	6	36	7	69	3	0	0	104	0
ENSG00000121152	2328	1470	3328	1436	1895	590	1005	688	1841	2158	1378
ENSG00000196843	0	0	76	18	31	0	1	18	4	0	2
ENSG00000114982	333	1954	518	437	531	913	125	607	301	876	661
ENSG00000249715	0	24	0	12	18	0	0	0	1	75	0
ENSG00000114988	66	704	197	58	0	152	180	299	72	119	27
ENSG00000158158	41	42	21	93	185	26	17	52	11	101	66
ENSG00000168763	42	173	0	104	1	7	18	118	0	45	1
ENSG00000213337	71	76	101	111	204	177	66	117	96	175	98
ENSG00000168758	498	353	453	256	752	446	231	547	466	770	369
ENSG00000168754	107	94	64	18	36	131	19	98	62	23	49
ENSG00000144199	114	94	69	80	13	129	94	103	116	9	49
ENSG00000135976	367	169	128	78	3	267	371	212	542	181	201
ENSG00000196912	280	255	155	45	19	227	995	139	554	38	15
ENSG00000135940	1473	570	494	758	1154	1040	1466	1113	783	1667	961
ENSG00000115073	46	0	8	42	29	0	1	0	0	0	0
ENSG00000075568	574	91	108	432	261	178	111	251	346	1028	85
ENSG00000168658	0	61	0	150	5	0	5	0	0	0	1
ENSG00000040933	119	126	78	214	203	93	83	84	142	192	40
ENSG00000183513	117	214	18	98	61	37	99	179	114	19	151
ENSG00000115446	177	3	118	8	34	53	57	81	55	33	102
ENSG00000071073	64	924	632	1034	1968	613	703	184	1270	658	459
ENSG00000196872	0	0	0	9	9	0	0	0	0	27	4
ENSG00000135951	899	328	1724	468	988	452	321	589	995	724	88
ENSG00000241962	17	17	13	3	26	3	25	63	32	61	19
ENSG00000273045	86	117	100	67	108	126	108	91	86	361	185
ENSG00000144182	119	185	72	14	176	64	165	208	321	89	281
ENSG00000158411	191	24	118	155	176	118	38	358	435	38	33
ENSG00000185414	279	416	81	11	218	124	137	384	138	66	4
ENSG00000185674	16	5	0	1	1	0	0	2	51	0	0
ENSG00000144214	13	12	1	2	17	20	11	1	0	80	98
ENSG00000115514	2723	3169	5746	1205	4837	2421	4000	6526	7450	2266	4379
ENSG00000158417	7858	5480	10811	5234	6656	7371	3585	9115	7176	8783	7899
ENSG00000135945	896	1259	501	1448	895	277	354	418	468	1100	452
ENSG00000144218	294	310	78	178	463	27	68	194	183	189	349
ENSG00000170500	45	40	24	54	4	9	0	3	180	235	62
ENSG00000115526	1	51	71	8	111	32	0	25	28	20	7
ENSG00000115539	23332	27181	32393	11221	50821	24973	43021	30088	41446	23378	16215
ENSG00000170485	118	8	1	0	153	0	0	67	25	227	26
ENSG00000071082	2499	877	1246	1318	1003	1402	2327	1805	1388	1124	1177
ENSG00000204634	30	218	68	205	317	79	70	116	90	79	36
ENSG00000158435	312	428	465	1201	811	96	344	452	690	435	467
ENSG00000163162	186	255	71	203	162	124	102	216	94	171	260
ENSG00000196460	0	0	0	0	7	15	16	0	0	0	2
ENSG00000071054	645	307	249	1143	645	201	264	565	171	415	100
ENSG00000135953	11	85	106	0	23	10	2	6	8	50	0
ENSG00000198914	8	0	0	15	19	0	0	21	0	43	18
ENSG00000135972	1133	759	437	458	508	299	512	1085	856	760	847
ENSG00000135966	63	39	216	49	72	3	11	0	107	236	0
ENSG00000135974	3180	1564	2134	544	2000	1471	1581	2278	1401	683	2172
ENSG00000115641	0	5	2	64	80	1	0	50	838	454	135
ENSG00000071051	615	730	532	257	225	129	90	232	436	461	200
ENSG00000119147	0	0	0	12	0	4	0	3	0	5	0
ENSG00000115652	532	850	1463	554	827	781	187	422	802	1375	864
ENSG00000153165	333	145	110	150	179	140	200	114	121	827	75
ENSG00000254126	2	0	0	0	0	0	0	52	24	0	8
ENSG00000144057	0	2	0	8	0	0	0	0	0	7	48
ENSG00000196862	20	146	12	175	238	77	90	27	102	319	358
ENSG00000198075	0	0	2	31	2	0	0	0	2	0	0
ENSG00000135968	3986	1794	9567	4387	2688	1174	1581	1743	1769	5102	2127
ENSG00000169756	255	961	21	165	253	380	282	490	391	240	148
ENSG00000153201	4473	3977	4508	8459	7759	4452	9222	6028	5535	5377	4678
ENSG00000163006	212	262	476	374	234	129	201	212	739	277	265
ENSG00000135960	296	102	69	262	184	36	13	6	226	56	26
ENSG00000186522	714	1114	828	795	1142	933	620	1122	1053	1942	1054
ENSG00000198142	8	50	24	15	10	93	0	28	139	81	36
ENSG00000015568	73	247	114	405	331	160	152	77	243	440	187
ENSG00000144061	357	155	245	271	603	392	432	299	115	239	487
ENSG00000175701	1	9	1	27	11	12	26	6	2	5	4
ENSG00000256671	1	0	0	14	0	1	3	0	11	5	2
ENSG00000183054	61	44	46	88	154	42	38	65	71	170	48
ENSG00000169679	2599	7671	2685	1908	3580	2686	2611	2404	3840	1314	2122
ENSG00000153093	0	0	1	28	13	26	22	0	6	53	0
ENSG00000153094	2470	7450	1173	3138	8498	7029	3440	2734	2391	5353	5834
ENSG00000153107	313	981	366	1741	1845	345	470	657	607	646	671
ENSG00000153208	317	866	47	90	124	34	114	36	179	207	140
ENSG00000153214	13	127	102	242	28	174	221	16	594	119	0
ENSG00000144152	248	347	699	578	371	205	33	72	704	314	467
ENSG00000144161	56	73	134	120	48	45	16	21	106	96	31
ENSG00000188177	21	60	84	35	20	90	94	12	51	12	46
ENSG00000169629	51	243	103	88	440	151	164	33	198	331	95
ENSG00000114999	114	207	62	88	194	263	162	266	171	155	275
ENSG00000125630	107	808	151	355	341	49	126	147	126	202	346
ENSG00000125611	199	48	88	66	207	57	72	173	263	80	39
ENSG00000144136	566	281	102	105	425	343	32	346	193	89	444
ENSG00000144130	8	0	8	15	5	1	5	0	10	1	7
ENSG00000169607	4458	4157	6552	2051	3086	4147	6529	2957	6825	1879	3935
ENSG00000115008	2	0	53	7	10	17	21	39	47	0	34
ENSG00000136689	16	48	65	95	97	169	194	161	140	143	108
ENSG00000125637	22	0	3	45	1	0	17	28	2	3	16
ENSG00000125618	127	75	59	25	68	65	30	1	1	35	2
ENSG00000136682	898	521	411	262	916	1170	1308	474	430	534	995
ENSG00000144134	75	31	78	19	28	5	54	5	38	2	23
ENSG00000115084	525	1446	312	448	481	644	920	417	800	710	1139
ENSG00000115091	2436	1491	1228	749	539	570	838	991	1069	663	535
ENSG00000175497	251	72	109	75	144	107	2	22	198	129	111
ENSG00000088205	3545	2279	2542	839	2260	1506	2957	1543	2680	641	2283
ENSG00000125633	827	647	1676	502	676	181	135	384	654	149	188
ENSG00000125629	19	20	40	133	280	25	6	135	183	22	119
ENSG00000163064	352	108	55	105	127	64	28	216	56	488	171
ENSG00000186132	996	427	267	209	588	181	537	624	545	247	469
ENSG00000155368	1225	1170	367	1051	2513	1674	2050	2393	1283	3736	2104
ENSG00000171227	77	298	107	0	16	0	0	37	10	2	5
ENSG00000163075	1	146	131	0	132	43	161	58	77	10	130
ENSG00000144120	5	5	0	0	90	25	0	41	9	1	0
ENSG00000088179	7	66	15	50	39	17	66	121	24	50	50
ENSG00000115109	3075	5483	1657	1341	1998	2028	1651	1534	3721	495	2025
ENSG00000226479	160	287	192	80	702	165	108	81	167	295	359
ENSG00000144118	1140	2053	1212	799	1380	364	232	468	1221	1398	760
ENSG00000163083	0	0	0	8	69	4	0	8	0	55	1
ENSG00000115112	54	6	11	11	15	0	4	29	13	74	75
ENSG00000074054	112	273	136	326	491	230	283	220	182	132	522
ENSG00000155438	718	617	670	232	675	777	770	757	538	471	577
ENSG00000211460	4236	5553	3645	1134	2798	2546	2782	2378	4132	734	1663
ENSG00000155052	0	0	0	0	128	8	0	0	0	39	82
ENSG00000136717	31	3	1	27	1	0	4	1	1	99	1
ENSG00000186684	0	0	24	0	0	3	35	20	45	0	0
ENSG00000163161	150	458	157	79	65	168	48	51	115	53	9
ENSG00000169967	437	290	14	16	60	24	2	647	169	515	10
ENSG00000163166	10059	6976	8624	8734	6478	2572	1874	3317	6094	6500	5394
ENSG00000169994	37	27	105	63	122	10	3	0	40	48	3
ENSG00000072163	91	189	221	45	32	37	24	32	65	49	16
ENSG00000136709	1616	1431	4995	1361	757	617	584	1384	1963	1554	982
ENSG00000144231	1290	2545	862	571	1213	927	718	585	2288	647	423
ENSG00000144233	558	313	537	276	477	550	573	696	629	1223	527
ENSG00000136715	597	1048	1226	492	1141	508	364	252	724	821	321
ENSG00000136731	534	340	697	460	931	594	387	463	958	707	886
ENSG00000136720	12	0	0	2	2	0	21	46	109	13	24
ENSG00000222014	5	4	0	37	7	2	8	4	0	0	1
ENSG00000196604	49	31	87	96	153	68	117	95	81	37	115
ENSG00000152076	6	0	0	30	1	20	4	31	2	53	19
ENSG00000136699	646	913	346	292	628	329	398	560	569	761	430
ENSG00000152082	30	15	7	30	18	18	25	29	27	36	1
ENSG00000152086	2	341	380	202	0	2	105	0	286	69	134
ENSG00000136710	750	449	474	576	736	824	151	329	529	432	621
ENSG00000136718	6068	5983	2678	1161	1458	2922	1875	3298	3552	2269	1666
ENSG00000072135	0	1	7	7	1	5	10	0	22	115	9
ENSG00000196834	22	21	7	1	2	0	7	3	7	1	3
ENSG00000222038	34	4	14	0	7	2	3	14	2	0	6
ENSG00000152102	269	553	231	146	51	274	81	439	346	244	412
ENSG00000115762	2796	3319	1269	1733	4674	3056	3794	2566	2610	2986	2022
ENSG00000188219	25	0	29	79	99	26	99	115	82	49	18
ENSG00000233087	60	3	9	126	14	14	12	44	2	9	131
ENSG00000173272	96	48	8	71	32	71	27	30	74	118	50
ENSG00000075886	191	348	576	57	295	354	151	333	291	43	315
ENSG00000163040	0	0	0	6	62	4	0	6	21	0	29
ENSG00000183840	44	20	72	126	12	17	0	4	34	31	36
ENSG00000150551	232	508	106	597	582	280	156	152	160	505	165
ENSG00000176771	53	136	0	1	18	4	14	5	5	3	9
ENSG00000152127	1377	517	1044	2158	3108	797	552	352	2772	2069	1549
ENSG00000152128	84	180	55	42	173	61	93	39	72	248	80
ENSG00000082258	233	1149	1389	393	597	1279	922	1391	1050	869	1027
ENSG00000176601	43	0	0	1	44	27	3	20	19	0	38
ENSG00000115839	408	82	1125	222	235	93	142	143	435	247	401
ENSG00000121988	236	3	159	323	327	261	256	118	737	225	59
ENSG00000048991	376	1161	543	483	1034	379	660	794	1349	631	675
ENSG00000144224	4720	2277	5676	2982	1681	1327	1688	2378	3686	4818	2334
ENSG00000115850	0	13	6	21	0	1	0	0	2	0	0
ENSG00000076003	1551	4323	730	1475	1623	2070	1013	1027	1942	306	1534
ENSG00000115866	362	1098	241	446	575	427	475	367	638	491	619
ENSG00000121966	0	60	42	70	7	68	54	119	43	4	110
ENSG00000144229	250	48	54	242	307	29	61	53	66	340	384
ENSG00000150540	6	0	2	10	25	0	71	2	5	10	0
ENSG00000144228	420	404	238	229	74	161	77	307	335	193	179
ENSG00000168702	378	650	588	843	1011	92	134	189	406	357	181
ENSG00000115919	40	58	20	299	7	61	10	29	204	1	9
ENSG00000075884	156	265	404	372	774	200	368	62	478	731	171
ENSG00000121964	623	891	608	593	699	1796	1390	1102	936	754	1624
ENSG00000169554	34	85	2	120	129	36	35	0	1	59	1
ENSG00000121989	816	1254	529	539	605	1068	573	606	883	606	1736
ENSG00000115947	732	966	710	329	825	648	1107	720	775	315	1995
ENSG00000204406	237	262	349	238	527	240	712	451	531	907	483
ENSG00000135999	458	436	433	408	413	587	684	568	572	339	943
ENSG00000168280	74	73	236	144	36	45	45	23	29	33	141
ENSG00000150556	0	0	1	20	0	0	0	63	0	2	14
ENSG00000187123	30	35	48	256	282	59	9	80	0	88	27
ENSG00000168288	7012	8394	11824	4266	11116	9940	11375	8828	13821	10873	18258
[truncated: 12,045 more rows]
