# Supplementary material for: Long-Term Storage Does Not Affect the Expression Profiles of mRNA and Long Non-Coding RNA in Vitrified-Warmed Human Embryos
Source: Front Genet. 2022 Feb 1;12:751467. doi: 10.3389/fgene.2021.751467 (PMC8844023; doi:10.3389/fgene.2021.751467)
Supplement: Supplementary file 1 [file DataSheet1.zip › Supplementary Tables/Supplementary Table 3.xlsx]

## Sheet: Table S3
Table S3. The list of DEmRNAs between the fresh group and 8-year group.
ID	baseMean	log2FoldChange	lfcSE	stat	pvalue	padj	change
ENSG00000215277	23.7947	20.2597	2.49431	8.12236	4.57196e-16	5.70306e-12	UP
ENSG00000147434	15.4261	20.2495	2.88587	7.01679	2.27025e-12	1.41596e-08	UP
ENSG00000137745	46.2735	20.4343	3.58302	5.7031	1.17649e-08	4.74107e-05	UP
ENSG00000236444	142.956	8.54464	1.50985	5.65926	1.5203e-08	4.74107e-05	UP
ENSG00000159388	27.583	21.3151	3.84075	5.54972	2.86126e-08	7.13827e-05	UP
ENSG00000205718	734.236	4.36575	0.839781	5.19867	2.0072e-07	0.000417297	UP
ENSG00000184226	455.154	3.56208	0.715935	4.97542	6.51049e-07	0.00116017	UP
ENSG00000273802	467.175	4.16755	0.861806	4.83584	1.32587e-06	0.00160806	UP
ENSG00000111799	245.688	4.14965	0.860485	4.82245	1.41805e-06	0.00160806	UP
ENSG00000112419	66.0813	8.22651	1.6999	4.83941	1.30227e-06	0.00160806	UP
ENSG00000128791	365.324	2.6111	0.53984	4.83681	1.31939e-06	0.00160806	UP
ENSG00000101639	1171.17	2.34618	0.489362	4.79438	1.63181e-06	0.00169627	UP
ENSG00000111341	25.8318	8.69262	1.82928	4.75194	2.0147e-06	0.00193318	UP
ENSG00000105855	52.7337	9.48544	2.01451	4.70856	2.49472e-06	0.00207461	UP
ENSG00000147044	68.876	6.05323	1.28493	4.71093	2.46587e-06	0.00207461	UP
ENSG00000137801	76.4424	7.04751	1.51788	4.64299	3.43409e-06	0.0026773	UP
ENSG00000188107	138.175	4.45132	0.965257	4.61154	3.99702e-06	0.00292971	UP
ENSG00000132514	313.814	2.84872	0.619304	4.59987	4.22758e-06	0.00292971	UP
ENSG00000102038	65.8751	7.59427	1.65978	4.57548	4.75131e-06	0.00311936	UP
ENSG00000136205	205.014	3.47957	0.762852	4.56127	5.08461e-06	0.00317127	UP
ENSG00000172164	52.8165	6.51651	1.43687	4.53522	5.75423e-06	0.00341801	UP
ENSG00000113100	38.1388	8.55442	1.9021	4.49736	6.88023e-06	0.00390109	UP
ENSG00000135318	46.7898	8.24278	1.8454	4.46665	7.94541e-06	0.00430918	UP
ENSG00000111837	1965.95	2.02118	0.457125	4.4215	9.80168e-06	0.00509442	UP
ENSG00000135824	176.136	4.93778	1.12809	4.3771	1.20267e-05	0.00600083	UP
ENSG00000155636	131.165	3.98562	0.914079	4.36026	1.29906e-05	0.00601461	UP
ENSG00000119973	150.729	3.29956	0.756815	4.35979	1.30186e-05	0.00601461	UP
ENSG00000112972	351.314	2.40915	0.564488	4.26785	1.97368e-05	0.00848953	UP
ENSG00000237247	877.334	3.55072	0.83065	4.27463	1.91458e-05	0.00848953	UP
ENSG00000177380	94.8946	3.58351	0.843143	4.25018	2.13594e-05	0.00888125	UP
ENSG00000092621	70.3763	-4.77237	1.12508	-4.24183	2.21709e-05	0.00892129	DOWN
ENSG00000182795	44.478	8.44693	2.00555	4.21179	2.5336e-05	0.00957699	UP
ENSG00000139370	53.7534	5.29562	1.25636	4.21505	2.49721e-05	0.00957699	UP
ENSG00000185304	138.715	3.17687	0.75779	4.19229	2.76154e-05	0.0101316	UP
ENSG00000213516	510.179	-2.14793	0.518422	-4.14321	3.42471e-05	0.0115459	DOWN
ENSG00000152580	560.763	2.07419	0.500346	4.14551	3.39062e-05	0.0115459	UP
ENSG00000182053	411.695	3.80907	0.917099	4.15339	3.2759e-05	0.0115459	UP
ENSG00000143847	35.8665	9.01935	2.19781	4.1038	4.06428e-05	0.0126744	UP
ENSG00000168314	67.6042	4.05616	0.987395	4.10794	3.99202e-05	0.0126744	UP
ENSG00000111364	1040.48	-2.21268	0.53799	-4.11286	3.90786e-05	0.0126744	DOWN
ENSG00000164112	32.8708	-8.45749	2.06803	-4.08963	4.32057e-05	0.0131451	DOWN
ENSG00000143107	54.2453	6.25345	1.53298	4.07927	4.51764e-05	0.0134174	UP
ENSG00000278570	34.6354	-8.43499	2.08212	-4.05115	5.09676e-05	0.0147853	DOWN
ENSG00000184060	139.88	3.55811	0.882608	4.03135	5.54564e-05	0.0157219	UP
ENSG00000115459	220.06	2.28539	0.567675	4.02588	5.67623e-05	0.0157345	UP
ENSG00000139625	105.791	3.67012	0.915237	4.01002	6.0713e-05	0.0164638	UP
ENSG00000138399	1074.5	2.67436	0.66815	4.00264	6.26395e-05	0.0166248	UP
ENSG00000214891	32.3659	8.1046	2.02784	3.99667	6.42384e-05	0.016694	UP
ENSG00000179934	102.368	-5.81432	1.45737	-3.9896	6.61858e-05	0.016849	DOWN
ENSG00000167130	28.134	-8.62149	2.16607	-3.98024	6.88464e-05	0.0171758	DOWN
ENSG00000143452	511.523	3.84722	0.969352	3.96885	7.22191e-05	0.0176639	UP
ENSG00000118492	33.8448	8.50081	2.14483	3.96339	7.38917e-05	0.0177255	UP
ENSG00000112984	1126.83	-2.36715	0.598214	-3.95703	7.58875e-05	0.0178608	DOWN
ENSG00000179630	706.641	2.59564	0.658337	3.94271	8.05649e-05	0.0186105	UP
ENSG00000187475	34.0835	9.03622	2.3167	3.90047	9.60068e-05	0.0217743	UP
ENSG00000160392	653.564	-2.15112	0.55312	-3.88907	0.000100629	0.0224151	DOWN
ENSG00000018236	23.6527	8.54796	2.20675	3.87356	0.000107257	0.0234723	UP
ENSG00000150782	24.5687	8.03426	2.10252	3.82125	0.000132775	0.0278513	UP
ENSG00000246922	83.313	4.50776	1.17823	3.82586	0.000130314	0.0278513	UP
ENSG00000105700	236.113	-2.08071	0.544823	-3.81905	0.000133965	0.0278513	DOWN
ENSG00000233822	36.3515	5.153	1.35088	3.81455	0.000136431	0.0278991	UP
ENSG00000176101	811.437	-1.70228	0.448662	-3.79414	0.000148157	0.0292456	DOWN
ENSG00000188243	373.462	1.95014	0.514414	3.79099	0.00015005	0.0292456	UP
ENSG00000108506	526.861	2.97575	0.784472	3.79331	0.000148651	0.0292456	UP
ENSG00000256229	1641.37	2.01532	0.532735	3.78297	0.000154968	0.0297395	UP
ENSG00000146426	227.133	2.40957	0.638096	3.77619	0.000159244	0.030097	UP
ENSG00000049618	198.908	2.79416	0.740827	3.77167	0.000162158	0.0300993	UP
ENSG00000233436	80.4534	4.46311	1.18653	3.76148	0.000168908	0.0300993	UP
ENSG00000213967	31.6153	6.07925	1.61325	3.76833	0.000164342	0.0300993	UP
ENSG00000100242	16.8542	7.89622	2.099	3.7619	0.000168627	0.0300993	UP
ENSG00000073605	51.797	7.59865	2.02343	3.75532	0.000173118	0.0304151	UP
ENSG00000174944	54.2036	4.47795	1.19506	3.74705	0.000178929	0.0308617	UP
ENSG00000185760	23.0049	8.38489	2.23913	3.7447	0.000180608	0.0308617	UP
ENSG00000261787	305.433	3.36605	0.900787	3.73679	0.000186387	0.0309999	UP
ENSG00000065268	424.235	-3.03673	0.812417	-3.7379	0.000185567	0.0309999	DOWN
ENSG00000146285	49.1267	4.21541	1.13544	3.71257	0.000205162	0.0332362	UP
ENSG00000175197	2930.97	1.93462	0.520783	3.71483	0.00020334	0.0332362	UP
ENSG00000128203	128.926	2.94231	0.793973	3.7058	0.000210724	0.0336997	UP
ENSG00000164299	53.0285	-5.91163	1.59741	-3.70077	0.00021495	0.0339403	DOWN
ENSG00000145216	552.049	-1.68275	0.456813	-3.68368	0.000229893	0.0347146	DOWN
ENSG00000277224	51.4127	4.28178	1.16204	3.6847	0.00022897	0.0347146	UP
ENSG00000165688	284.74	-2.66118	0.721574	-3.68802	0.000226009	0.0347146	DOWN
ENSG00000128253	10406.4	2.60851	0.708359	3.68247	0.000230985	0.0347146	UP
ENSG00000139117	34.1264	7.73001	2.11797	3.64973	0.000262514	0.0389833	UP
ENSG00000108576	18.9528	7.9137	2.17775	3.63388	0.000279188	0.0401286	UP
ENSG00000176293	39.1138	-5.03555	1.38596	-3.63325	0.000279877	0.0401286	DOWN
ENSG00000160256	414.387	-3.17722	0.873194	-3.63862	0.000274108	0.0401286	DOWN
ENSG00000179859	459.064	2.25999	0.625264	3.61446	0.000300979	0.0426638	UP
ENSG00000140682	63.6846	5.72463	1.59159	3.59681	0.00032214	0.0451503	UP
ENSG00000130520	204.505	-2.36833	0.659583	-3.59065	0.000329854	0.0457177	DOWN
ENSG00000159224	482.21	2.09918	0.585461	3.58552	0.000336408	0.0461137	UP
ENSG00000178234	856.993	1.87545	0.52493	3.57276	0.000353235	0.047379	UP
ENSG00000168079	53.8005	4.17122	1.16689	3.57465	0.000350695	0.047379	UP
ENSG00000175265	190.78	2.5027	0.702048	3.56486	0.000364055	0.0478023	UP
ENSG00000126456	59.5105	-4.24789	1.1909	-3.56695	0.000361158	0.0478023	DOWN
ENSG00000228198	19.5445	7.03282	1.97529	3.5604	0.000370292	0.0481148	UP
ENSG00000128250	380.987	2.74547	0.772172	3.55551	0.000377245	0.048513	UP
