# Supplementary material for: Long-Term Storage Does Not Affect the Expression Profiles of mRNA and Long Non-Coding RNA in Vitrified-Warmed Human Embryos
Source: Front Genet. 2022 Feb 1;12:751467. doi: 10.3389/fgene.2021.751467 (PMC8844023; doi:10.3389/fgene.2021.751467)
Supplement: Supplementary file 1 [file DataSheet1.zip › Supplementary Tables/Supplementary Table 4.xlsx]

## Sheet: Table S4
Table S4. List of DEmRNAs between the fresh group and the 3-year group.
ID	baseMean	log2FoldChange	lfcSE	stat	pvalue	padj	change
ENSG00000172399	16.4124	-22.2147	2.69281	-8.24964	1.58873e-16	9.90888e-13	DOWN
ENSG00000215277	23.7947	20.6289	2.4932	8.27407	1.2946e-16	9.90888e-13	UP
ENSG00000147434	15.4261	19.3173	2.88835	6.68798	2.26269e-11	9.40825e-08	UP
ENSG00000137745	46.2735	21.9035	3.58153	6.11568	9.61461e-10	2.99832e-06	UP
ENSG00000189299	32.4629	-22.7135	3.79561	-5.98416	2.17511e-09	4.52206e-06	DOWN
ENSG00000102038	65.8751	9.92054	1.65535	5.99301	2.05997e-09	4.52206e-06	UP
ENSG00000112419	66.0813	9.75969	1.69757	5.74921	8.96596e-09	1.59773e-05	UP
ENSG00000115641	132.824	7.49089	1.34346	5.5758	2.46389e-08	3.84183e-05	UP
ENSG00000236444	142.956	8.20472	1.50998	5.43367	5.52063e-08	7.65159e-05	UP
ENSG00000188107	138.175	5.17421	0.964372	5.36537	8.07845e-08	0.000100771	UP
ENSG00000143452	511.523	5.16789	0.968905	5.33374	9.62087e-08	0.00010598	UP
ENSG00000137801	76.4424	8.07244	1.51646	5.32321	1.01953e-07	0.00010598	UP
ENSG00000101888	780.775	-2.9837	0.583101	-5.11695	3.1051e-07	0.000297946	DOWN
ENSG00000172164	52.8165	7.31466	1.43518	5.0967	3.45633e-07	0.000307959	UP
ENSG00000159388	27.583	19.4699	3.84345	5.06574	4.06819e-07	0.000338311	UP
ENSG00000115459	220.06	2.79747	0.566943	4.93431	8.0435e-07	0.000627091	UP
ENSG00000135318	46.7898	9.02968	1.84394	4.89694	9.73395e-07	0.000714243	UP
ENSG00000119326	812.64	2.55196	0.535435	4.76614	1.87788e-06	0.00130137	UP
ENSG00000182053	411.695	4.29421	0.916876	4.68352	2.81991e-06	0.00167672	UP
ENSG00000073605	51.797	9.49068	2.0201	4.69813	2.62561e-06	0.00167672	UP
ENSG00000177380	94.8946	3.94479	0.842307	4.68331	2.82275e-06	0.00167672	UP
ENSG00000125846	149.285	3.98005	0.855826	4.65054	3.31075e-06	0.00187719	UP
ENSG00000135824	176.136	5.10422	1.12789	4.52545	6.02673e-06	0.00326858	UP
ENSG00000077522	83.0293	4.34933	0.967996	4.49313	7.01837e-06	0.00350189	UP
ENSG00000147127	114.65	-6.60379	1.4694	-4.4942	6.98335e-06	0.00350189	DOWN
ENSG00000182795	44.478	8.76665	2.00488	4.37266	1.22743e-05	0.0049067	UP
ENSG00000124813	80.6146	4.97643	1.13814	4.37242	1.22876e-05	0.0049067	UP
ENSG00000136205	205.014	3.33591	0.762861	4.3729	1.22608e-05	0.0049067	UP
ENSG00000146809	92.8578	10.4559	2.38342	4.38692	1.14969e-05	0.0049067	UP
ENSG00000184785	32.3467	9.05124	2.06762	4.37761	1.19986e-05	0.0049067	UP
ENSG00000187753	46.9464	5.02308	1.15019	4.36716	1.25873e-05	0.0049067	UP
ENSG00000136111	25.9714	8.5305	1.94202	4.39258	1.12014e-05	0.0049067	UP
ENSG00000099250	26.7225	8.67801	1.9929	4.35445	1.33399e-05	0.0050425	UP
ENSG00000144026	26.9334	8.54026	1.98073	4.31167	1.62028e-05	0.00577468	UP
ENSG00000113100	38.1388	8.21256	1.90248	4.31678	1.58324e-05	0.00577468	UP
ENSG00000182903	3602.44	-3.03112	0.71004	-4.26895	1.96396e-05	0.00662119	DOWN
ENSG00000184060	139.88	3.77059	0.882232	4.27393	1.92062e-05	0.00662119	UP
ENSG00000139625	105.791	3.89165	0.914745	4.25436	2.09651e-05	0.00688207	UP
ENSG00000168026	28.9454	-8.09245	1.91158	-4.23339	2.30197e-05	0.00736276	DOWN
ENSG00000143107	54.2453	6.46155	1.53244	4.21651	2.48118e-05	0.00773755	UP
ENSG00000171860	35.134	-7.72876	1.85197	-4.17326	3.00272e-05	0.00913559	DOWN
ENSG00000173421	42.2464	-7.06201	1.70934	-4.13143	3.60512e-05	0.0107072	DOWN
ENSG00000155636	131.165	3.76768	0.914173	4.12141	3.76565e-05	0.0109239	UP
ENSG00000147853	77.21	-5.57778	1.36049	-4.09983	4.13456e-05	0.0117215	DOWN
ENSG00000139117	34.1264	8.6075	2.11603	4.06777	4.74657e-05	0.0128715	UP
ENSG00000140682	63.6846	6.47414	1.59039	4.07079	4.68545e-05	0.0128715	UP
ENSG00000137672	41.7088	-6.38928	1.57515	-4.0563	4.98559e-05	0.0130194	DOWN
ENSG00000179918	363.008	-2.59068	0.638859	-4.05517	5.00988e-05	0.0130194	DOWN
ENSG00000214891	32.3659	8.20952	2.02736	4.04936	5.13588e-05	0.0130745	UP
ENSG00000139292	91.1039	4.09412	1.01657	4.0274	5.63966e-05	0.0140698	UP
ENSG00000120594	28.898	8.59382	2.16589	3.96779	7.25418e-05	0.0176761	UP
ENSG00000186951	29.5853	7.60446	1.91835	3.96406	7.36858e-05	0.0176761	UP
ENSG00000228198	19.5445	7.74256	1.97233	3.9256	8.65145e-05	0.0203619	UP
ENSG00000146426	227.133	2.49789	0.637883	3.9159	9.00675e-05	0.0208056	UP
ENSG00000185038	51.8055	5.91073	1.53491	3.85086	0.000117703	0.0255524	UP
ENSG00000019582	28.4058	7.41369	1.93094	3.83942	0.000123328	0.0255524	UP
ENSG00000183072	91.0778	-5.30886	1.37883	-3.85026	0.000117994	0.0255524	DOWN
ENSG00000135314	2293.59	2.02843	0.527874	3.84265	0.000121715	0.0255524	UP
ENSG00000105855	52.7337	7.73753	2.01698	3.83619	0.000124956	0.0255524	UP
ENSG00000139915	122.955	2.99018	0.774876	3.85891	0.000113892	0.0255524	UP
ENSG00000034713	5874.19	2.04144	0.531765	3.83899	0.000123543	0.0255524	UP
ENSG00000127241	22.5177	8.22721	2.17221	3.78748	0.000152181	0.0297208	UP
ENSG00000153404	25.3122	-7.13211	1.88125	-3.79116	0.000149947	0.0297208	DOWN
ENSG00000113140	72.4639	5.68153	1.50028	3.78698	0.000152488	0.0297208	UP
ENSG00000253293	21.4248	-7.81167	2.06492	-3.78303	0.000154932	0.0297326	DOWN
ENSG00000205838	274.577	3.01848	0.798874	3.77842	0.000157829	0.0298296	UP
ENSG00000188315	24.9597	-6.83128	1.81277	-3.76842	0.000164283	0.0305861	DOWN
ENSG00000092421	189.767	2.48823	0.663118	3.75232	0.000175204	0.0316738	UP
ENSG00000246922	83.313	4.42099	1.17817	3.75242	0.000175132	0.0316738	UP
ENSG00000233822	36.3515	5.01878	1.35088	3.71519	0.000203053	0.0361841	UP
ENSG00000179630	706.641	2.43644	0.658345	3.70086	0.00021487	0.0377505	UP
ENSG00000177238	22.3506	8.26933	2.24383	3.68537	0.00022837	0.0395651	UP
ENSG00000198681	128.807	-4.28026	1.165	-3.67403	0.000238754	0.0407975	DOWN
ENSG00000118492	33.8448	7.87216	2.14574	3.66873	0.000243756	0.0410893	UP
ENSG00000174417	27.9043	8.55692	2.33965	3.65734	0.000254843	0.0423855	UP
ENSG00000187676	59.703	4.27934	1.17185	3.65178	0.000260427	0.0427444	UP
ENSG00000178150	187.809	-3.6216	0.993998	-3.64347	0.000268987	0.0435758	DOWN
ENSG00000111799	245.688	3.12305	0.861095	3.62683	0.000286917	0.0457572	UP
ENSG00000161405	33.5758	7.43893	2.05254	3.62426	0.000289788	0.0457572	UP
ENSG00000172461	186.899	3.31453	0.916144	3.61791	0.000296995	0.0463089	UP
ENSG00000128253	10406.4	2.55915	0.708357	3.6128	0.000302913	0.0466486	UP
ENSG00000137869	193.845	11.7259	3.25114	3.6067	0.000310118	0.0471757	UP
ENSG00000173083	102.519	-4.58849	1.27654	-3.59446	0.000325061	0.0485837	DOWN
ENSG00000165120	89.9768	4.07805	1.13507	3.59278	0.000327163	0.0485837	UP
ENSG00000137941	77.1285	3.85467	1.0753	3.58473	0.000337425	0.0495181	UP
ENSG00000124772	22.5986	8.17591	2.28337	3.58064	0.000342752	0.0496149	UP
ENSG00000119973	150.729	2.70999	0.757372	3.57815	0.00034604	0.0496149	UP
