# Supplementary material for: Long-Term Storage Does Not Affect the Expression Profiles of mRNA and Long Non-Coding RNA in Vitrified-Warmed Human Embryos
Source: Front Genet. 2022 Feb 1;12:751467. doi: 10.3389/fgene.2021.751467 (PMC8844023; doi:10.3389/fgene.2021.751467)
Supplement: Supplementary file 1 [file DataSheet1.zip › Supplementary Tables/Supplementary Table 5.xlsx]

## Sheet: Table S5
Table S5. List of DEmRNAs between the fresh group and frozen group.
ID	baseMean	log2FoldChange	lfcSE	stat	pvalue	padj	change
ENSG00000236444	142.956	8.38625	1.40215	5.98101	2.21752e-09	2.84176e-05	UP
ENSG00000188107	138.175	4.85729	0.857741	5.66288	1.48849e-08	5.26923e-05	UP
ENSG00000112419	66.0813	9.18782	1.61527	5.68811	1.2845e-08	5.26923e-05	UP
ENSG00000102038	65.8751	9.18283	1.62651	5.64574	1.64471e-08	5.26923e-05	UP
ENSG00000137801	76.4424	7.64929	1.42927	5.35187	8.70482e-08	0.000223104	UP
ENSG00000143452	511.523	4.6542	0.885682	5.25494	1.48076e-07	0.000316266	UP
ENSG00000115459	220.06	2.56428	0.498149	5.14763	2.63802e-07	0.000338062	UP
ENSG00000136205	205.014	3.40937	0.658003	5.18139	2.20242e-07	0.000338062	UP
ENSG00000172164	52.8165	6.97132	1.34265	5.1922	2.07822e-07	0.000338062	UP
ENSG00000177380	94.8946	3.77428	0.731431	5.16013	2.46784e-07	0.000338062	UP
ENSG00000135318	46.7898	8.68931	1.70224	5.10463	3.3144e-07	0.000386127	UP
ENSG00000135824	176.136	5.02345	0.988432	5.08225	3.73e-07	0.000398333	UP
ENSG00000182053	411.695	4.07181	0.804497	5.06131	4.16383e-07	0.000410457	UP
ENSG00000155636	131.165	3.88156	0.789151	4.91865	8.71442e-07	0.000797681	UP
ENSG00000113100	38.1388	8.39352	1.73804	4.8293	1.37016e-06	0.00111159	UP
ENSG00000184060	139.88	3.66756	0.759842	4.82674	1.38786e-06	0.00111159	UP
ENSG00000111799	245.688	3.72561	0.777223	4.79349	1.63905e-06	0.00116691	UP
ENSG00000139625	105.791	3.78433	0.788101	4.80183	1.57222e-06	0.00116691	UP
ENSG00000205718	734.236	3.77662	0.79283	4.76346	1.903e-06	0.00128352	UP
ENSG00000182795	44.478	8.61576	1.82961	4.70907	2.48845e-06	0.00151855	UP
ENSG00000105855	52.7337	8.86151	1.87861	4.71706	2.39276e-06	0.00151855	UP
ENSG00000073605	51.797	8.83546	1.88773	4.68046	2.86225e-06	0.00165767	UP
ENSG00000128791	365.324	2.29899	0.492023	4.67253	2.97515e-06	0.00165767	UP
ENSG00000143107	54.2453	6.3639	1.3793	4.61386	3.95265e-06	0.00211055	UP
ENSG00000184226	455.154	3.0777	0.670764	4.58835	4.46769e-06	0.00229014	UP
ENSG00000119973	150.729	3.03457	0.664801	4.56463	5.0038e-06	0.0024663	UP
ENSG00000146426	227.133	2.45443	0.543905	4.5126	6.4037e-06	0.00303939	UP
ENSG00000147044	68.876	5.42089	1.20506	4.49845	6.84521e-06	0.00313291	UP
ENSG00000214891	32.3659	8.1581	1.83972	4.43443	9.23145e-06	0.00396184	UP
ENSG00000179630	706.641	2.51827	0.568019	4.43343	9.27469e-06	0.00396184	UP
ENSG00000132514	313.814	2.47442	0.569226	4.347	1.38013e-05	0.00570529	UP
ENSG00000246922	83.313	4.46454	1.0308	4.33114	1.4834e-05	0.00594053	UP
ENSG00000140682	63.6846	6.14576	1.42516	4.31234	1.61537e-05	0.00627303	UP
ENSG00000077522	83.0293	3.83536	0.893233	4.2938	1.7564e-05	0.00662008	UP
ENSG00000111341	25.8318	7.83362	1.82921	4.28252	1.84786e-05	0.00674266	UP
ENSG00000139117	34.1264	8.2342	1.92797	4.27091	1.94677e-05	0.00674266	UP
ENSG00000136111	25.9714	7.84089	1.83412	4.27502	1.91116e-05	0.00674266	UP
ENSG00000237247	877.334	3.16945	0.74381	4.2611	2.0342e-05	0.00686008	UP
ENSG00000233822	36.3515	5.0887	1.19831	4.24655	2.17085e-05	0.00713321	UP
ENSG00000118492	33.8448	8.2201	1.94348	4.22957	2.34139e-05	0.00750123	UP
ENSG00000128253	10406.4	2.58403	0.614079	4.20798	2.57662e-05	0.0080535	UP
ENSG00000187753	46.9464	4.46235	1.065	4.19001	2.7894e-05	0.008511	UP
ENSG00000273802	467.175	3.49294	0.83905	4.16296	3.14142e-05	0.00936217	UP
ENSG00000228198	19.5445	7.43118	1.79155	4.1479	3.35539e-05	0.00977258	UP
ENSG00000119326	812.64	2.12808	0.516731	4.11836	3.81582e-05	0.0105168	UP
ENSG00000099250	26.7225	7.8812	1.9147	4.11616	3.85229e-05	0.0105168	UP
ENSG00000139915	122.955	2.77053	0.673928	4.11102	3.93917e-05	0.0105168	UP
ENSG00000125846	149.285	3.37835	0.820899	4.11543	3.86456e-05	0.0105168	UP
ENSG00000135314	2293.59	1.87579	0.457198	4.1028	4.08176e-05	0.010675	UP
ENSG00000146809	21.8942	7.59211	1.86138	4.07876	4.52765e-05	0.0114203	UP
ENSG00000150782	24.5687	7.75755	1.90235	4.07787	4.54495e-05	0.0114203	UP
ENSG00000143847	35.8665	8.30485	2.04451	4.06202	4.86496e-05	0.0119893	UP
ENSG00000137941	77.1285	3.75534	0.935293	4.01515	5.94082e-05	0.0139571	UP
ENSG00000120594	28.898	7.9945	1.99205	4.0132	5.99016e-05	0.0139571	UP
ENSG00000139292	91.1039	3.66163	0.912258	4.01381	5.97456e-05	0.0139571	UP
ENSG00000185038	51.8055	5.50927	1.37516	4.00627	6.16853e-05	0.014116	UP
ENSG00000184785	32.3467	8.15676	2.03865	4.00107	6.30578e-05	0.0141769	UP
ENSG00000186951	29.5853	7.06199	1.7813	3.96452	7.35435e-05	0.0162493	UP
ENSG00000166173	45.9675	4.53943	1.14849	3.95251	7.73349e-05	0.0167974	UP
ENSG00000019582	28.4058	7.00313	1.77412	3.94739	7.90091e-05	0.016875	UP
ENSG00000213967	31.6153	5.73949	1.45931	3.93301	8.38896e-05	0.0176237	UP
ENSG00000169641	6425.81	1.55544	0.397626	3.91181	9.16056e-05	0.0189343	UP
ENSG00000139370	53.7534	4.6153	1.18278	3.90206	9.53759e-05	0.0194007	UP
ENSG00000124813	80.6146	4.26467	1.09752	3.88572	0.000102027	0.0202847	UP
ENSG00000161405	33.5758	7.24629	1.86762	3.87997	0.000104471	0.0202847	UP
ENSG00000128203	128.926	2.69366	0.693615	3.88351	0.00010296	0.0202847	UP
ENSG00000204611	652.607	2.02628	0.524056	3.86652	0.000110399	0.0211158	UP
ENSG00000049618	198.908	2.50913	0.65311	3.84182	0.000122126	0.0226818	UP
ENSG00000187676	59.703	3.96375	1.03098	3.84463	0.000120732	0.0226818	UP
ENSG00000115641	132.824	6.63918	1.73158	3.83419	0.000125981	0.0227386	UP
ENSG00000127241	22.5177	7.6349	1.99121	3.83429	0.000125926	0.0227386	UP
ENSG00000174944	54.2036	4.07292	1.06421	3.82719	0.000129615	0.0227537	UP
ENSG00000146285	49.1267	3.84618	1.00481	3.82776	0.000129315	0.0227537	UP
ENSG00000172461	186.899	3.06712	0.802613	3.82141	0.000132689	0.0229784	UP
ENSG00000187475	34.0835	8.23207	2.17344	3.78758	0.000152119	0.02565	UP
ENSG00000166971	870.543	1.93736	0.511386	3.78846	0.000151584	0.02565	UP
ENSG00000175265	190.78	2.30458	0.609091	3.78363	0.000154556	0.0257225	UP
ENSG00000185304	138.715	2.68281	0.712139	3.76726	0.000165048	0.0258769	UP
ENSG00000111837	1965.95	1.65944	0.440416	3.76788	0.000164637	0.0258769	UP
ENSG00000175197	2930.97	1.72366	0.457633	3.76646	0.00016558	0.0258769	UP
ENSG00000168348	19.139	7.40009	1.96465	3.76662	0.000165473	0.0258769	UP
ENSG00000180998	54.9677	6.0826	1.61489	3.76657	0.000165506	0.0258769	UP
ENSG00000113638	614.936	1.72875	0.460127	3.75712	0.000171881	0.0261078	UP
ENSG00000165120	89.9768	3.75074	0.999536	3.75248	0.000175095	0.0261078	UP
ENSG00000121039	1593.88	1.9412	0.516957	3.75504	0.000173313	0.0261078	UP
ENSG00000140105	1016.71	-1.3208	0.351994	-3.75232	0.000175207	0.0261078	DOWN
ENSG00000174417	27.9043	7.94405	2.13615	3.71887	0.000200116	0.0284943	UP
ENSG00000108576	18.9528	7.38724	1.98281	3.72564	0.000194819	0.0284943	UP
ENSG00000185829	137.339	2.91127	0.782336	3.72125	0.000198236	0.0284943	UP
ENSG00000128250	380.987	2.5154	0.676231	3.71973	0.000199432	0.0284943	UP
ENSG00000100242	16.8542	7.21552	1.94998	3.70031	0.000215335	0.0303243	UP
ENSG00000182183	16.8547	7.21558	1.95259	3.69539	0.000219547	0.0305815	UP
ENSG00000185760	23.0049	7.66468	2.07751	3.68935	0.000224825	0.0309799	UP
ENSG00000085465	89.5703	4.18462	1.13593	3.68388	0.00022971	0.0310116	UP
ENSG00000124772	22.5986	7.63927	2.07435	3.68273	0.000230751	0.0310116	UP
ENSG00000124721	27.9229	7.94429	2.15973	3.67836	0.000234735	0.0310116	UP
ENSG00000129455	120.803	3.24707	0.882686	3.67863	0.00023449	0.0310116	UP
ENSG00000112320	71.032	2.76905	0.755249	3.66641	0.000245982	0.0321659	UP
ENSG00000214253	506.565	1.45421	0.397632	3.65719	0.000254998	0.032678	UP
ENSG00000018236	23.6527	7.70442	2.10622	3.65794	0.000254246	0.032678	UP
ENSG00000103067	24.9415	6.81555	1.86527	3.65393	0.000258256	0.0327679	UP
ENSG00000264364	213.196	2.06211	0.56507	3.64929	0.000262964	0.033038	UP
ENSG00000256525	311.93	2.15896	0.592206	3.64562	0.000266745	0.0331878	UP
ENSG00000188243	373.462	1.6784	0.461922	3.63352	0.000279582	0.0344504	UP
ENSG00000181817	1819.37	1.61033	0.444463	3.6231	0.000291091	0.0348629	UP
ENSG00000109323	70.652	4.12475	1.13798	3.62463	0.000289373	0.0348629	UP
ENSG00000155629	51.6105	-3.97852	1.09719	-3.62612	0.000287716	0.0348629	DOWN
ENSG00000169064	17.6424	6.31037	1.74416	3.61801	0.00029688	0.0349589	UP
ENSG00000111684	49.5232	3.35057	0.926792	3.61523	0.000300076	0.0349589	UP
ENSG00000183496	288.739	2.30674	0.637649	3.61757	0.000297383	0.0349589	UP
ENSG00000112561	22.6652	7.64248	2.13362	3.58193	0.000341065	0.0389457	UP
ENSG00000172748	2755.19	1.77181	0.49468	3.58172	0.000341337	0.0389457	UP
ENSG00000256229	1641.37	1.72172	0.480909	3.58014	0.000343415	0.0389457	UP
ENSG00000118058	146.631	3.10613	0.869074	3.57406	0.000351485	0.0394983	UP
ENSG00000177084	332.243	1.72313	0.482417	3.57186	0.000354452	0.0394983	UP
ENSG00000261787	305.433	2.90783	0.814629	3.56951	0.000357648	0.0395108	UP
ENSG00000183475	334.409	2.28369	0.64181	3.55819	0.000373414	0.0408999	UP
ENSG00000124370	111.857	3.2699	0.91977	3.55513	0.000377793	0.0410289	UP
ENSG00000005187	22.8521	7.65586	2.16094	3.54285	0.000395835	0.0426271	UP
ENSG00000107020	703.654	2.14045	0.607847	3.52135	0.000429349	0.0458509	UP
ENSG00000177873	28.8342	5.47283	1.55747	3.51391	0.000441558	0.046765	UP
ENSG00000160072	157.844	-1.9012	0.542175	-3.50662	0.000453838	0.0476716	DOWN
ENSG00000178234	856.993	1.63101	0.465547	3.50342	0.000459318	0.0478549	UP
ENSG00000162733	93.7643	4.42119	1.26557	3.49343	0.000476866	0.0488883	UP
ENSG00000134575	16.4652	7.18314	2.05509	3.49529	0.000473545	0.0488883	UP
ENSG00000174837	190.596	3.0299	0.868089	3.49032	0.00048245	0.0490682	UP
ENSG00000213853	28.2335	4.69042	1.34564	3.48564	0.00049096	0.0495405	UP
ENSG00000205221	13.9471	6.94167	1.99382	3.4816	0.000498437	0.0499021	UP
