# Supplementary material for: Long-Term Storage Does Not Affect the Expression Profiles of mRNA and Long Non-Coding RNA in Vitrified-Warmed Human Embryos
Source: Front Genet. 2022 Feb 1;12:751467. doi: 10.3389/fgene.2021.751467 (PMC8844023; doi:10.3389/fgene.2021.751467)
Supplement: Supplementary file 1 [file DataSheet1.zip › Supplementary Tables/Supplementary Table 6.xlsx]

## Sheet: Table S6
Table S6. BP GO terms of DEmRNAs between the fresh group and frozen group.
Category	Term	Description	LogP	Log(q-value)	InTerm_InList	Genes	Symbols
GO Biological Processes	GO:2000191	regulation of fatty acid transport	-3.49695	0	3/30	5465,7057,51024,7041,8573,57045,3696,10162,860,8829,80004,1649,3606,144811,972,88,1272,6532,56479,2015,2274,8549	PPARA,THBS1,FIS1,TGFB1I1,CASK,TWSG1,ITGB8,LPCAT3,RUNX2,NRP1,ESRP2,DDIT3,IL18,LACC1,CD74,ACTN2,CNTN1,SLC6A4,KCNQ5,ADGRE1,FHL2,LGR5
GO Biological Processes	GO:0090288	negative regulation of cellular response to growth factor stimulus	-2.93582	0	5/176	5.4657e+20	PPARA,TGFB1I1,THBS1,CASK,TWSG1
GO Biological Processes	GO:0007179	transforming growth factor beta receptor signaling pathway	-2.63611	0	5/206	3696,5465,7041,7057,57045	ITGB8,PPARA,TGFB1I1,THBS1,TWSG1
GO Biological Processes	GO:2001235	positive regulation of apoptotic signaling pathway	-1.37542	0	3/173	1649,7057,51024	DDIT3,THBS1,FIS1
GO Biological Processes	GO:0007160	cell-matrix adhesion	-3.22362	0	6/231	88,2013,3696,7057,8573,8829,5212,1007,9749,972,51024,3606	ACTN2,EMP2,ITGB8,THBS1,CASK,NRP1,VIT,CDH9,PHACTR2,CD74,FIS1,IL18
GO Biological Processes	GO:0032102	negative regulation of response to external stimulus	-2.79379	0	7/381	4907,5465,7057,8573,8829,10162,11202,8549,80004,2834,6532,55084	NT5E,PPARA,THBS1,CASK,NRP1,LPCAT3,KLK8,LGR5,ESRP2,PRLHR,SLC6A4,SOBP
GO Biological Processes	GO:0030155	regulation of cell adhesion	-2.78173	0	10/734	972,2013,3606,5212,5465,7057,8573,8829,10690,57045,1649,6532,7041,11202,4907,144811,1272,7786,22806,4297,5693,4921,121260,11232,2015,7942,10462	CD74,EMP2,IL18,VIT,PPARA,THBS1,CASK,NRP1,FUT9,TWSG1,DDIT3,SLC6A4,TGFB1I1,KLK8,NT5E,LACC1,CNTN1,MAP3K12,IKZF3,KMT2A,PSMB5,DDR2,SLC15A4,POLG2,ADGRE1,TFEB,CLEC10A
GO Biological Processes	GO:0007040	lysosome organization	-2.4059	0	3/71	53,7942,64400	ACP2,TFEB,AKTIP
GO Biological Processes	GO:0055013	cardiac muscle cell development	-2.30712	0	3/77	88,2274,5465,7798,8829,55803,63917	ACTN2,FHL2,PPARA,LUZP1,NRP1,ADAP2,GALNT11
GO Biological Processes	GO:0046942	carboxylic acid transport	-2.30416	0	6/352	5465,7057,8497,8541,51024,121260,6532,8573	PPARA,THBS1,PPFIA4,PPFIA3,FIS1,SLC15A4,SLC6A4,CASK
GO Biological Processes	GO:0019216	regulation of lipid metabolic process	-1.90868	0	6/428	972,2274,5465,10162,26230,157506	CD74,FHL2,PPARA,LPCAT3,TIAM2,RDH10
GO Biological Processes	GO:0048863	stem cell differentiation	-1.54828	0	4/258	4297,5693,8829,157506	KMT2A,PSMB5,NRP1,RDH10
GO Biological Processes	GO:0007018	microtubule-based movement	-2.0267	0	5/288	1769,4117,25777,79740,140735,88,2013,8829,63917	DNAH8,MAK,SUN2,ZBBX,DYNLL2,ACTN2,EMP2,NRP1,GALNT11
GO Biological Processes	GO:0048640	negative regulation of developmental growth	-1.89372	0	3/109	5465,6532,8829,4921,57699,157506,346007,4256	PPARA,SLC6A4,NRP1,DDR2,CPNE5,RDH10,EYS,MGP
GO Biological Processes	GO:0044706	multi-multicellular organism process	-1.88047	0	4/204	2013,2834,5016,6532	EMP2,PRLHR,OVGP1,SLC6A4
GO Biological Processes	GO:0043281	regulation of cysteine-type endopeptidase activity involved in apoptotic process	-1.85232	0	4/208	5988,7057,51024,80759,10162,55848	RFPL1,THBS1,FIS1,KHDC1,LPCAT3,PLGRKT
GO Biological Processes	GO:0030278	regulation of ossification	-1.84539	0	4/209	860,4256,4921,57045,2274,3696	RUNX2,MGP,DDR2,TWSG1,FHL2,ITGB8
GO Biological Processes	GO:0043062	extracellular structure organization	-1.78144	0	6/457	1303,3696,4921,5212,7057,10162,55848	COL12A1,ITGB8,DDR2,VIT,THBS1,LPCAT3,PLGRKT
GO Biological Processes	GO:0006163	purine nucleotide metabolic process	-1.76885	0	7/594	4907,5465,6296,8573,51024,84693,144811,2013	NT5E,PPARA,ACSM3,CASK,FIS1,MCEE,LACC1,EMP2
GO Biological Processes	GO:0046777	protein autophosphorylation	-1.67217	0	4/236	4117,4921,7786,84206	MAK,DDR2,MAP3K12,MEX3B
GO Biological Processes	GO:0051098	regulation of binding	-1.63829	0	5/362	1649,5465,8829,55323,64400	DDIT3,PPARA,NRP1,LARP6,AKTIP
GO Biological Processes	GO:0051592	response to calcium ion	-1.56092	0	3/146	7057,57699,144402	THBS1,CPNE5,CPNE8
GO Biological Processes	GO:0048568	embryonic organ development	-1.42298	0	5/414	4297,5426,7942,55084,157506	KMT2A,POLE,TFEB,SOBP,RDH10
