# Supplementary material for: Long-Term Storage Does Not Affect the Expression Profiles of mRNA and Long Non-Coding RNA in Vitrified-Warmed Human Embryos
Source: Front Genet. 2022 Feb 1;12:751467. doi: 10.3389/fgene.2021.751467 (PMC8844023; doi:10.3389/fgene.2021.751467)
Supplement: Supplementary file 1 [file DataSheet1.zip › Supplementary Tables/Supplementary Table 7.xlsx]

## Sheet: Table S7
Table S7. Processed gene expression matrix of lncRNAs.
Geneid	Fresh_1	Fresh_2	Fresh_3	8-year_1	8-year_2	8-year_3	8-year_4	3-year_1	3-year_2	3-year_3	3-year_4
LINC01725	0	82	0	31	13	11	0	0	2	27	77
lnc-ZFHX3-27	3	25	17	77	57	30	39	42	5	137	41
PIK3CD-AS2	11	5	44	34	0	0	0	38	0	56	0
SNHG12	1088	651	837	863	849	1133	1245	567	1096	423	233
NNT-AS1	37	5	78	14	40	155	45	120	20	32	291
DUBR	1	210	15	35	82	7	6	0	17	25	25
lnc-HOMER2-2	112	65	70	2	169	104	40	60	37	48	104
SNHG1	1829	752	2367	2008	2667	2765	5113	3800	2054	1439	1423
LINC00922	21	57	29	58	195	10	12	17	34	82	102
lnc-GRHL2-4	9	0	1	37	4	0	0	0	9	21	0
lnc-KCNC2-2	115	226	4	99	57	200	28	130	85	101	214
lnc-NAA50-3	29	170	65	90	30	243	56	150	55	84	21
LIFR-AS1	0	30	0	0	31	3	43	0	2	12	0
lnc-DCAF1-1	109	49	34	12	111	55	19	2	87	31	73
lnc-PABPC4L-5	0	7	0	19	79	3	0	17	10	2	26
PRR7-AS1	0	43	42	24	9	0	2	15	12	47	7
LINC00958	852	350	335	120	813	241	252	511	123	550	616
ZNF674-AS1	241	326	683	0	424	420	591	99	70	6	381
TRHDE-AS1	0	58	0	176	99	79	0	37	0	60	21
LINC02327	221	79	283	30	117	75	88	131	7	213	138
lnc-ENPP1-1	0	0	3	7	29	11	7	0	9	19	3
lnc-CRYBA4-52	138	159	17	128	244	130	315	156	235	196	267
lnc-MAPK6-3	19	6	56	76	43	50	0	121	4	31	83
lnc-UQCRHL-1	16	40	23	112	32	49	52	2	15	16	42
SNHG6	805	203	126	430	336	616	1077	462	319	386	408
PCED1B-AS1	12	7	0	22	54	0	0	7	18	0	0
SOCS2-AS1	371	154	467	496	767	469	327	142	682	537	470
LINC00200	22	78	46	0	0	0	14	0	18	1	0
SNAP25-AS1	35	39	0	19	0	15	0	6	6	2	23
lnc-ZNF644-1	2	1	1	23	2	3	0	11	75	2	26
MIR205HG	0	30	0	27	1	17	11	0	0	0	0
MALINC1	0	142	72	68	41	216	0	2	34	1449	292
HDAC2-AS2	91	255	80	359	715	337	93	242	253	880	824
lnc-MEIS2-2	41	45	37	0	26	0	0	7	11	0	14
STXBP5-AS1	2	20	20	87	32	66	4	16	35	75	60
lnc-ZNF681-2	6	24	7	61	54	16	23	59	20	11	17
lnc-NINJ1-2	0	51	5	4	0	10	3	0	3	5	3
lnc-CCDC8-1	81	144	22	27	25	39	20	76	95	63	16
LINC01124	329	295	224	67	138	153	143	211	303	116	156
lnc-CPM-2	46	44	16	96	27	20	21	32	22	6	23
lnc-HMGB2-3	0	14	3	39	23	0	0	6	0	0	2
lnc-GPR63-1	2	0	17	6	11	1	0	13	4	42	9
lnc-CIT-1	60	15	14	35	22	24	2	9	8	13	44
DCTN1-AS1	25	26	33	71	11	4	0	25	99	34	7
lnc-DIAPH1-1	16	30	492	231	553	326	285	238	218	546	171
ZFHX4-AS1	0	7	0	0	3	10	0	0	15	0	0
MEF2C-AS1	11	29	31	213	264	92	1	31	34	231	68
RAB30-AS1	21	9	29	65	0	2	161	0	7	0	0
LINC00158	21	0	0	144	1	0	73	5	1	5	10
ZNF529-AS1	106	139	98	80	67	75	120	277	98	46	525
lnc-IQCG-1	55	65	69	63	54	0	5	44	5	7	1
MIR4500HG	76	255	5	106	607	56	119	117	103	211	63
lnc-SPRYD3-1	3880	3560	3450	2427	2486	2705	2433	2867	2946	2230	2743
lnc-JAM3-3	19	25	20	50	32	36	0	0	3	2	35
LINC01504	0	33	18	14	24	44	0	0	3	122	4
lnc-HTR4-1	128	41	0	15	0	8	6	20	13	55	45
lnc-INTS14-1	0	0	2	1	8	13	0	0	22	1	2
lnc-LRBA-1	0	0	0	46	3	183	58	42	0	15	73
lnc-ITGAL-2	0	0	22	24	0	0	0	5	4	0	0
lnc-NXPH1-2	8	6	0	1	14	0	49	0	37	2	2
SNHG11	193	591	711	42	566	210	254	219	195	1139	1086
lnc-PNMA2-1	587	1281	1339	667	354	597	1680	1419	745	1115	2137
lnc-ANP32A-3	193	394	491	248	475	922	423	312	265	261	486
PART1	5	19	9	32	16	1	10	0	78	7	2
WEE2-AS1	290	835	408	830	412	545	203	95	523	172	663
GMDS-DT	11	126	94	155	401	3	3	81	58	2118	102
LINC02456	0	0	2	13	6	4	20	12	17	1	18
SOX2-OT	145	278	1	49	62	54	148	65	26	169	181
PTPRG-AS1	453	853	413	193	814	102	67	106	461	543	303
lnc-SLC39A11-1	14	0	0	45	10	0	18	0	1	0	37
LINC00668	196	182	96	20	23	76	8	73	3	12	44
lnc-PTS-1	0	45	89	9	48	10	11	3	28	14	77
TRAF3IP2-AS1	121	102	148	783	94	180	312	372	240	427	192
LINC01266	15	111	18	45	67	83	98	19	73	171	250
lnc-ZNF708-2	1633	1720	1937	5413	2162	4633	3334	7697	3920	1065	4608
MIR924HG	4	56	1	13	0	3	68	0	1	0	13
lnc-PPARA-1	0	0	0	0	0	40	0	7	50	91	11
lnc-LARP1B-1	0	22	1	0	13	0	0	0	5	128	59
lnc-BOLL-1	93	449	141	154	396	231	349	520	254	407	1267
ATP6V0E2-AS1	78	91	32	154	44	59	31	2	21	58	61
HAGLR	113	226	117	201	20	52	20	81	25	25	69
ATP2C2-AS1	32	0	2	91	122	60	0	7	13	103	45
STX18-AS1	8	87	50	161	92	31	73	10	48	72	67
LINC00472	91	0	2	481	71	0	1	261	86	233	134
LRRC75A-AS1	1282	1903	1232	1084	2143	1580	1389	2229	1547	1596	1034
lnc-FBN1-3	9	15	0	112	92	42	141	52	117	215	49
lnc-SDCBP-2	1	43	0	4	0	0	0	0	2	74	19
lnc-ZNF345-29	1269	453	428	1121	1294	2452	828	2014	913	1758	2239
EPHA5-AS1	0	433	0	39	11	17	0	54	21	1	121
ZBED5-AS1	1017	654	1039	116	3073	1061	707	616	395	2655	1353
RASSF8-AS1	503	143	740	16	151	163	568	187	260	349	154
NRSN2-AS1	0	66	13	1	3	1	0	43	11	17	0
lnc-SERPIND1-1	22	112	8	89	22	18	25	10	4	18	27
BAALC-AS1	45	122	54	161	60	36	22	32	119	182	105
lnc-RNF149-2	41	1	1	279	172	140	36	295	12	47	411
lnc-MYOM1-2	0	0	10	3	39	8	5	1	4	0	2
SNCA-AS1	0	0	0	6	19	5	0	0	0	19	0
LINC-PINT	40	148	56	127	116	20	61	87	68	188	85
lnc-CENPVL2-3	61	141	0	118	12	0	91	33	0	0	0
lnc-FAAP20-2	0	0	13	24	11	0	0	0	0	2	0
lnc-ZNF705E-1	52	687	185	237	755	396	400	280	298	1706	1173
lnc-RHOV-1	9	0	60	84	15	11	74	117	1	2	1
lnc-GPR183-47	79	131	23	204	104	7	34	46	18	129	16
lnc-SLC30A7-2	2	35	0	24	5	0	11	0	2	1	87
lnc-FGFR2-12	171	216	198	283	511	283	29	617	314	144	37
lnc-C3orf85-4	1	203	41	82	22	54	39	0	4	240	112
lnc-TRMT61B-5	9	63	0	51	87	4	1	5	109	72	10
lnc-CCDC102B-1	0	25	5	2	38	0	1	0	0	5	2
lnc-KCNV2-1	77	71	98	24	39	74	62	84	109	187	44
LINC00599	0	3	4	6	9	0	3	32	26	17	17
lnc-RPRML-3	0	0	0	15	53	1	0	2	1	0	8
TUG1	1322	600	599	1388	1916	1980	1103	1172	2366	3617	1851
lnc-PHLPP1-1	4	11	1	137	38	5	2	8	4	69	3
PAXBP1-AS1	0	0	1	0	11	0	31	60	0	49	118
lnc-ZNF567-2	19	50	42	5	55	178	43	30	38	57	124
FTX	1326	629	310	971	465	250	1350	662	947	240	269
PRKG1-AS1	0	0	0	0	16	8	0	0	31	38	0
lnc-ZNF682-1	42	145	12	131	288	81	6	245	32	248	270
lnc-ZKSCAN8-2	134	0	45	224	0	110	0	0	8	0	110
lnc-RPS24-3	0	1	0	8	31	0	0	4	0	8	1
FLVCR1-DT	3	0	6	59	0	0	0	10	14	5	34
lnc-NBN-1	22	70	1	0	0	2	110	37	1	2	25
lnc-CPN2-4	0	118	0	28	158	13	79	146	0	14	123
lnc-MKLN1-2	156	21	0	48	164	6	12	23	119	32	92
GAS5	2138	1154	2609	1511	2713	3138	3703	2450	2841	1936	2022
LINC01405	29	28	0	20	0	59	49	74	0	8	31
TRAM2-AS1	54	34	0	0	27	1	0	0	0	4	1
lnc-SOX5-5	114	135	77	17	8	12	18	13	18	1	97
ZNF426-DT	0	0	0	0	3	28	0	7	3	0	0
CPEB2-DT	10	4	4	0	7	2	0	11	3	0	4
GABPB1-AS1	260	151	209	231	179	426	188	217	192	310	347
FMR1-AS1	73	2	27	130	103	2	45	19	8	160	52
LINC00609	71	89	41	215	154	101	133	108	159	313	211
lnc-PXDC1-1	352	14	13	266	519	75	69	14	200	521	139
KCTD21-AS1	0	0	4	63	0	0	10	2	0	1	0
LINC02298	184	0	2	68	0	0	0	16	32	0	2
lnc-EMP1-1	44	10	24	28	74	29	1	2	48	11	26
lnc-CYB5R2-3	44	18	6	115	138	9	49	54	32	17	17
lnc-CIB3-1	122	2412	690	542	756	497	254	610	346	497	338
lnc-SOD3-6	94	35	55	5	171	12	0	12	81	1	132
SAMMSON	4	218	66	160	50	66	29	50	8	133	176
lnc-TMEM132B-4	12	0	4	35	15	0	0	0	32	0	0
SDCBP2-AS1	0	0	1	45	0	2	49	15	4	0	2
EIF1B-AS1	152	244	189	289	443	373	189	171	36	255	551
XIST	337	48	11	17	57	0	31	35	52	0	6
lnc-ZNF814-1	1062	1349	299	352	386	408	530	398	396	218	1460
lnc-TBC1D22A-4	110	228	164	180	391	44	143	148	394	104	195
lnc-SLC39A10-3	0	0	12	22	1	0	25	13	10	3	14
lnc-HASPIN-2	40	8	93	25	42	29	6	18	58	16	1
MCM8-AS1	7	0	1	0	4	0	52	30	59	2	112
LINC00461	1	6	0	32	3	0	0	23	7	63	38
lnc-ACTR2-3	45	46	23	73	270	10	4	44	19	424	37
lnc-FOXG1-22	23	83	79	200	120	200	88	89	72	33	237
LINC00476	74	17	125	93	141	29	12	21	50	12	65
RPL34-AS1	206	339	581	303	319	154	444	108	282	400	298
CASC2	129	7	12	0	0	39	0	39	39	66	14
NOP14-AS1	191	464	183	138	78	75	137	88	194	242	140
FAM222A-AS1	56	17	80	105	20	17	33	0	0	15	50
lnc-GTF2B-15	0	0	12	29	33	4	15	0	9	7	1
LINC00698	37	13	269	157	206	74	135	19	158	452	34
lnc-VMO1-1	3	72	16	31	60	75	17	81	63	116	28
MIR4300HG	18	0	7	3	36	4	0	37	75	22	30
LINC02446	2424	4888	1722	2117	19606	4983	3566	2201	3119	5469	2991
lnc-HEXA-1	0	0	7	0	2	2	14	0	3	25	24
lnc-P2RX5-5	73	923	339	432	167	148	690	254	358	161	86
GPRC5D-AS1	0	7	0	0	2	7	0	0	48	6	16
LINC02125	87	44	72	138	80	7	0	2	57	32	10
MIR99AHG	0	14	9	20	12	19	0	57	37	5	68
lnc-LINC00483-1	144	132	118	146	264	71	30	13	198	227	90
lnc-JAM2-1	0	0	0	12	0	5	21	0	0	0	4
LOXL1-AS1	0	56	38	2	2	0	11	2	20	22	54
lnc-GRM7-2	16	14	0	7	1	7	4	26	21	12	15
CASC18	0	0	0	50	72	0	0	40	57	1	0
HOXA-AS2	2	0	34	13	0	0	0	1	0	1	10
lnc-EXOSC6-2	604	825	312	248	440	238	154	170	478	1130	552
lnc-LRPPRC-1	2	2	0	0	1	5	0	15	0	1	1
PSMG3-AS1	356	70	217	97	322	78	119	88	148	271	113
DSCR9	10	170	51	154	11	31	3	1	107	9	307
LINC02356	0	0	3	7	48	0	1	15	0	0	0
lnc-ALX4-5	0	4	4	6	15	55	0	9	5	5	30
LINC01898	0	0	0	0	10	0	3	8	0	0	2
LINC01351	0	0	3	9	3	0	0	4	0	2	0
LINC01169	0	0	1	0	0	0	11	10	0	2	8
LINC00847	3	0	0	35	77	45	24	3	1	102	80
lnc-RNF113B-2	426	278	118	354	71	37	325	236	163	164	31
lnc-M1AP-1	1	109	0	1	9	1	0	4	4	0	3
lnc-CAND1-3	43	0	13	0	36	1	0	42	0	3	0
LINC01168	62	0	41	4	0	0	0	0	1	0	21
lnc-CHSY1-5	0	88	0	0	0	0	0	4	3	177	0
MIR646HG	100	303	95	173	124	67	40	43	156	187	111
MIR9-3HG	133	174	19	62	8	40	94	59	17	87	154
lnc-GRM7-3	25	73	0	25	35	30	0	0	5	0	0
lnc-TOR1AIP1-2	44	132	21	19	23	98	14	87	13	1	68
lnc-XRCC3-1	31	24	9	21	1	1	45	18	23	0	106
lnc-CBARP-2	139	24	69	60	1	14	0	22	15	179	130
lnc-C8orf74-1	8	0	2	0	3	0	6	2	4	6	2
VLDLR-AS1	188	143	302	660	338	91	43	117	288	278	149
lnc-FAM78A-1	94	0	124	13	99	1	230	79	117	128	165
MYCNOS	9	21	52	13	39	32	26	11	17	18	16
NEAT1	8	52	12	737	76	2	46	89	630	171	0
MALAT1	89	24	197	87	96	31	64	104	89	71	21
lnc-ZCCHC9-1	0	0	16	24	8	0	0	41	0	20	11
PCF11-AS1	521	769	532	695	1552	1073	1316	1176	1205	1320	893
LINC00877	0	15	12	29	2	49	4	0	73	0	0
lnc-AATK-10	4	0	0	2	0	0	8	10	0	0	29
TP53TG1	89	4	0	32	20	7	0	13	23	16	27
lnc-KLF17-1	47	3	28	191	11	54	79	90	39	113	175
lnc-NFYB-2	31	582	41	119	295	108	32	422	105	928	535
lnc-ZNF429-2	1	37	0	83	21	4	6	14	50	20	32
lnc-DNAJC7-1	138	564	18	268	557	112	70	297	239	142	158
lnc-RTN2-1	74	81	21	140	40	63	2	104	78	33	58
lnc-CEP41-1	0	0	0	36	127	0	0	0	0	76	42
SNHG5	73	250	40	853	348	1142	623	216	134	148	736
lnc-TSSK6-4	140	98	55	64	15	58	0	73	88	185	12
lnc-GADD45A-9	1	118	35	42	191	7	40	46	49	73	60
lnc-CIB1-1	46	340	9	11	36	34	105	97	51	30	166
lnc-IL12RB2-1	0	2	0	14	31	44	40	0	2	57	0
lnc-PIGBOS1-1	308	252	130	265	536	484	414	784	199	127	1455
lnc-LIX1-1	15	41	17	27	9	17	0	0	0	33	18
LINC00621	3	1	0	3	0	14	37	10	1	0	1
lnc-EYS-1	1603	1013	1035	1013	724	512	633	1004	544	1589	1429
lnc-SCRN3-3	86	0	0	15	1	20	48	0	41	37	5
LINC00964	0	0	2	2	24	1	1	0	0	1	93
SAP30L-AS1	3	0	31	53	4	1	6	51	31	15	0
lnc-ZNF136-1	55	47	103	133	164	167	54	64	6	322	247
lnc-ZNF26-12	2	9	0	5	0	0	0	0	8	9	59
lnc-HPGDS-1	0	35	11	0	0	0	33	0	0	2	6
LINC01194	112	4	15	152	150	0	0	9	10	146	16
lnc-USP34-1	121	137	81	182	209	35	135	46	176	177	33
lnc-IL6-3	15	27	5	11	0	29	1	16	1	1	13
lnc-BIN3-2	313	183	335	227	174	99	14	72	275	52	135
SCAMP1-AS1	0	23	15	28	18	39	0	16	17	14	137
LINC00954	3	0	3	6	0	0	7	37	18	14	242
LINC01498	21	109	10	71	121	45	38	27	19	168	71
lnc-HPCAL1-1	636	336	350	335	1695	681	543	339	468	667	570
MIR503HG	24	39	0	73	57	11	162	19	3	0	64
lnc-RPIA-1	6	129	82	121	21	93	151	39	111	73	322
lnc-DSCC1-1	99	67	24	3	11	5	10	5	57	0	0
lnc-CPVL-4	168	299	190	211	686	217	102	235	358	212	652
lnc-DET1-1	1635	1145	1289	389	580	727	499	1583	1519	226	1513
lnc-DDX27-3	9	13	104	25	57	5	134	49	54	218	125
lnc-SPRTN-2	32	1	20	10	7	28	39	40	4	64	48
lnc-DNASE1L3-2	55	173	11	23	12	29	0	87	9	36	4
LINC00663	465	309	422	254	541	369	466	724	587	584	888
lnc-KLRC4-KLRK1-2	179	40	29	109	214	47	95	38	149	106	125
lnc-PJVK-2	7	40	40	88	52	7	26	1	44	12	24
LINC00682	30	12	0	3	0	5	0	1	0	10	140
lnc-LYPD5-1	0	0	0	5	66	0	0	0	20	5	0
RMST	9	0	7	7	8	0	0	0	35	2	5
lnc-PDCD7-1	3	10	0	259	2	78	42	29	23	271	111
RAD51-AS1	203	311	214	290	461	469	661	1070	478	525	382
lnc-LMTK3-1	0	0	0	23	0	4	0	8	72	35	7
APCDD1L-DT	5	12	29	19	16	22	11	13	70	0	20
LINC02202	36	0	0	6	5	0	0	42	0	62	82
SNHG17	3080	2060	2652	457	941	1786	2269	2120	1773	2680	3143
lnc-PDE6A-1	0	5	0	8	0	0	0	47	0	7	0
KCNMB2-AS1	22	48	6	70	2	20	39	27	0	48	86
lnc-IFT140-2	153	48	69	55	70	22	28	155	126	132	92
lnc-COQ9-1	1	0	8	11	0	34	37	2	12	71	3
lnc-ZNF404-1	74	15	17	81	142	28	32	2	93	45	7
SEC24B-AS1	2	95	330	66	215	48	132	90	4	352	176
lnc-SLC26A8-1	108	69	49	61	206	126	32	83	42	47	100
lnc-SPO11-1	0	9	4	5	0	0	23	0	1	0	0
lnc-KLHL13-1	50	127	45	62	51	20	32	4	45	39	73
lnc-SHANK2-1	16	1	32	4	1	6	0	3	0	4	5
LINC00518	0	0	2	60	0	0	33	37	3	0	0
PARD6G-AS1	39	0	20	41	48	0	6	42	38	4	52
lnc-NRGN-1	8	0	0	19	1	26	0	0	21	2	0
LINC02067	28	26	53	171	61	34	57	21	26	67	24
lnc-TSTA3-2	0	1	5	4	2	0	0	2	2	0	1
lnc-ANXA2R-1	69	153	173	175	246	165	377	67	321	511	329
lnc-FAM84B-15	162	172	51	341	174	177	192	110	275	525	170
lnc-GLUD1-1	0	0	0	2	2	2	0	0	0	1	18
lnc-BRD3OS-1	13	132	12	50	103	0	4	0	72	0	30
VPS33B-DT	9	7	0	0	0	1	0	0	0	16	29
LINC01684	0	0	1	22	90	39	0	0	0	10	2
LINC02226	46	0	28	83	58	0	0	0	0	51	0
UBA6-AS1	0	40	0	17	2	13	0	0	22	0	0
lnc-NUP107-26	19	0	0	3	12	0	0	0	2	40	4
lnc-PHKB-5	9	0	0	0	3	5	2	0	25	7	0
lnc-DIAPH1-2	0	0	1	74	15	26	0	0	0	3	18
lnc-PTN-2	1	1	0	2	0	4	0	6	1	41	21
LINC02405	97	0	68	12	7	0	55	54	49	2	51
LINC01588	100	60	41	125	208	113	207	118	269	287	225
LINC00926	9	7	0	132	177	37	1	146	1	220	183
PTPRD-AS1	0	45	33	41	49	54	51	0	72	76	0
lnc-ERV3-1-1	0	1	0	2	4	0	13	3	1	3	0
ZRANB2-AS2	37	50	6	0	126	35	10	49	83	61	108
ZSCAN16-AS1	90	5	59	131	15	26	30	9	52	56	52
lnc-STRN3-1	7	297	53	58	306	74	49	9	170	87	48
lnc-TCEANC2-1	26	53	0	0	17	21	0	7	4	36	20
MIMT1	82	9	0	0	0	0	5	0	1	0	26
GATA2-AS1	0	14	0	12	37	0	0	0	1	21	17
MIR548XHG	14	12	1	0	0	1	4	14	1	12	8
PURPL	6	208	18	1309	382	175	137	20	117	245	402
lnc-GK3P-1	0	65	71	0	0	0	19	0	0	0	107
LINC00630	410	279	359	683	505	281	489	354	223	227	197
lnc-CD3D-9	0	2	4	0	5	3	0	12	5	24	21
lnc-ARMC6-1	34	1	13	1	17	0	0	0	1	36	38
lnc-B3GNT10-21	13	19	40	10	59	20	36	159	83	0	102
LINC01301	23	36	0	0	0	0	0	16	0	18	0
lnc-RAB15-1	4	6	13	56	14	7	0	2	7	22	4
SATB2-AS1	15	94	57	120	91	5	30	13	4	104	136
lnc-HPCAL1-2	0	0	8	0	7	11	18	1	2	8	0
LINC00943	45	118	19	215	134	62	30	14	328	128	82
lnc-EFEMP1-3	0	2	12	0	12	7	0	0	0	64	2
lnc-MYO1D-1	27	14	41	27	119	23	77	13	35	7	37
lnc-USP44-4	0	0	0	2	26	4	0	0	0	0	2
lnc-NUBPL-1	14	1	7	1	41	16	13	67	15	51	30
LINC01312	10	0	12	19	37	5	0	0	7	25	6
lnc-PABPC4L-9	4	3	4	13	0	0	0	3	0	0	27
lnc-C21orf58-1	1	83	6	15	19	0	0	6	0	11	64
OIP5-AS1	988	407	297	396	617	349	563	726	675	511	552
lnc-SENP6-3	0	0	1	71	60	4	8	0	9	4	104
EPB41L4A-AS1	627	436	585	539	614	632	396	574	797	616	493
lnc-EVI5L-5	76	4	8	13	78	5	7	3	5	29	14
lnc-ZNF8-2	21	40	0	0	32	0	0	16	7	0	95
lnc-FH-1	0	0	0	43	123	0	30	0	124	1	48
lnc-RNFT2-1	213	663	141	813	339	694	283	420	826	103	189
lnc-TSHR-9	0	0	0	10	85	14	25	8	0	39	28
lnc-PRSS23-1	9	0	0	3	21	53	27	31	25	23	1
DDX11-AS1	1	25	20	32	79	20	0	19	80	78	22
FLG-AS1	219	33	5	41	17	119	96	178	181	6	196
HHIP-AS1	0	0	5	2	0	0	31	30	0	0	23
lnc-GRHL2-9	0	0	0	94	11	9	0	20	0	19	0
LINC01184	0	6	1	7	0	0	0	6	7	9	95
lnc-KCNA1-97	0	60	0	58	14	13	0	15	0	94	17
HIPK1-AS1	0	44	16	57	13	1	0	0	0	0	38
lnc-WRNIP1-3	0	0	0	86	30	14	24	47	1	74	49
lnc-SPRY1-11	265	170	2	112	420	89	555	53	59	211	98
PAX8-AS1	56	50	17	23	7	0	0	68	47	3	167
lnc-TIPIN-1	352	753	783	45	470	333	406	410	646	130	392
lnc-P4HA1-1	0	0	0	58	0	11	33	49	0	61	0
ARNTL2-AS1	0	47	8	4	3	19	3	0	1	34	0
lnc-HIST1H2AI-3	11	23	3	124	135	16	19	43	47	208	2
SLC26A4-AS1	4	0	0	137	0	0	11	3	3	12	0
lnc-GOPC-1	441	183	485	409	1115	321	525	297	311	391	185
lnc-LXN-1	131	325	68	13	74	105	79	70	99	94	49
lnc-CNMD-1	46	26	62	171	54	14	0	12	18	12	19
lnc-RADIL-1	21	57	0	20	26	39	8	0	5	50	0
CBR3-AS1	279	121	212	321	545	160	135	434	240	310	260
lnc-TRIB1-3	4	1	0	0	0	0	12	0	2	0	3
lnc-DDX39A-1	6	9	0	6	1	2	0	0	0	2	0
lnc-TUB-1	0	0	0	0	30	0	10	0	0	19	6
BDNF-AS	33	51	49	171	135	27	1	45	54	161	38
lnc-C12orf74-5	3	1	0	1	31	5	3	2	1	0	0
lnc-FLII-1	20	344	261	48	120	185	12	72	88	74	92
IL10RB-DT	77	119	177	274	252	26	46	92	136	93	35
lnc-RD3-1	64	230	35	36	15	0	35	51	16	181	140
LINC01134	0	0	26	64	0	0	0	5	0	0	11
SLC25A5-AS1	433	736	163	260	1174	878	915	361	308	808	681
lnc-SEPT9-3	0	0	0	1	97	10	0	0	120	0	13
RERG-AS1	83	83	29	9	159	11	28	23	64	4	8
APTR	513	444	222	779	493	471	466	844	468	568	1451
lnc-WNT8A-57	0	2	3	0	2	2	0	4	0	4	4
lnc-FNBP1-4	65	3	28	0	0	0	0	0	0	4	17
lnc-REL-6	62	0	0	2	17	0	0	10	4	22	12
lnc-CENPV-1	4	0	5	4	0	9	14	0	3	1	7
lnc-CYP4F22-1	1	9	0	46	0	3	0	0	0	25	0
lnc-ALDH3B1-2	137	30	53	387	187	64	34	35	76	148	200
LINC00885	58	11	49	26	200	8	7	32	3	33	78
lnc-DUSP1-4	10	23	10	23	6	59	0	2	2	24	43
lnc-LGALSL-2	0	0	7	4	0	0	1	0	5	7	0
lnc-TMEM160-1	52	71	87	80	236	0	0	44	73	79	40
POT1-AS1	0	0	81	117	19	6	0	5	0	0	97
lnc-NMI-1	0	0	12	0	19	2	0	0	1	32	0
lnc-C20orf96-3	3	1	0	3	8	2	10	6	9	4	0
lnc-SLC46A2-1	68	124	58	312	224	34	254	24	16	140	132
LINC01224	753	1608	279	1398	2001	1485	929	1683	1457	1051	2088
LINC01819	47	7	66	41	185	131	18	20	88	90	42
lnc-ENDOD1-1	150	79	14	183	78	153	100	8	69	285	89
lnc-ANP32E-1	198	237	66	8	40	187	133	203	153	7	75
lnc-PLCB1-1	0	35	22	172	520	64	0	51	1	0	360
WDFY3-AS2	1	46	129	4	35	4	0	18	6	25	53
lnc-FDX1-1	0	29	0	0	44	0	0	6	95	0	21
KRBOX1-AS1	33	5	7	0	7	6	16	19	10	5	26
lnc-TDP2-1	0	0	0	0	7	0	8	0	0	32	116
lnc-ITGAL-1	48	0	28	0	1	19	0	1	1	0	29
lnc-ZNF217-2	16	0	12	5	0	1	0	0	5	0	1
lnc-IRX3-80	386	245	44	255	144	106	390	465	258	432	283
lnc-PIK3R3-6	15	0	5	66	3	0	45	21	68	1	0
lnc-GFI1B-3	46	28	98	8	39	38	32	62	77	96	55
lnc-KIAA1191-1	167	201	59	507	266	53	97	0	154	348	13
lnc-ZNF726-1	2	19	0	17	17	2	38	17	23	0	14
lnc-TMEM88B-3	31	483	347	74	235	153	121	224	222	270	48
lnc-NXPH2-3	51	0	16	35	80	4	0	0	16	41	67
lnc-NCKIPSD-1	14	54	38	9	9	18	89	38	23	10	64
lnc-ZNF506-2	396	1170	574	467	2035	1393	789	918	1876	139	1471
lnc-SENP2-1	0	0	5	72	0	0	0	2	0	0	4
lnc-ANKRD54-1	2270	2073	2990	2768	2279	563	408	266	1777	1866	821
lnc-RPLP1-12	46	0	268	190	505	99	77	124	249	419	335
lnc-STAT1-1	70	428	0	27	34	59	51	208	76	121	182
lnc-KLHDC3-1	73	0	17	0	0	2	0	0	3	0	0
lnc-C20orf203-1	2	0	4	45	0	0	0	13	2	0	9
EWSAT1	0	83	0	49	111	65	0	0	0	0	7
LINC02008	18	8	0	32	128	26	48	7	6	1	55
lnc-PRL-2	178	241	84	173	66	138	86	175	96	70	113
FRY-AS1	9	0	0	39	108	76	484	60	81	3	46
DANCR	2919	1742	811	665	894	1373	1677	2881	1197	820	757
NIPBL-DT	8	181	83	250	9	50	114	19	147	506	178
DPH6-DT	18	15	1	0	0	7	0	0	0	0	5
lnc-ANKRD27-2	4	64	1	8	39	28	92	275	1	10	155
lnc-ULK4-1	93	49	108	492	542	66	87	17	98	82	51
lnc-SMIM14-2	1	0	30	32	13	6	6	0	23	7	0
LINC01094	0	6	0	0	112	0	6	0	2	21	0
lnc-HIST4H4-2	36	38	22	117	134	137	50	55	81	40	35
lnc-PPM1M-2	6	95	136	86	277	84	124	35	62	102	95
lnc-SETD6-1	0	157	19	90	110	67	42	0	178	31	27
MIR31HG	6	1	1	0	34	0	0	3	2	68	0
lnc-MTERF1-5	25	57	0	12	24	13	0	2	25	4	67
LINC00957	0	3	7	18	7	1	1	0	1	0	1
lnc-ZSCAN10-3	40	36	19	62	116	109	17	0	147	91	45
lnc-ATMIN-4	20	0	4	8	1	0	1	1	6	40	16
LINC00662	117	178	29	207	173	89	409	150	318	362	125
LINC00652	0	21	0	0	2	31	0	0	1	0	9
lnc-MAP1LC3B2-28	0	4	0	63	42	3	0	0	2	68	10
IL12A-AS1	28	10	57	13	4	0	8	29	0	3	3
lnc-NAT1-3	0	26	0	5	62	0	0	56	3	7	6
lnc-PHYHIP-2	321	822	180	197	365	254	112	119	37	993	421
lnc-MFAP5-1	290	31	0	38	186	28	316	67	75	13	61
ADAMTS9-AS2	20	0	0	0	0	80	0	0	72	21	2
ELOVL2-AS1	0	478	0	106	7	98	0	68	3	741	45
lnc-C4orf36-3	17	28	66	0	72	14	140	47	19	18	152
lnc-ZNF587-2	0	3	80	6	15	10	0	38	7	42	57
lnc-RDH10-4	0	85	0	27	0	1	9	0	13	0	2
lnc-CDC27-2	2	0	9	9	16	18	15	38	0	13	68
LINC02424	282	188	364	888	971	336	388	162	818	778	496
LINC02458	0	0	0	0	6	4	0	2	0	14	22
MIR548A1HG	9	3	44	68	98	33	66	39	205	33	36
lnc-ERV3-1-10	9	0	16	92	2	15	18	19	46	17	1
lnc-ACBD6-2	34	57	2	48	2	11	0	1	31	57	8
TMEM132D-AS1	53	22	8	9	108	0	10	9	37	6	7
lnc-HIST1H2BK-1	7	25	21	36	141	10	38	3	22	81	40
lnc-SIAH1-1	1	287	92	167	91	106	493	142	192	655	38
TUSC8	29	26	47	53	42	96	63	0	8	22	30
lnc-GATM-1	14	55	3	8	11	53	21	0	13	107	60
lnc-BMP6-106	244	747	157	904	967	342	248	219	185	389	592
LYPLAL1-DT	17	27	9	5	27	10	8	33	14	10	12
lnc-DHX37-6	17	48	0	2	0	0	0	0	2	0	0
GSEC	18	3	0	0	0	0	0	0	12	77	0
lnc-MSANTD3-1	0	0	4	0	101	14	0	1	0	24	2
lnc-BAK1-2	4	161	144	6	4	1	0	3	57	0	3
lnc-SERHL2-3	7	5	7	3	2	0	0	5	5	0	8
LINC00886	2	107	1	21	4	0	0	7	0	0	9
lnc-KLHL28-3	65	0	4	0	7	37	0	2	95	65	0
LINC01227	0	0	2	12	3	0	0	0	0	14	1
lnc-ZNF132-1	0	0	0	81	20	21	0	15	2	6	1
lnc-SYPL2-1	0	0	0	9	0	0	11	4	35	24	9
lnc-TNFSF4-3	3	2	3	11	48	9	23	168	5	0	50
lnc-CYP7B1-2	0	0	0	3	9	3	5	0	9	0	0
NEXN-AS1	7	120	12	77	46	13	58	32	105	207	50
lnc-C11orf1-1	2	9	20	14	6	17	12	15	30	13	30
lnc-NETO1-1	38	195	23	63	162	18	89	74	157	97	65
LINC02315	48	117	77	46	6	42	19	24	46	30	49
lnc-NKX6-1-2	0	112	55	89	196	88	15	125	27	159	29
LINC02519	0	0	4	76	2	1	9	0	4	8	0
TBC1D8-AS1	4	0	0	0	39	14	54	0	0	4	4
lnc-GRM1-1	112	33	3	265	323	76	80	119	31	27	391
lnc-FGFR1OP-18	0	2	3	4	35	0	0	6	8	0	12
lnc-PDSS2-2	0	0	0	9	3	38	27	13	29	0	0
lnc-TSHZ2-1	0	0	78	3	4	0	8	8	3	3	31
lnc-ITGB8-4	10	24	0	112	134	0	18	10	3	51	48
LINC01562	238	37	14	66	125	180	232	49	47	47	37
RNASEH1-AS1	6	34	156	78	157	239	125	112	124	185	247
TMPO-AS1	461	911	1256	188	420	1440	439	716	624	338	465
LINC00391	15	0	59	41	123	29	0	95	2	290	34
SRP14-AS1	78	45	42	106	144	88	75	54	64	100	72
LINC00927	11	5	0	123	8	2	4	22	70	105	28
lnc-NDRG2-1	109	99	88	73	31	23	28	36	33	30	1
lnc-PPA2-1	5	4	3	3	6	9	9	5	2	1	6
lnc-GLB1L2-4	5	301	196	9	6	13	7	7	12	50	93
lnc-GAS2L2-1	17	10	12	105	0	0	15	6	0	1	0
lnc-ZNF814-2	56	33	7	49	22	18	66	33	43	35	15
lnc-C12orf74-3	13	35	3	20	6	41	0	14	4	24	33
lnc-ACOT9-2	43	18	22	15	8	66	18	17	2	31	32
lnc-SLC25A16-3	995	201	210	250	161	144	225	622	612	216	194
lnc-VN1R1-1	147	259	156	125	125	161	222	178	407	148	207
lnc-COL24A1-1	2	65	73	55	38	0	0	0	19	107	89
lnc-RWDD4-1	47	343	97	38	159	366	4	50	6	5	81
MAPKAPK5-AS1	204	148	671	220	1036	613	404	182	308	169	427
DSG2-AS1	588	1503	2191	2236	2386	805	708	574	1176	1040	1155
SLC16A1-AS1	13	0	0	2	1	0	4	6	3	0	0
LINC01572	75	136	67	150	209	249	101	268	270	223	369
RORA-AS1	1	60	99	86	133	53	35	31	42	47	69
lnc-RPL36AL-1	199	790	140	72	238	650	781	411	538	223	343
lnc-RABGAP1-1	0	105	227	59	8	189	168	234	36	5	200
lnc-ARFGEF2-2	416	597	1581	325	2375	43	184	157	440	488	143
NR2F1-AS1	2	111	0	52	80	12	8	1	0	2	47
USP3-AS1	434	756	829	608	1440	572	639	280	631	711	969
lnc-C9orf85-1	29	3	8	77	14	18	1	20	17	14	39
LIMD1-AS1	17	10	112	45	54	50	4	25	23	293	69
lnc-AP3M1-1	60	11	14	6	30	0	1	0	40	0	12
lnc-TMEM250-1	17	4	14	2	5	23	7	14	3	67	2
ZNF582-AS1	6	50	6	7	2	7	7	15	12	38	29
lnc-TLE3-6	9717	3794	3098	5196	7453	5935	9803	6598	6761	6431	3653
lnc-WASHC3-2	0	7	0	16	2	0	1	7	0	31	3
VASH1-AS1	4	8	0	67	0	14	84	9	18	92	29
TMEM51-AS1	0	0	2	26	1	1	4	0	6	0	5
lnc-RNFT2-2	0	18	0	2	5	40	19	17	57	8	11
lnc-IGFL4-1	28	18	3	0	0	2	0	0	11	0	0
lnc-FSIP1-4	100	64	39	83	92	3	22	11	95	49	29
lnc-VEZF1-1	28	104	474	581	619	791	1787	561	1147	353	1126
lnc-PRDM9-4	15	1	1	52	0	1	2	9	0	3	17
lnc-DES-1	0	10	139	0	299	33	8	4	4	137	0
lnc-ASCC2-1	18	8	30	58	99	1	34	6	17	67	11
NIFK-AS1	2	21	50	242	204	71	11	58	87	45	43
lnc-PAGR1-2	133	93	236	130	436	247	229	107	237	133	77
DNAJC3-DT	131	137	121	113	344	109	49	133	110	252	289
ZNF528-AS1	182	323	85	154	73	45	107	327	117	49	92
LINC01152	127	43	108	15	150	23	12	25	46	39	56
lnc-MAB21L2-1	0	76	2	0	0	0	0	13	36	1	0
lnc-HSPB6-1	46	62	12	6	19	11	6	91	18	23	27
lnc-CENPB-3	0	0	0	0	0	0	8	23	13	89	26
GATA6-AS1	335	188	39	312	70	126	69	349	165	136	135
PTOV1-AS1	47	110	46	100	84	8	71	90	31	13	67
LINC01285	0	9	0	285	2	0	0	50	72	105	0
ITFG2-AS1	1285	2832	1008	364	1063	2159	733	1532	1431	1409	1082
lnc-SMG6-1	0	60	21	7	18	3	2	32	0	7	6
lnc-VWA8-2	1046	58	1232	1256	180	323	358	409	252	344	439
SNHG8	962	366	1205	476	806	795	1134	1454	986	662	379
LINC00664	21	493	101	91	58	44	12	40	247	59	66
lnc-NUP153-1	0	4	0	18	17	0	25	0	0	0	0
lnc-CPM-3	2178	3508	3545	547	4919	7014	4553	4066	6789	2525	5572
lnc-TMEM99-5	42	4	52	0	25	64	5	11	22	26	43
lnc-SEMA5B-1	15	78	7	21	27	10	39	45	2	43	31
lnc-GNG2-1	90	56	96	89	260	0	1	27	186	78	8
lnc-NWD2-1	145	679	25	43	30	339	173	399	332	160	212
SNHG10	682	247	576	112	103	209	257	204	96	328	631
lnc-SEC24D-1	24	691	508	139	356	66	114	41	93	284	68
lnc-RPIA-2	26	27	0	40	38	0	12	0	11	10	59
lnc-PKD1L3-1	0	15	0	71	0	49	15	0	23	0	0
OSER1-DT	27	96	63	76	70	80	181	76	81	49	262
SMC2-AS1	0	76	93	25	0	0	0	0	0	22	1
lnc-ERG28-1	141	39	18	126	265	182	71	63	26	264	9
lnc-SNX10-2	49	49	0	18	38	21	0	0	0	55	6
lnc-KHNYN-1	0	0	73	26	25	0	3	0	0	17	0
lnc-CALML6-2	0	0	46	7	5	16	1	5	0	0	0
lnc-SMIM37-1	1	9	1	30	11	12	26	6	2	5	4
lnc-NTM-1	8	0	16	7	25	0	0	12	3	0	0
lnc-C17orf58-4	0	0	1	0	6	0	23	0	0	30	22
lnc-TAF7-6	113	313	3	146	26	74	276	113	162	12	61
lnc-RUNDC3B-1	9	0	0	40	0	1	4	0	0	11	1
lnc-TSR3-1	104	173	63	87	158	48	74	38	205	169	86
lnc-TEAD2-1	13	1	103	34	1	0	0	25	79	3	1
lnc-SLC39A11-10	206	455	110	647	885	342	250	219	379	414	589
lnc-NCL-2	191	172	0	99	36	78	36	160	25	20	47
lnc-DCAF8-1	0	4	1	6	4	20	11	18	5	17	15
ISPD-AS1	7	55	45	66	103	6	19	18	26	13	39
lnc-GPD2-1	5	26	3	9	121	16	12	92	0	9	28
lnc-FAAH2-1	64	2	27	1	5	6	62	0	15	23	7
lnc-KCNE4-1	115	3	0	2	23	0	0	109	21	1	0
OLMALINC	439	784	152	122	63	222	154	443	185	599	25
PRR29-AS1	0	0	58	0	1	27	0	0	54	3	0
LINC01029	90	4	0	29	75	14	40	22	1	14	32
lnc-UTP14C-1	5	0	0	0	0	1	4	18	5	0	2
lnc-CYR61-3	82	226	520	185	362	399	398	145	221	260	326
BOLA3-AS1	102	3	18	48	79	23	9	50	37	74	51
lnc-ZNF550-2	3	0	50	1	6	0	17	12	102	80	9
lnc-ARL5B-1	39	1	16	2	0	22	0	3	2	5	0
lnc-RPL30-1	557	275	186	526	184	179	191	376	297	92	391
lnc-ZNF559-ZNF177-1	199	219	58	97	211	30	32	305	74	58	91
PLS3-AS1	14	25	0	3	78	26	0	66	0	104	9
lnc-TMEM272-1	19	20	19	24	19	31	10	12	0	1	2
LINC00884	1	224	10	13	200	5	59	2	0	14	0
lnc-RNASEH1-12	23	35	57	41	23	81	19	53	70	0	27
THRIL	64	118	156	31	80	72	28	27	22	39	57
lnc-STARD9-1	0	2	5	57	92	11	23	0	64	36	0
LINC02204	424	400	397	1034	2069	1035	317	238	1004	112	1030
LINC01204	2	0	0	4	14	5	0	1	0	0	6
lnc-CSPP1-1	24	43	16	1	24	71	7	16	31	15	45
lnc-RTN4-1	0	0	0	0	70	0	25	0	31	50	11
lnc-ATXN7L3-1	220	951	457	93	612	495	419	188	692	702	296
RNF217-AS1	17	0	0	2	20	2	0	8	0	0	0
lnc-ERGIC2-2	3	2	118	58	100	2	44	24	14	0	30
lnc-RIMKLB-1	498	21	3	63	181	38	233	131	314	20	9
LINC01859	171	242	283	713	1097	237	308	194	461	420	392
COX10-AS1	4	8	91	91	288	185	514	77	73	212	157
LINC00921	6	63	15	43	112	3	59	51	37	4	1
lnc-POTEB3-1	0	33	11	1	6	17	37	0	33	1	17
lnc-ZNF280D-3	0	32	0	1	66	7	0	4	15	1	2
lnc-RAD52-2	40	12	14	63	67	134	42	49	11	88	73
lnc-ALDH1A3-1	3	47	0	12	0	3	0	28	0	0	32
lnc-CNOT1-1	0	7	21	15	2	1	5	0	1	2	9
lnc-ZNF667-1	52	43	194	76	126	208	2	158	80	358	177
lnc-PSMC2-1	119	104	30	17	38	53	13	25	71	121	59
KTN1-AS1	42	0	42	71	124	53	0	27	74	46	77
lnc-VSTM2B-9	200	118	184	217	395	276	166	357	227	878	693
lnc-PEBP4-1	26	51	81	36	83	36	1	51	40	369	47
lnc-SPG7-4	4	38	1	32	0	18	52	52	2	59	20
lnc-KCNMB2-7	7	16	6	195	35	46	163	0	45	0	49
ZNF451-AS1	158	559	374	619	486	223	534	615	691	252	203
BCAR4	112	106	47	71	102	82	29	287	95	167	155
lnc-ELF5-1	0	0	15	5	0	0	2	0	7	1	17
lnc-PCSK9-1	14	31	36	11	44	18	0	10	5	20	79
lnc-GAB2-1	104	18	0	0	14	0	60	0	0	0	0
lnc-PUM2-1	29	377	31	6	145	86	24	91	27	43	23
lnc-CNN1-2	5	23	0	2	3	6	1	8	4	2	8
lnc-SPTBN5-2	6	57	3	155	44	151	4	17	65	0	144
lnc-FAM200A-1	91	388	232	309	182	598	366	1608	110	305	766
lnc-RALGAPA1-1	58	146	126	166	61	209	346	413	134	80	326
CSTF3-DT	93	107	58	68	267	164	96	193	84	396	91
lnc-COL6A3-14	1	5	0	26	0	0	0	1	24	2	0
lnc-NT5DC2-1	27	6	162	94	43	98	58	31	104	94	6
lnc-PLCL2-3	56	49	4	149	126	4	0	12	7	0	25
lnc-FAM19A2-2	0	7	0	10	0	12	0	0	2	7	35
lnc-MFSD4A-1	1	65	6	6	3	2	1	20	2	0	103
lnc-MID1-1	137	233	155	129	19	24	80	65	166	148	34
lnc-RAD1-1	0	0	0	10	4	23	0	40	1	13	9
lnc-ASPHD1-1	1	0	0	44	29	35	65	0	9	132	128
lnc-IGF2BP3-1	0	0	0	5	0	0	2	18	0	20	0
lnc-SNX17-1	387	343	485	71	407	231	365	246	262	114	167
LINC00707	398	540	411	141	1065	232	71	132	228	1287	510
ZNF350-AS1	121	75	14	159	58	238	20	200	45	20	174
DENND6A-DT	44	68	0	3	0	0	31	0	0	0	0
lnc-MIB2-1	2	0	5	9	34	8	0	5	8	136	20
lnc-PRKN-4	41	7	0	54	48	21	92	61	11	89	32
lnc-AEBP2-1	416	113	238	0	1	99	218	247	196	99	89
lnc-NKPD1-1	0	62	28	233	142	102	22	32	3	7	74
RUNX2-AS1	0	0	1	17	16	0	0	0	0	99	78
lnc-UQCRFS1-3	3	65	34	14	13	2	0	32	0	115	23
lnc-EZH2-3	2	7	14	70	53	7	14	2	12	56	22
lnc-TRIL-3	14	80	183	106	113	8	54	0	199	3	24
lnc-CALML4-1	17	1	18	59	24	4	4	4	18	0	20
lnc-MAP3K9-12	73	26	51	4	1	1	39	4	13	16	131
LINC00471	232	183	83	146	521	403	146	143	223	142	353
lnc-C10orf143-46	2	2	13	10	4	0	6	40	11	32	21
lnc-CXADR-2	49	26	6	4	26	12	8	0	30	52	33
PAN3-AS1	72	24	9	35	4	12	0	15	36	0	3
lnc-ZNF473-1	0	33	9	47	61	14	0	14	0	0	47
TARID	29	46	27	105	301	7	76	19	80	69	66
lnc-AARS-1	3	159	36	12	26	130	74	69	99	43	74
lnc-CISD2-1	6	12	23	100	5	1	9	70	0	0	1
TAPT1-AS1	6	12	2	34	0	20	0	5	0	0	3
lnc-ZNF566-1	11	0	0	2	0	0	6	0	34	51	0
lnc-NXPE2-3	4	0	0	96	39	1	0	5	8	1	29
lnc-GVQW2-1	43	2	0	2	63	5	14	1	0	0	61
lnc-HIP1R-1	166	206	24	40	15	50	4	66	121	80	33
LINC00641	1	0	3	75	2	16	114	32	22	133	112
LINC01478	40	532	158	224	336	141	427	51	373	314	220
lnc-LRRFIP2-1	431	288	266	915	328	110	216	328	257	66	523
lnc-RPP38-2	0	0	75	6	19	38	49	11	4	97	43
lnc-GUSB-4	481	1340	404	112	327	439	178	995	496	178	1097
lnc-CDIPT-1	55	60	30	28	5	14	0	44	18	37	29
lnc-MRPL40-1	1	6	0	34	15	17	16	22	12	0	77
lnc-SLA2-1	912	789	839	109	1202	1114	348	489	961	1155	513
lnc-ZFAND2A-1	11	0	0	6	0	21	0	6	3	0	0
lnc-PGM3-1	414	1179	720	1206	2866	798	651	318	1126	1408	914
RARA-AS1	2	9	0	7	0	0	0	4	1	10	5
lnc-KCNG3-2	0	0	1	0	21	0	5	2	0	11	0
LINC01569	67	0	21	0	38	0	2	19	26	2	0
lnc-DBT-2	12	46	7	17	0	7	0	2	20	1	2
lnc-ST8SIA4-3	5	0	37	21	25	39	21	0	1	1	2
lnc-FAM174B-5	36	45	0	39	16	34	2	0	0	0	32
lnc-CMTM3-1	85	136	88	20	113	47	87	111	117	275	64
lnc-MED6-1	2217	2343	3658	438	1522	1645	2243	2268	2718	1016	2231
lnc-CHD2-4	9	10	35	62	162	32	18	14	0	0	49
lnc-HHIPL1-1	0	37	0	19	0	0	0	2	1	24	0
lnc-C6orf201-2	2	77	1	3	0	0	17	0	0	0	23
lnc-C1QL4-1	97	63	55	80	395	111	132	178	72	114	46
lnc-ZNF726-4	73	103	11	37	218	174	34	26	119	124	264
ZNF561-AS1	8	12	0	0	38	0	0	0	0	11	6
lnc-RNF208-1	0	0	0	79	13	0	0	0	8	3	24
lnc-GRSF1-1	11	147	19	3	0	6	0	9	11	81	7
lnc-SLTM-2	13	0	49	32	0	2	6	4	30	21	0
lnc-ZNF891-2	0	0	14	0	4	1	0	4	0	4	1
LINC00629	0	42	0	25	0	51	21	46	0	1	0
LINC01257	1	93	28	42	75	42	2	27	3	175	60
lnc-ZNF527-1	134	197	106	297	648	512	265	371	49	293	1015
lnc-SDSL-14	18	0	6	61	108	19	17	1	15	2	64
lnc-KCTD7-1	29	29	19	78	2	4	5	185	0	19	119
lnc-ORMDL1-1	72	48	32	49	11	0	0	0	132	2	45
lnc-CD80-1	0	20	0	0	15	0	5	19	0	0	6
lnc-PABPC4-1	53	37	14	2	5	0	42	13	55	46	0
GAS1RR	5	18	14	261	69	41	9	17	13	41	5
lnc-YIF1A-2	56	193	95	18	26	50	0	87	63	22	161
HNF4A-AS1	452	274	181	172	122	67	262	360	347	11	44
lnc-PLEKHJ1-1	4	69	102	25	22	23	0	41	60	24	58
lnc-NXPE2-2	0	4	0	2	2	0	0	0	3	0	0
RUNDC3A-AS1	5	3	19	0	0	9	0	0	4	1	8
NRAV	129	155	134	100	169	229	160	101	83	146	234
lnc-MRPL14-1	0	0	12	24	7	4	0	6	0	9	0
lnc-LRRC42-1	0	51	0	0	0	15	0	0	0	64	58
lnc-KMT5A-1	57	89	222	21	105	181	201	116	122	182	161
lnc-CAPN13-1	121	160	49	24	33	66	102	19	50	23	45
MESTIT1	1	9	0	0	0	3	0	26	1	0	2
lnc-GABARAPL2-1	7	8	1	0	3	0	0	0	10	3	3
lnc-MAP3K3-1	0	0	0	2	0	0	0	0	37	8	64
lnc-KCNC2-4	22	4	22	35	6	0	0	0	5	16	0
lnc-NXPE2-1	0	35	0	10	0	0	16	15	0	26	17
lnc-ALG12-1	24	12	10	13	18	16	0	5	0	6	5
lnc-SCUBE3-4	1	1	1	15	0	15	20	0	0	30	51
lnc-SLC2A12-4	0	15	0	7	103	0	0	76	0	0	22
lnc-ZNF44-2	0	0	0	93	0	1	18	27	2	0	4
lnc-UCK2-1	15	8	25	44	159	2	41	10	6	12	62
lnc-ZNF66-2	0	13	0	24	0	1	23	2	25	4	86
NR2F2-AS1	38	181	0	202	72	83	81	74	18	60	451
DLGAP1-AS2	65	20	0	0	286	11	20	49	8	2	0
lnc-ZNF484-1	0	10	1	19	0	4	0	1	0	22	0
CLIP1-AS1	0	0	0	0	0	2	4	24	3	0	2
lnc-CATSPERB-1	94	0	9	42	15	18	101	48	79	120	2
EGOT	33	124	26	105	111	65	27	16	42	110	21
lnc-ZNF708-1	341	136	907	536	325	146	337	180	869	250	341
lnc-UQCC2-1	0	4	8	28	0	0	0	0	5	0	0
lnc-ZNF582-8	1	33	10	0	2	5	0	7	0	0	0
lnc-UXS1-3	563	716	457	189	204	126	45	215	333	431	191
lnc-SHCBP1L-1	148	102	137	169	278	245	279	257	272	228	201
lnc-FSCN1-1	0	0	8	12	15	0	10	0	0	0	2
USP27X-AS1	0	6	0	29	19	0	0	0	27	51	0
lnc-CEP152-1	866	1216	1657	1165	531	363	702	1001	1194	1036	893
KIAA1614-AS1	0	13	21	0	24	16	0	0	0	0	18
lnc-SPPL2A-1	108	126	16	81	94	76	138	116	15	240	14
lnc-HSP90AA1-2	409	752	568	149	707	1007	387	314	493	348	1200
RPARP-AS1	27	67	16	82	174	35	5	77	14	47	0
lnc-TAF7-1	164	277	8	180	2	91	137	107	105	48	30
lnc-AGMAT-1	182	194	139	548	484	106	115	46	274	106	225
KLHL7-DT	19	14	0	42	31	0	0	1	1	4	13
lnc-DBX1-4	20	0	59	26	74	11	36	3	22	13	42
lnc-ZNF841-1	0	26	0	28	0	0	0	2	4	0	16
lnc-PROC-1	41	7	0	5	62	90	25	67	0	162	235
lnc-NDUFA4-2	1	6	5	3	2	4	0	1	3	5	5
lnc-ECHDC1-1	32	0	23	241	19	91	107	77	79	36	112
MIR155HG	0	100	0	96	0	10	10	0	7	7	14
lnc-RNF135-1	309	764	942	1232	384	739	1445	1374	681	559	614
lnc-ELOVL2-1	0	3	0	17	0	4	4	0	1	6	0
lnc-APOC3-6	73	26	33	31	85	21	13	39	100	86	12
lnc-OR8D4-1	316	51	132	54	100	184	142	474	80	72	96
LINC00987	77	50	74	8	55	137	101	79	126	100	61
lnc-KBTBD6-1	24	0	36	13	87	34	7	57	30	60	6
LINC01448	0	0	0	26	6	0	3	51	2	0	254
lnc-SBDS-1	547	2548	607	788	696	867	293	521	547	981	1014
lnc-CHMP3-1	31	1	0	100	0	8	0	8	0	7	0
lnc-MRPL40-2	3	0	0	8	0	0	0	6	4	11	4
lnc-RSL24D1-1	27	4	15	84	14	36	20	4	69	54	80
lnc-POT1-2	1	4	0	2	17	0	0	0	1	0	8
lnc-PAICS-7	0	19	33	52	65	17	82	52	113	28	8
ITGA9-AS1	89	2	31	110	44	48	26	12	30	38	63
lnc-ERH-1	232	804	489	169	295	535	658	254	325	204	896
lnc-CALHM3-2	56	0	96	0	37	0	24	39	76	293	62
lnc-NUTM1-5	0	35	0	52	0	0	16	3	1	0	0
lnc-OPA3-1	5	236	148	195	122	293	92	170	221	396	4
lnc-HIST1H3F-1	210	113	929	173	634	534	259	319	103	129	296
lnc-F13A1-3	0	14	0	92	18	0	0	24	0	24	3
lnc-NEDD4L-2	0	0	31	1	103	113	16	0	66	224	26
lnc-C20orf96-1	202	341	71	68	175	90	151	170	147	39	176
lnc-WBP4-2	0	2	0	62	22	11	2	51	1	2	124
lnc-GLRX3-2	0	24	1	36	0	29	0	0	9	104	3
lnc-CLVS1-1	4	7	0	120	63	0	3	44	37	22	55
lnc-PALLD-1	0	0	0	5	83	0	11	0	0	0	111
LINC01022	5	0	3	12	14	0	0	0	4	1	0
PVT1	48	111	50	69	153	250	98	113	360	194	151
lnc-PLPP4-4	185	223	166	257	676	134	103	102	237	332	304
lnc-ST3GAL6-1	13	29	0	0	7	0	0	9	0	107	23
lnc-JPH3-3	65	0	0	3	0	37	23	49	58	18	160
lnc-RUBCN-2	2	222	6	100	5	6	1	15	54	4	9
lnc-VN1R2-1	0	5	0	2	1	2	3	7	32	0	2
lnc-PCDH18-1	3	19	0	5	1	26	0	0	1	0	10
PRKCQ-AS1	177	63	9	108	38	6	0	36	131	7	67
lnc-JADE2-2	79	5	106	70	1	1	0	6	12	7	2
lnc-CYS1-3	0	0	0	11	29	4	0	0	1	38	65
lnc-TBP-2	0	3	0	6	4	0	1	1	2	14	1
lnc-PAX9-11	212	79	44	58	87	119	92	135	114	118	78
MIR663AHG	272	58	384	391	227	340	421	619	94	64	849
LINC01356	0	7	24	130	31	6	0	14	12	21	44
LINC01241	0	0	0	0	22	0	21	0	0	61	3
lnc-THAP6-1	8	49	8	0	5	0	5	13	0	18	7
lnc-HSPB11-1	0	0	11	16	199	107	76	85	33	83	71
lnc-HIVEP1-2	0	0	28	7	21	0	135	0	0	2	31
lnc-ERI1-32	771	228	321	432	245	171	566	714	522	92	98
lnc-MAP3K9-3	6	0	52	3	22	12	0	12	12	40	89
LINC00951	9	0	0	50	18	8	3	37	13	16	24
lnc-PDPK1-3	9	3	22	14	21	1	0	0	5	17	19
lnc-LCLAT1-2	20	1	7	1	17	0	0	13	11	1	2
lnc-UBR2-1	83	1	0	5	4	0	0	0	25	0	57
LINC00205	256	72	25	4	2	0	0	34	12	68	20
LINC00973	0	44	3	86	173	11	0	12	2	197	22
lnc-NECTIN1-1	107	195	623	738	2282	474	77	737	155	6833	1625
LINC02498	0	0	53	247	214	1	11	27	3	261	145
lnc-ZKSCAN1-1	0	14	2	16	0	33	46	23	27	1	3
lnc-UMODL1-4	0	0	0	5	1	61	0	0	0	40	20
lnc-HMBOX1-1	63	39	127	4	0	83	46	28	75	84	74
lnc-ZNF672-1	2	0	0	3	0	25	0	0	0	3	2
lnc-KCNG2-1	60	0	71	134	70	10	29	0	31	128	11
lnc-TRIB2-5	54	212	0	4	2	20	55	22	48	302	2
lnc-NBPF15-4	18	85	54	70	22	18	28	5	70	0	41
lnc-EPHA4-2	115	23	18	126	52	2	0	55	3	121	60
LINC00670	17	14	8	13	1	12	25	2	13	11	6
LINC00635	2	177	34	134	4	0	0	24	1	73	1
lnc-SAP30-2	8	47	1	16	0	3	13	8	61	0	0
lnc-CXorf51B-1	20	48	26	61	74	0	9	3	88	42	27
lnc-LSM3-1	20	10	29	0	4	35	51	21	188	71	0
lnc-DRD5-4	363	105	230	881	834	649	605	703	198	603	295
LINC01697	13	54	0	46	74	72	0	0	0	56	3
lnc-SLC35C1-83	0	0	0	2	19	1	24	18	1	16	70
LINC00428	4	11	33	46	123	1	0	1	135	4	0
LINC01483	80	17	93	150	259	175	148	133	142	360	129
LIVAR	0	0	12	0	0	0	12	0	0	26	21
lnc-GPBP1-2	3	7	44	64	269	85	25	6	3	90	0
LINC02248	3	40	21	1	62	35	0	8	89	4	31
LINC02501	65	8	9	13	66	63	0	2	9	7	23
CCDC144NL-AS1	646	1071	1390	1567	1328	1386	852	1095	1626	432	601
LINC00882	45	398	8	154	257	15	36	285	100	77	379
lnc-FGF9-3	954	2711	238	1325	394	440	217	1024	1439	137	284
lnc-TPT1-1	4	0	2	12	10	3	0	0	8	1	5
lnc-PRELID3A-1	0	0	17	65	85	0	4	7	1	6	7
LINC02085	0	94	0	167	145	9	0	3	0	20	64
LINC02583	36	2	5	111	536	220	70	108	15	293	493
lnc-FAM172A-7	60	13	19	29	69	106	10	49	10	30	101
lnc-SLC18B1-1	67	0	21	49	24	3	0	22	7	48	2
lnc-SV2B-1	0	19	0	11	9	0	0	1	0	0	49
lnc-DYSF-1	976	703	1793	1265	1703	997	378	580	2933	678	1273
lnc-SH3BGRL2-1	0	0	8	28	119	14	18	3	33	13	19
lnc-TMEM132C-6	0	1	1	1	30	17	10	0	18	1	1
LINC01117	1	26	161	45	199	70	23	26	41	269	123
lnc-WRB-2	0	26	0	6	0	0	0	22	2	0	0
LINC01278	58	675	195	150	211	57	44	359	4	47	13
lnc-NTF3-5	0	0	0	18	14	3	0	2	3	16	0
lnc-HMGB2-15	0	28	6	63	28	21	7	6	2	28	0
LINC02331	0	37	0	3	4	8	0	5	29	0	9
LINC00692	13	8	0	215	167	96	404	9	16	310	746
CCDC18-AS1	362	552	579	330	317	437	362	224	318	332	507
lnc-PRKCQ-1	0	0	0	15	0	0	0	0	16	2	2
lnc-RAD23B-3	0	0	0	0	2	5	48	6	0	0	12
LINC02518	0	0	0	22	73	8	0	0	0	0	22
lnc-RIPOR2-3	1	7	4	0	1	3	0	1	1	0	2
lnc-BRD1-22	55	2	5	68	170	52	0	31	3	83	33
lnc-CTAGE5-8	22	0	7	2	0	79	0	0	1	45	34
LINC01121	27	38	2	4	29	3	0	0	68	10	21
lnc-KIAA1147-3	34	49	124	144	181	42	1	10	22	114	74
lnc-KLHL18-8	131	203	130	160	12	266	253	325	145	127	210
lnc-MSX2-2	0	0	4	6	85	0	10	5	2	27	0
lnc-LARGE1-1	42	0	10	0	1	4	5	0	0	0	0
lnc-BUB3-4	70	20	66	82	22	24	137	2	28	13	56
lnc-PFKP-11	48	0	15	48	48	6	0	5	1	1	23
lnc-SPRY4-1	0	0	0	0	0	3	0	0	3	39	2
lnc-MEX3B-2	0	0	54	6	1	0	0	42	0	78	67
LINC00310	10	131	46	43	206	11	16	1	181	102	178
CHKB-DT	15	0	24	15	239	54	6	30	13	4	67
TMEM202-AS1	62	28	35	25	18	52	8	36	40	143	38
LINC02015	2	1	0	2	227	0	24	0	0	0	37
lnc-REEP3-2	84	6	8	21	40	52	3	94	13	92	15
lnc-SNRPN-8	1188	764	206	862	356	145	485	1169	259	338	249
lnc-RIOK1-1	2	0	0	1	0	5	9	23	0	7	17
lnc-FSCB-1	25	1	0	140	97	42	50	23	20	38	166
lnc-INSIG2-1	1	28	0	2	7	0	0	18	0	0	0
CASC11	236	299	437	307	2508	1542	967	571	843	3091	1124
lnc-ING1-1	1510	235	371	775	779	167	182	188	224	387	155
LINC02328	35	12	106	269	134	46	41	77	9	116	67
lnc-CCDC125-6	63	2	23	89	34	18	0	7	1	2	2
lnc-PRSS3-2	23	63	59	187	10	27	40	108	129	399	47
lnc-PIGT-2	0	0	0	28	0	5	9	0	3	2	1
lnc-CD8B2-4	742	307	80	409	1828	607	94	117	280	604	387
lnc-PLPP3-12	54	0	0	18	40	0	18	3	0	0	36
lnc-OARD1-1	0	42	0	0	0	0	0	0	16	38	73
lnc-LRFN2-3	0	0	5	0	37	0	0	5	0	3	33
lnc-GABARAPL1-1	3	0	0	0	8	0	0	0	17	2	0
DLEU1	319	314	57	134	408	170	201	105	278	99	121
lnc-CLCN4-1	91	264	81	259	580	315	173	246	467	741	111
LINC02212	0	77	20	63	111	36	0	0	27	32	43
lnc-SREK1-1	644	265	2437	1964	935	210	472	305	1091	1351	273
lnc-SERPINB1-1	13	80	0	104	1	99	35	21	0	14	14
LINC01487	0	7	5	121	116	83	24	34	1	844	343
lnc-RAB37-1	7	0	0	18	0	0	24	177	0	0	6
MIR4307HG	17	0	5	16	0	31	30	26	20	11	25
lnc-FTCDNL1-1	0	1	0	70	14	19	0	0	41	5	0
lnc-OR4F21-3	34	38	59	29	130	7	6	31	67	70	24
lnc-EGLN1-1	132	53	46	124	276	86	55	219	140	105	188
EDRF1-AS1	113	371	811	446	1084	482	542	392	405	498	421
lnc-WDR70-7	12	2	0	216	40	1	33	12	67	14	11
lnc-DCTD-10	0	0	0	0	5	3	12	3	0	1	1
LINC02080	0	46	57	95	150	40	122	12	56	20	61
lnc-OSBPL1A-4	87	158	87	544	1111	9	150	145	462	264	253
lnc-SMC2-1	0	2	29	17	1	42	3	14	1	5	51
lnc-MFHAS1-2	3	119	40	7	3	5	1	78	59	35	74
lnc-ERICH2-1	48	4	25	0	27	1	0	0	37	0	0
lnc-UBLCP1-2	81	42	70	125	151	34	15	34	40	161	163
lnc-LSMEM1-2	283	15	33	0	51	24	20	2	1	5	0
lnc-BLM-6	0	25	0	39	0	8	37	0	19	30	12
lnc-CLEC2D-2	11	63	39	5	7	17	0	2	1	1	11
lnc-NUTM2B-1	1	1	0	0	14	8	34	0	13	5	5
LINC02050	0	42	0	41	226	1	0	8	0	2	161
lnc-FAM160A1-1	6	137	2	154	284	248	99	10	297	186	222
lnc-MAT2B-1	11	8	0	1	0	0	8	1	0	3	10
lnc-KRTAP19-8-2	103	25	55	253	90	96	142	9	77	141	16
lnc-TBL1XR1-6	18	92	0	0	0	11	0	37	0	1	40
lnc-EVX1-14	452	176	82	479	664	112	389	858	473	43	515
lnc-LYPLAL1-1	0	5	0	0	189	0	0	2	4	0	3
lnc-ABCA1-1	1	18	0	5	0	0	0	4	0	35	0
lnc-TUBGCP3-1	20	36	230	302	155	100	87	142	97	1744	27
lnc-METTL4-1	1	0	0	35	0	56	10	9	0	40	127
lnc-ECI2-2	0	0	0	29	0	5	0	8	0	10	0
IGFBP7-AS1	13	0	0	2	0	0	82	40	0	0	1
lnc-YTHDF3-6	50	0	0	28	0	0	0	0	4	4	0
lnc-VWF-2	13	0	3	21	94	0	8	9	0	1	2
lnc-MAP1LC3B-1	6	0	0	35	0	0	0	19	31	0	2
lnc-ZHX2-6	34	0	0	225	24	2	32	0	66	32	62
lnc-APBB1IP-1	0	9	0	279	0	0	0	10	0	24	109
lnc-MTA3-1	1	10	0	2	1	3	0	2	0	0	5
TBX2-AS1	0	0	8	7	0	0	22	0	52	10	1
lnc-ERI1-2	20	25	36	1	35	32	21	63	30	17	15
lnc-VCX-2	139	23	37	2	23	38	70	3	16	11	202
lnc-ZDHHC17-20	11	29	11	20	18	15	15	0	0	25	13
LINC01934	122	0	3	163	87	0	29	0	0	6	0
LINC02262	2	6	0	7	8	0	0	0	0	5	0
LINC01372	3	39	1	40	113	96	20	4	0	153	28
lnc-PGRMC2-1	1	233	10	0	213	71	0	3	1	132	1
lnc-TACR3-1	0	43	0	0	2	1	1	0	1	24	34
TCL6	9	61	4	16	9	3	3	0	2	5	0
lnc-C16orf72-5	38	0	20	35	21	9	10	5	36	13	13
lnc-PRSS3-1	0	0	0	0	9	0	24	96	0	55	0
lnc-LRIG2-1	5	0	1	0	28	5	0	3	3	12	49
MIR193BHG	16	0	0	7	3	1	0	46	0	3	0
lnc-NWD2-3	69	115	1	23	18	222	21	80	251	26	225
lnc-PPT1-1	3	3	45	20	3	33	23	14	3	15	41
PAXIP1-AS1	288	47	253	218	147	70	23	15	104	326	144
lnc-KIFC2-2	0	0	1	35	132	275	0	137	15	161	106
lnc-HACE1-4	0	0	5	0	0	29	0	0	0	4	22
lnc-SRSF2-1	0	0	18	71	390	44	37	0	7	84	121
LINC01389	0	2	66	1	390	276	0	103	47	517	159
lnc-HTR1B-1	10	0	0	527	137	2	0	9	1	2	3
LINC02348	201	5	42	60	185	31	0	48	17	1075	114
LINC02520	1	28	9	13	59	7	7	9	2	0	13
lnc-PIK3C3-2	2	92	0	20	62	7	13	0	6	1	27
lnc-CCDC85A-1	2	23	21	42	149	5	1	8	57	38	61
lnc-PLEKHO1-1	0	21	0	30	37	13	0	0	0	0	0
LINC01635	0	0	0	0	26	14	0	6	12	44	38
EXTL3-AS1	26	60	48	39	61	44	4	22	45	21	16
lnc-PANK1-2	24	41	10	92	96	292	87	67	33	393	220
LINC01249	0	20	32	283	2	32	39	17	2	12	69
lnc-PTER-2	1	0	2	8	0	0	0	0	0	2	8
TM4SF1-AS1	7	0	0	12	3	9	2	23	0	0	0
DNAJC27-AS1	1	5	10	0	104	0	1	0	0	5	3
LINC00115	752	1192	1063	1017	2047	503	287	522	1231	2351	938
lnc-SCN9A-72	0	15	3	5	18	10	2	3	6	0	19
lnc-PSMG1-4	117	26	145	91	332	0	0	14	36	16	26
lnc-ACBD5-1	66	74	53	94	317	478	235	23	39	88	376
lnc-NDUFS6-5	1	25	9	2	32	0	0	3	11	0	0
lnc-BCOR-2	0	89	0	38	175	0	12	0	0	0	0
lnc-ACP1-9	15	131	39	52	0	0	0	0	3	105	0
lnc-CHST1-1	35	45	29	87	248	12	13	34	48	517	87
lnc-SOWAHB-5	6	60	73	0	43	4	80	2	0	0	1
lnc-AAGAB-1	14	0	0	0	0	65	0	0	0	103	23
lnc-CCDC152-1	484	1128	456	1545	6025	2142	2643	882	2442	6850	2655
lnc-CELF4-4	27	0	0	20	22	0	0	29	0	2	7
LINC02115	0	7	0	0	0	0	12	0	1	12	15
lnc-NR1I2-1	116	72	91	21	25	36	51	93	83	110	56
TMEM161B-AS1	889	15	168	547	584	237	693	242	97	366	498
lnc-HS3ST5-2	2	0	0	21	0	0	0	15	0	11	0
lnc-TP53BP2-8	31	207	5	2	114	110	2	0	75	19	39
lnc-SPATA31D4-1	0	5	0	22	5	0	0	0	21	7	4
lnc-TXN2-1	44	26	0	36	39	3	0	0	11	0	6
lnc-MED15-1	2	8	0	0	47	1	1	138	0	23	0
LINC02345	0	4	1	130	76	10	2	0	3	149	2
lnc-COL6A6-1	5	3	38	49	55	8	44	0	38	3	12
lnc-DRD5-10	3	204	9	69	129	13	5	75	16	7	39
LINC01315	0	8	0	2	0	4	0	28	0	9	6
LINC01608	70	38	56	323	230	33	30	84	154	345	34
lnc-GPR78-1	133	1	89	200	35	23	0	3	87	56	3
LINC01798	122	107	360	267	497	33	25	12	132	109	35
LINC02263	71	91	193	123	85	6	3	15	121	82	78
LINC01332	52	5	8	28	16	28	65	24	3	37	20
AATBC	633	569	304	160	101	371	133	285	510	236	184
LINC02588	38	39	25	50	277	48	79	21	1	397	229
LINC01482	0	5	0	35	4	0	4	0	40	7	0
lnc-LRP5-1	43	0	2	24	8	9	0	20	43	8	28
lnc-HIST4H4-3	0	0	26	21	54	44	15	1	0	29	120
lnc-SYF2-1	9	17	79	109	36	25	15	57	10	117	94
lnc-TMEM206-5	0	0	0	15	47	4	7	13	44	144	3
lnc-DAAM2-9	0	37	28	98	15	19	0	49	5	13	64
LINC01828	7	28	0	36	33	0	18	2	2	0	0
LINC00678	3	2	1	5	4	1	0	0	0	2	1
lnc-GLRX3-3	6	100	45	114	75	32	30	0	70	69	37
lnc-DHX15-1	50	54	92	197	2	53	188	93	373	112	137
lnc-ZNF91-4	42	25	335	458	189	185	152	224	296	212	93
lnc-POLE4-8	11	7	59	120	6	10	70	14	21	58	51
lnc-SKAP2-1	262	255	252	813	471	69	47	45	982	452	333
lnc-TMCC1-3	1	0	0	2	0	0	0	3	0	4	14
lnc-LARGE1-2	2	2	0	0	3	0	0	0	0	0	5
LINC00298	0	110	17	20	242	56	29	117	10	56	60
lnc-EXOC4-7	13	0	0	27	0	3	0	3	0	1	9
lnc-SALL1-6	0	0	0	0	0	43	10	0	0	24	38
lnc-ZNF460-1	242	126	182	247	333	311	670	275	496	359	316
lnc-IRS1-2	0	0	0	12	3	9	0	0	11	49	25
lnc-CARD11-5	2	39	0	33	0	96	0	8	55	1	6
LINC00299	21	103	20	109	128	47	9	0	73	138	81
MHENCR	48	5	62	26	49	30	11	13	19	42	64
LINC02303	0	8	12	9	79	8	0	12	36	15	26
LINC01493	147	38	0	8	12	7	0	203	4	38	0
lnc-RUBCNL-4	4	0	0	3	87	40	23	0	0	3	92
lnc-XCL2-2	2	9	43	0	17	0	0	0	0	0	7
lnc-KLHL25-1	11	117	12	2	0	48	26	58	38	12	3
lnc-HERC6-1	73	94	23	202	1066	710	534	290	44	1419	729
lnc-DAW1-1	0	35	20	4	113	0	0	13	133	0	66
lnc-NUPL2-2	1	0	0	41	0	28	0	24	0	0	85
lnc-DLGAP5-3	0	0	0	9	13	0	14	0	0	0	4
lnc-SHOX2-1	3	15	0	44	51	0	0	23	0	37	76
lnc-SPCS3-1	0	36	0	81	0	14	0	0	44	59	0
lnc-PIWIL4-1	15	155	18	165	290	147	115	405	38	1	143
lnc-ADGRV1-5	15	0	31	17	18	0	14	0	30	121	22
lnc-MPHOSPH8-11	245	191	79	7	193	167	107	111	176	31	228
LINC01811	36	114	135	296	446	145	81	88	388	242	203
LINC00426	23	110	1	18	56	0	32	15	0	206	167
LINC01846	2	94	7	21	8	11	6	56	69	6	88
LINC01841	0	0	7	0	60	2	2	18	0	32	0
lnc-PAPPA-1	49	0	87	74	16	55	0	0	2	0	0
LINC01187	0	10	38	0	19	10	21	3	4	80	0
lnc-ZNF736-2	26	74	3	95	56	10	175	35	93	55	40
lnc-NDFIP2-7	0	0	35	8	53	0	0	0	7	71	8
LINC00649	124	0	5	363	4	0	8	7	6	35	11
lnc-PKN2-2	0	0	8	9	23	8	21	0	0	0	126
lnc-ERP44-3	5	10	0	11	16	4	0	2	4	32	2
LINC00601	0	0	0	45	1	19	11	54	2	83	223
lnc-DDX27-4	10	18	0	61	11	21	35	0	14	11	8
lnc-SLX4IP-35	0	0	0	31	23	0	75	0	29	52	0
lnc-TNC-21	83	83	139	193	350	96	146	81	147	101	122
LINC02188	81	54	53	22	154	0	26	37	41	23	35
lnc-DAAM2-2	66	0	19	9	16	7	22	0	0	34	6
lnc-USP12-9	628	273	459	119	92	298	232	475	263	119	445
lnc-GNG5-1	3	36	1	4	12	61	21	61	16	130	1
lnc-DTNBP1-16	4	83	40	256	249	1	12	43	12	320	26
lnc-UBL5-7	0	14	2	3	5	0	0	2	0	0	6
LINC01491	0	3	0	13	0	0	12	0	0	4	0
lnc-THAP12-1	17	5	60	15	45	26	64	6	52	86	36
lnc-ELK3-1	40	25	12	14	77	52	45	57	43	22	14
MINCR	0	0	10	5	22	25	12	1	2	1	2
lnc-APOL1-1	0	0	0	11	0	22	0	9	0	67	4
LINC01694	0	10	18	18	35	2	1	10	15	11	48
lnc-PDCD2-1	0	10	0	0	0	0	0	2	0	12	3
lnc-ZWINT-1	0	5	0	11	0	0	0	0	6	0	2
lnc-SLC25A13-1	37	20	0	43	179	198	269	74	182	40	533
LINC01098	19	22	45	89	122	10	7	64	26	84	22
lnc-MRPL39-3	1	14	0	21	4	7	3	120	0	9	242
lnc-SELENOP-1	7	8	16	0	167	144	21	46	10	690	339
lnc-PRR16-1	0	0	4	71	2	0	2	0	0	4	0
lnc-TGFBRAP1-11	0	0	0	1	1	7	0	8	1	6	16
LINC02572	93	20	0	7	20	0	99	0	0	2	60
STK32A-AS1	35	16	55	54	143	18	58	9	21	8	41
lnc-FAM126B-1	0	11	0	6	0	2	0	0	0	0	3
lnc-GORASP2-1	0	0	0	6	0	14	0	4	0	1	20
lnc-BOC-3	0	0	8	0	35	13	37	24	0	0	23
lnc-PRAG1-3	1	5	0	2	0	18	0	5	10	19	5
PCBP1-AS1	3887	3398	1750	3096	3113	1790	1591	3860	2462	3928	3518
lnc-SGCG-3	9	0	0	2	4	0	0	0	0	31	19
lnc-ZNF736-1	112	2174	238	662	585	1351	960	763	767	840	23
lnc-SLC24A3-1	4	1	39	49	29	1	0	0	0	11	0
lnc-HIST1H1A-1	31	4	0	25	8	3	61	4	7	0	0
lnc-ZMYND19-3	0	5	0	0	0	1	0	3	3	24	4
lnc-ABI3-2	0	0	24	25	26	45	0	0	0	13	1
lnc-SYN3-1	15	2	7	22	0	5	36	7	0	0	0
LINC01170	181	44	31	193	97	81	37	0	127	43	175
lnc-CERKL-2	96	0	0	8	0	0	26	0	0	0	15
lnc-TRAF5-6	3	13	10	51	74	1	40	186	0	63	32
lnc-TIMP1-1	0	8	0	2	1	2	14	9	0	77	2
LINC01571	96	56	12	95	35	24	158	47	27	244	60
LINC02289	5	0	0	24	0	6	15	3	29	16	0
lnc-METTL14-3	209	145	159	134	92	3	283	77	37	91	374
lnc-ALOX12-1	0	21	19	40	78	10	4	0	13	0	0
lnc-MSH6-2	2	11	5	7	6	15	12	8	9	9	4
lnc-CYB5R4-5	0	0	0	103	54	0	0	12	26	0	64
lnc-MAGI1-2	23	43	3	50	98	21	25	27	9	132	49
lnc-ATAD2B-3	6	2	15	25	2	0	0	0	1	1	1
LINC00658	0	0	0	0	18	0	16	7	0	1	2
LRRC8C-DT	0	225	43	83	39	3	18	2	88	302	20
LINC01829	69	0	10	8	52	1	0	28	118	53	12
LINC01748	2	31	17	84	2	0	3	90	28	0	4
lnc-KIF20B-1	3	8	2	29	16	9	0	28	11	14	40
lnc-RAD23B-1	0	12	5	0	3	46	36	0	10	1	55
LINC01522	1	99	0	51	0	8	17	22	0	0	8
lnc-RNF150-1	14	18	0	0	22	0	0	0	10	15	0
lnc-BATF3-2	7	0	0	0	8	0	0	0	8	1	13
lnc-BEND7-5	0	0	0	15	9	1	0	0	44	8	0
LINC01605	0	4	0	2	1	3	0	8	0	0	0
lnc-TMEM70-1	0	0	0	94	9	4	19	45	0	5	1
lnc-NAA35-16	0	8	0	0	45	0	0	0	2	4	0
lnc-SLITRK5-13	53	26	26	1	76	14	1	30	13	42	67
LINC02055	3	78	9	42	27	28	0	61	5	23	53
lnc-NPIPA7-3	54	27	12	34	84	48	31	10	103	19	31
lnc-TTLL7-3	0	7	13	5	0	4	2	14	3	42	15
lnc-RIT2-2	0	2	18	72	11	0	17	0	0	0	0
DARS-AS1	0	2	0	1	110	5	0	3	5	5	2
lnc-TENM4-4	5	46	3	0	8	4	3	9	51	26	12
lnc-SATB2-1	40	4	32	0	28	10	19	47	0	0	59
lnc-PCDH10-5	25	11	22	60	70	27	28	7	37	44	44
lnc-LIMCH1-1	0	18	0	0	57	0	4	0	0	61	53
LINC02208	90	97	5	358	619	117	139	128	308	425	443
LINC00999	1	2	1	1	0	4	2	0	0	2	0
lnc-MON2-2	2	39	167	7	237	274	231	639	119	96	740
lnc-PAFAH1B1-2	28	0	31	70	33	8	0	0	0	40	0
lnc-CCDC71L-1	125	67	53	52	98	5	55	5	29	62	61
CFAP58-DT	0	27	15	0	52	101	32	133	1	33	175
lnc-LRRFIP1-1	0	0	16	14	11	3	0	11	38	1	55
LINC01926	0	20	0	0	37	0	0	0	3	0	5
lnc-ATAD5-9	441	581	841	307	319	995	663	803	463	1081	1290
LINC00578	84	175	88	314	637	123	142	95	124	238	166
lnc-KIF26A-5	99	47	105	106	94	24	21	0	11	115	18
LINC01716	2	20	10	0	26	45	3	7	0	83	2
FAM160A1-DT	124	76	48	7	5	45	28	0	51	42	144
lnc-C19orf57-10	3	0	26	2	48	4	0	13	0	29	10
lnc-ECEL1-1	5	77	25	0	8	27	6	1	6	14	35
lnc-U2SURP-1	9	2	1	21	9	38	48	9	3	0	28
lnc-ABHD2-1	0	3	0	3	6	27	4	9	0	0	12
lnc-RNASEH1-1	42	14	0	0	0	0	21	0	1	0	23
lnc-MUC20-68	0	0	0	3	4	0	2	6	0	0	0
LINC02045	110	129	61	58	40	153	134	87	19	28	7
lnc-COL28A1-1	10	2	3	6	4	0	0	68	0	3	1
lnc-PTPN14-2	6	4	0	51	0	3	0	2	0	80	0
LINC01980	3	100	24	37	41	0	17	5	0	1	1
lnc-BCKDHB-1	73	3	2	81	12	0	0	1	5	3	15
lnc-LAMA2-1	48	8	42	70	100	0	0	9	2	55	37
lnc-NR5A2-1	0	1	0	45	10	12	7	0	3	1	16
lnc-BCL11B-1	49	34	66	131	30	24	3	88	32	49	6
LINC02343	0	69	0	59	61	0	3	0	0	29	0
lnc-EPHA7-4	25	12	18	53	55	14	1	52	0	32	90
LINC00052	3	59	17	0	55	3	32	33	0	1	12
lnc-CDK12-1	0	0	2	335	48	125	28	46	15	234	94
lnc-CCDC74A-6	0	0	3	6	0	0	10	3	0	0	1
lnc-RBM10-1	0	0	0	57	1	0	3	39	2	10	0
LINC01741	0	7	0	0	18	0	0	5	0	9	6
LINC02068	0	27	0	19	0	1	19	0	0	60	0
LINC01036	17	188	13	248	2	39	140	5	26	42	150
lnc-GPR89B-1	7	0	9	6	32	8	14	0	5	16	5
lnc-RNF113B-1	26	121	52	212	228	70	42	49	73	228	102
lnc-RAB1A-1	31	18	3	0	56	7	46	52	27	19	0
LINC02384	63	116	201	103	805	220	185	417	318	2190	887
lnc-KLHL31-2	1	11	0	19	19	0	7	0	0	78	7
lnc-TAF13-1	1	8	0	0	0	0	0	3	5	0	11
lnc-SPANXB1-1	0	0	0	3	34	0	28	0	1	48	0
LINC01732	2	24	0	0	40	0	0	6	0	0	0
lnc-FBXO15-3	109	51	204	139	111	84	0	94	72	88	168
lnc-CNOT8-1	40	45	9	24	39	73	0	8	63	2	21
lnc-SFMBT2-2	5	93	13	29	132	53	53	10	15	21	6
lnc-ALX1-2	92	51	78	198	331	69	117	279	324	435	566
lnc-CATSPER3-3	0	12	12	21	0	15	0	20	0	0	33
lnc-FRAT1-1	0	10	23	16	46	34	6	3	46	183	131
lnc-KCNRG-5	76	91	191	1	116	123	69	5	185	33	102
lnc-MTRNR2L12-3	3	3	6	0	9	2	0	1	6	3	4
lnc-PPARGC1A-1	28	382	31	100	55	0	6	63	6	28	0
lnc-ONECUT1-1	28	27	23	42	1	9	0	17	6	7	15
lnc-SLC40A1-1	0	0	0	18	2	18	22	18	4	3	7
lnc-STMP1-8	0	47	5	1	100	38	13	12	36	71	197
lnc-SWT1-1	12	188	0	32	52	1	42	4	0	0	25
lnc-TMEM38B-1	22	0	25	37	40	21	25	5	18	18	2
PWRN1	1	0	5	0	7	0	0	0	90	2	6
LINC02017	0	8	5	0	52	0	16	11	0	95	92
lnc-VTI1A-1	3	2	56	34	0	0	0	0	0	0	0
lnc-ZNF131-2	526	205	37	158	121	760	569	305	241	99	252
lnc-GPCPD1-8	63	10	4	51	0	24	0	108	153	17	93
lnc-APIP-1	0	0	54	19	10	0	15	0	43	0	10
lnc-PTPA-1	0	0	1	4	0	0	0	7	1	45	12
lnc-LRRTM4-2	45	42	193	228	172	5	97	52	128	23	23
lnc-KLF7-1	14	107	3	55	145	54	49	0	50	26	133
lnc-RNF34-1	92	355	205	789	94	778	43	122	102	16	182
lnc-ZNF516-4	0	2	0	0	0	7	0	0	37	2	10
lnc-PPP4R1-2	1	55	1	72	110	51	176	13	32	216	102
lnc-FAM172A-3	22	2	2	2	7	16	59	86	23	3	25
LINC02561	0	101	39	31	0	6	13	6	0	0	87
lnc-RGPD3-1	8	0	0	15	0	1	0	3	28	99	0
lnc-PDGFD-1	229	82	105	131	302	18	18	32	10	65	52
FAM41C	81	8	51	6	6	2	0	1	7	68	2
LINC01007	0	0	0	17	17	24	0	55	0	0	86
lnc-ARHGAP26-4	12	75	12	103	338	65	45	36	166	101	47
lnc-ELF2-2	1	105	0	18	21	20	11	0	11	10	15
lnc-PLK2-2	0	0	21	123	254	89	0	0	0	0	14
lnc-GAS1-1	48	3	46	73	35	31	35	0	124	45	24
lnc-IMMP2L-1	131	64	8	223	87	69	16	40	15	13	164
lnc-STPG1-3	2	7	12	20	37	2	6	16	28	11	33
lnc-BCL11A-2	3	10	1	22	1	0	0	0	2	1	4
lnc-TCIRG1-2	0	0	0	0	0	6	0	10	0	54	31
lnc-SOCS5-4	873	507	642	2163	981	850	402	464	1436	1594	637
LINC01563	0	1	0	6	0	14	13	102	2	3	0
lnc-ZNF705D-2	93	29	31	28	67	142	44	56	100	52	34
LINC02006	0	9	7	36	33	0	16	6	12	5	2
lnc-LARS2-1	0	17	0	0	8	0	0	0	21	0	2
lnc-CCDC93-1	0	0	31	58	0	0	14	54	33	3	41
lnc-KCNJ4-1	0	0	0	16	33	16	6	32	0	58	2
lnc-SFSWAP-1	0	2	28	16	13	0	1	3	0	16	10
lnc-ACOT11-1	8	1	1	2	5	0	0	3	0	21	0
lnc-ALPK1-1	0	23	0	0	27	0	0	2	1	37	18
RRS1-AS1	1133	1639	595	526	474	550	217	996	306	436	747
lnc-RPL13-1	1	14	11	0	31	7	12	4	38	20	28
LINC02476	17	4	2	293	114	28	17	33	4	107	197
lnc-COA6-3	0	50	10	12	4	0	0	0	0	0	6
lnc-CDH9-2	10	0	0	9	152	2	0	0	6	33	0
LIN28B-AS1	2	12	0	21	44	11	5	3	21	10	36
lnc-HSBP1L1-1	36	0	0	4	0	0	1	2	0	58	1
lnc-NCOA3-9	1	14	4	42	109	32	24	70	11	158	405
LINC01470	7	0	3	24	35	29	11	18	36	26	32
lnc-PPP2R5B-1	0	0	0	1	5	1	0	2	3	13	3
lnc-SLITRK5-35	15	7	0	0	0	13	11	6	0	155	21
LINC02362	0	12	0	176	18	0	0	3	16	31	34
IDH2-DT	112	0	17	17	121	42	40	11	8	19	12
LINC01672	0	0	11	12	38	8	0	3	19	1	11
lnc-MSL2-1	42	20	22	61	38	5	7	0	40	40	119
lnc-APBA1-2	3	13	5	0	0	4	0	0	0	0	0
LINC01049	29	17	31	43	1	0	0	0	0	0	0
lnc-ITPRIP-2	86	0	13	56	343	69	0	34	8	209	130
lnc-BIRC6-1	355	59	114	0	120	13	290	56	165	105	163
lnc-ABI3-1	0	2	37	18	31	18	0	0	10	52	0
LINC02389	0	1	0	0	19	21	20	2	0	67	0
LINC01644	579	158	987	407	80	92	20	132	372	218	88
lnc-SLC38A11-1	0	2	0	17	76	0	0	31	1	74	6
lnc-NLRP3-1	79	225	548	107	329	44	107	65	75	217	14
lnc-PCED1B-2	0	0	7	0	0	2	0	7	28	2	4
MIR3681HG	325	54	211	180	93	135	63	24	258	57	86
lnc-ERCC6L2-3	16	0	0	0	1	3	0	6	0	0	3
LINC00941	0	118	11	29	38	0	21	0	57	2	174
lnc-DEPP1-2	699	431	273	545	353	152	486	292	737	310	213
lnc-DCAF4L1-1	103	0	138	92	97	31	34	55	22	54	24
lnc-OR4F29-7	8	133	1	44	47	87	5	86	10	1	35
lnc-PLPP4-2	0	0	0	0	4	1	13	0	9	2	0
LINC01950	87	4	1	79	5	18	73	10	77	30	51
lnc-PPP1R3A-1	0	17	0	530	0	2	16	0	0	0	0
LINC01612	138	122	121	181	852	173	0	22	227	181	341
lnc-TSN-14	2	72	0	15	133	12	0	2	35	12	12
ZNF236-DT	3	56	0	7	22	0	0	4	2	1	1
lnc-AMD1-1	0	2	0	49	3	2	0	2	3	3	2
lnc-SRPK2-1	115	13	32	89	176	89	192	44	202	33	72
lnc-ABT1-3	259	59	303	342	203	62	66	14	192	119	68
lnc-RNF144A-1	0	9	0	39	58	0	0	0	0	0	2
LINC02142	0	0	2	3	18	2	0	10	0	163	28
lnc-SLC2A9-2	0	0	4	2	0	2	6	0	1	0	6
lnc-OR51B6-1	1	7	55	47	18	0	0	3	20	0	5
lnc-CCDC68-1	88	17	3	117	83	49	39	0	0	68	126
SMCR2	0	1	0	13	4	2	0	4	31	34	0
lnc-RHOXF1-3	189	103	48	16	21	28	2	50	52	31	19
lnc-FAM110B-1	0	26	0	0	0	0	0	23	11	0	23
lnc-FKBP1C-5	6	12	0	50	41	1	0	0	3	42	7
lnc-NID2-4	0	0	0	239	309	17	14	59	23	10	58
LINC01141	26	0	2	39	11	0	0	1	2	0	0
lnc-TAOK3-1	5	86	137	16	70	67	13	122	21	262	132
LINC00486	10	0	3	7	12	18	11	29	0	0	15
LINC02427	0	5	0	7	9	0	0	12	0	0	129
LINC00284	0	4	0	5	12	4	0	0	0	0	6
lnc-ATP6V1D-8	1	72	2	51	25	16	0	26	27	1	0
lnc-NOCT-5	0	104	91	4	68	0	98	3	2	1	103
lnc-STIM2-4	22	14	38	42	0	22	0	27	13	10	49
lnc-COIL-2	7	0	1	3	2	0	38	3	0	3	5
lnc-MFSD4B-1	360	37	98	45	44	110	254	187	73	9	54
LINC01543	0	0	0	11	25	1	0	51	0	0	61
LINC01336	290	66	46	286	557	248	253	184	201	252	85
lnc-CADM1-4	15	41	21	6	33	22	8	18	0	2	26
lnc-SOD2-2	4	0	2	9	0	8	11	13	0	0	0
LINC01524	287	63	294	78	17	109	37	66	124	50	63
lnc-PCDH7-10	0	4	0	11	7	0	4	0	0	0	1
lnc-C2orf71-1	91	0	26	2	0	8	10	0	50	74	6
LINC00564	12	0	0	5	20	0	0	0	0	27	124
lnc-HPCA-1	59	22	17	0	8	45	29	37	7	7	0
LINC01614	17	5	16	49	78	44	20	0	30	44	161
lnc-EXT1-4	10	41	10	63	20	0	10	6	4	64	13
lnc-CHODL-4	1	44	0	54	57	58	42	0	0	0	33
lnc-KCNE1B-1	8	36	14	7	6	0	0	1	4	4	2
lnc-SLC16A11-7	731	1282	959	1095	1024	756	998	1152	1426	1552	516
LINC02391	19	25	58	28	72	5	16	36	46	13	5
lnc-METTL15-3	0	0	0	3	0	0	11	5	0	1	5
lnc-WRN-4	2	1	4	1	2	1	1	1	73	3	3
lnc-ZNF837-1	80	303	106	102	125	96	81	204	63	209	246
lnc-ANGPT2-3	2	11	1	2	19	0	0	0	0	19	3
lnc-RMDN2-3	73	137	50	171	1116	15	246	27	25	742	493
RC3H1-IT1	2	0	1	29	22	114	108	0	64	36	13
lnc-ATP23-89	0	109	0	12	41	3	20	0	36	17	4
lnc-NFRKB-1	42	29	0	63	189	93	19	55	266	116	29
lnc-PABPC4L-2	49	71	711	300	46	111	0	11	14	144	179
lnc-NOM1-1	0	0	14	0	0	24	0	29	12	0	0
lnc-FTCD-2	0	0	9	4	1	7	0	0	0	0	49
lnc-ST3GAL4-55	1	3	8	35	7	0	0	0	6	53	24
lnc-ITIH2-1	78	0	13	92	175	14	22	120	60	148	33
lnc-ETS1-2	1	11	3	51	15	0	2	0	21	1	0
lnc-SPATA19-9	0	5	64	24	57	4	0	10	1	56	31
lnc-KLF8-4	12	0	0	0	1	0	0	38	0	13	15
DANT2	2	1	20	66	60	0	1	69	45	318	13
lnc-PGS1-2	0	0	61	88	0	0	16	0	0	40	0
lnc-NELL1-1	6	15	45	39	17	50	0	0	37	5	26
lnc-FBXW4-1	0	4	0	20	0	2	11	0	0	0	10
lnc-PPP2R2C-1	103	201	252	264	466	189	25	28	191	483	201
lnc-MARCH11-1	2	56	0	0	21	0	7	108	0	9	10
lnc-GOLGA7B-2	5	12	1	0	5	0	0	0	0	0	5
lnc-GAP43-1	17	19	14	38	36	0	0	0	0	0	0
lnc-OFD1-1	2	52	0	2	63	0	0	0	10	271	29
lnc-TAMM41-5	1	22	5	0	8	3	1	0	1	0	5
LINC02177	126	124	174	89	261	18	89	139	64	159	64
lnc-MMRN1-12	15	72	81	491	141	0	8	0	81	6	7
LINC01517	0	10	45	6	166	12	2	26	0	4	0
lnc-MRPL39-12	0	7	10	53	40	7	6	41	2	222	38
lnc-MOCS2-2	134	0	8	4	22	0	9	0	10	6	1
LINC01419	84	0	67	0	6	0	0	0	3	5	0
LINC01358	3	2	0	5	15	0	0	0	0	0	3
lnc-PYDC2-1	1	60	43	8	63	3	8	24	0	6	2
TSIX	613	0	0	72	0	2	99	43	8	0	0
lnc-ANK2-1	4	0	1	47	72	34	0	66	0	0	302
lnc-PDE6B-1	0	5	1	8	6	0	24	1	4	0	0
lnc-CNOT6-2	17	0	0	1	6	0	13	0	3	19	10
lnc-RPAP1-1	19	0	13	3	10	19	2	1	22	9	3
lnc-NAV3-2	39	3	43	47	114	54	10	7	43	36	7
lnc-PEAK1-1	55	75	243	432	350	174	113	203	89	250	219
lnc-LRRTM3-3	0	8	8	27	130	46	17	20	1	51	17
ENTPD1-AS1	1628	1739	2421	2515	1828	1264	468	889	1603	1981	2385
lnc-MANEA-1	14	0	0	5	0	9	0	0	0	44	0
lnc-DEK-1	0	6	0	0	8	0	0	42	0	24	1
LINC01989	9	0	1	7	11	18	10	13	2	16	15
LNCPRESS1	303	519	274	1303	835	695	555	375	245	911	561
lnc-CLRN1-2	0	15	0	0	123	8	0	80	0	3	0
lnc-TWIST1-1	0	0	1	3	0	11	23	1	2	0	17
BARX1-DT	18	8	35	0	107	41	0	47	0	32	9
lnc-SLC47A2-2	0	0	0	31	0	0	0	0	22	132	11
CRTC3-AS1	12	21	9	10	76	79	58	3	28	58	29
lnc-QKI-2	8	41	25	22	5	0	0	0	15	7	15
TTTY15	0	0	815	1	1	156	0	521	215	7	349
lnc-SP140-3	0	0	0	97	0	0	0	22	6	0	37
LINC00029	11	18	0	0	12	2	0	0	0	0	0
lnc-PCSK9-4	0	136	8	44	26	23	0	42	5	109	69
PANCR	0	98	13	38	36	0	24	3	20	0	0
lnc-NTSR2-5	0	37	0	64	152	8	0	0	1	0	3
lnc-CD83-3	18	2	4	2	19	0	2	177	6	29	0
lnc-CUL2-1	42	161	26	30	16	136	15	105	110	259	133
NUTM2B-AS1	80	39	57	104	219	747	933	136	259	379	755
lnc-NKAIN3-14	2	16	0	0	11	0	0	29	4	0	7
lnc-GBE1-5	33	254	9	32	289	58	84	30	164	150	404
lnc-SLC44A3-1	17	15	0	19	0	0	0	2	26	50	5
LINC00691	10	0	0	43	2	1	34	0	19	0	20
lnc-CHMP7-1	0	38	0	0	4	0	0	0	6	7	0
lnc-DERA-1	0	15	0	23	38	0	0	5	0	0	12
lnc-CLDN24-2	0	23	0	7	8	0	0	0	0	0	15
lnc-NPY5R-2	33	218	60	58	97	18	34	25	7	4	43
lnc-WFDC12-1	0	4	9	0	18	0	0	10	0	48	0
WDR7-OT1	4	29	0	7	0	0	0	15	0	0	8
lnc-SERTAD2-3	26	28	42	134	352	32	32	27	59	134	19
G2E3-AS1	51	87	47	25	41	57	214	5	20	41	18
lnc-LBR-1	2	0	0	38	0	6	0	10	0	20	7
lnc-SMPD1-1	0	5	2	21	4	13	0	0	21	0	8
LINC02081	0	4	2	42	0	3	0	0	0	0	0
LINC02528	1	19	0	46	98	0	0	13	0	178	24
lnc-SCAF8-1	3	51	0	55	0	0	0	0	0	4	0
LINC02056	1	4	3	47	3	5	0	0	0	0	4
lnc-TNFRSF13B-3	48	0	15	1	34	11	0	2	0	29	51
lnc-DHX57-1	0	14	49	7	108	9	25	0	20	0	0
lnc-TRIB1-4	2	0	0	2	44	14	0	0	0	0	51
lnc-EXO1-1	0	0	1	38	0	0	7	0	0	10	24
lnc-MYL2-1	49	54	41	110	87	286	48	104	109	149	267
lnc-MSN-1	25	0	28	14	0	0	1	0	0	68	5
lnc-ZNF23-2	18	57	1	45	0	35	10	0	39	49	0
lnc-EIF2B1-1	251	610	332	185	135	191	140	347	176	311	353
lnc-LSMEM1-1	99	0	5	0	5	0	0	0	1	11	0
lnc-CDC42SE2-1	226	576	168	90	289	261	117	300	325	167	190
lnc-TPST1-1	37	9	4	0	8	1	5	0	1	1	14
lnc-ASAP2-1	17	9	1	0	0	5	0	0	0	5	15
LINC01030	1773	982	544	1251	2564	1549	1766	945	440	904	1319
lnc-ROPN1B-20	5	0	0	0	6	0	0	5	0	10	0
LINC01431	0	0	3	0	85	9	9	21	1	2	2
lnc-WASL-1	40	92	0	67	20	92	91	124	0	10	49
SNHG21	363	169	555	409	278	378	490	921	308	345	536
lnc-ANGPTL2-2	0	0	15	39	124	0	84	12	3	100	34
LINC01081	0	0	54	1	21	8	3	17	45	1	88
lnc-GRAMD4-2	3	0	6	17	109	2	0	44	27	269	0
lnc-CHSY1-2	73	95	61	224	48	32	12	24	41	18	35
BOK-AS1	27	39	5	152	83	65	51	50	38	98	27
LINC01360	0	0	31	83	0	0	3	0	14	0	0
lnc-USP6NL-10	10	42	7	3	42	20	6	0	40	7	2
lnc-UBE2B-1	2	0	0	29	8	0	1	17	0	0	9
lnc-SETD6-5	130	74	62	29	189	252	116	103	40	71	737
LINC01812	11	12	4	5	4	7	0	6	46	11	88
lnc-CRBN-1	6	5	2	14	7	0	0	0	19	3	4
lnc-MAT2B-3	3	17	19	72	137	25	8	23	73	26	49
lnc-LINC02203-1	13	0	0	1	0	5	8	2	0	0	24
lnc-TTC23-2	1	2	1	0	0	0	5	12	0	0	4
LINC00839	523	274	421	583	678	487	460	1572	445	112	964
LINC00689	3	183	142	39	0	0	33	4	45	0	10
lnc-ZNF723-2	0	32	45	103	268	158	12	3	15	69	162
lnc-DIAPH3-1	0	2	53	70	19	19	0	4	3	187	60
lnc-EZH2-2	4	0	5	0	65	26	0	20	0	58	20
lnc-LSM14B-1	13	0	3	0	2	0	1	2	16	7	0
lnc-GTPBP4-3	1	0	13	0	25	0	27	36	3	1	14
LINC02229	119	82	150	261	84	31	35	426	21	120	50
lnc-KLHL34-2	74	9	17	15	1	15	0	0	21	20	12
C21orf62-AS1	3	0	10	35	30	41	4	0	0	3	54
lnc-GRIP1-1	5	218	23	7	3	0	0	16	10	1	20
lnc-STK35-4	0	0	8	50	11	24	12	32	3	98	15
LINC01467	75	53	75	330	5569	651	788	158	237	905	1335
lnc-CREG1-1	183	1033	52	61	574	416	288	724	483	157	198
lnc-ZNF366-6	0	0	0	36	38	0	0	0	2	95	48
lnc-RNF26-1	0	30	0	5	88	12	4	28	0	30	5
lnc-NAALADL2-1	5	50	70	109	12	13	50	1	11	400	10
lnc-TSEN2-1	31	29	5	0	5	5	0	3	22	1	0
lnc-LNPEP-8	7	310	58	83	761	34	134	156	101	658	241
lnc-HOXB8-1	13	132	30	127	59	3	72	1	21	67	13
lnc-CCDC125-2	39	95	43	21	262	83	41	157	63	87	93
lnc-OAF-1	5	7	9	62	72	28	4	21	21	7	50
lnc-CADM1-3	15	0	8	0	28	5	0	9	1	0	14
lnc-VIRMA-1	17	158	11	121	159	67	183	29	27	161	113
lnc-UCHL3-5	26	0	1	24	1	25	0	78	0	81	81
lnc-SLC38A2-1	0	0	0	0	0	3	0	0	94	40	5
lnc-IAH1-2	19	44	15	308	18	121	51	26	71	49	85
lnc-FKBP3-2	0	0	0	0	49	9	0	4	0	52	17
lnc-USP6NL-8	10	8	2	12	17	8	15	2	7	5	18
SUCLG2-AS1	1	3	3	116	36	16	0	1	3	4	4
lnc-GMPS-1	42	21	1	19	4	0	0	0	9	1	0
ILF3-DT	38	106	21	60	128	162	77	106	37	135	66
lnc-ESR2-3	10	9	61	108	10	25	16	160	92	25	53
lnc-ATP6V1G3-4	0	0	0	0	0	0	6	3	0	5	9
lnc-DYNLRB2-3	27	28	3	60	38	3	39	17	10	65	28
lnc-FYTTD1-8	1	0	1	1	14	1	0	4	46	0	24
LINC02428	14	2	22	10	0	0	24	5	2	5	11
lnc-PHTF2-1	7	1	8	30	216	0	1	4	0	99	47
MAFA-AS1	11	0	1	24	6	0	0	25	3	31	37
LINC00383	54	127	123	220	132	30	134	60	74	98	11
lnc-LRMP-4	20	0	0	5	19	12	0	0	0	0	5
lnc-RAB40AL-1	22	0	0	59	2	39	85	0	105	0	51
FEZF1-AS1	23	66	59	63	33	7	10	58	0	0	4
lnc-KLHDC4-1	2	0	0	0	9	2	0	0	6	18	0
lnc-CHST12-1	9	9	2	6	23	1	0	0	0	133	24
lnc-OPN4-1	2	1	8	1	62	0	8	7	0	0	4
lnc-ARF6-1	11	2	5	3	4	19	9	5	3	3	7
lnc-VWDE-4	0	0	0	0	0	2	4	0	2	1	16
HOXD-AS2	70	0	0	135	71	30	0	162	94	123	32
lnc-GALC-3	854	564	642	1573	2239	232	214	352	1693	1118	795
GAPLINC	7	0	0	0	0	0	11	9	14	35	4
lnc-FAM135A-1	1	6	0	4	60	0	0	0	0	7	0
lnc-RPL24-2	0	20	0	22	5	0	0	95	0	62	38
lnc-ZNF487-1	101	128	238	67	322	168	221	116	39	56	155
lnc-PTGFR-1	0	8	1	18	62	17	0	25	4	128	99
lnc-DLK1-35	27	111	0	220	18	1	46	3	98	21	53
lnc-CBR3-1	0	0	0	5	27	1	0	0	14	0	5
lnc-UBE2N-1	16	5	0	6	4	3	2	102	5	2	2
lnc-TRPM6-3	24	11	69	14	186	61	66	53	13	105	52
LINC02474	0	23	0	8	17	0	0	0	25	1	0
lnc-STMP1-5	31	0	42	74	24	5	0	3	0	161	40
lnc-NOVA1-4	18	0	59	0	0	0	0	0	26	14	0
lnc-ANLN-1	36	82	43	322	275	64	19	35	123	121	66
lnc-NR1D1-1	6	1	24	89	59	21	0	3	0	39	1
LINC00623	17	103	20	97	23	13	23	34	42	9	49
lnc-MYB-1	0	0	3	10	24	0	0	0	1	0	12
NDST1-AS1	0	0	7	4	7	0	0	0	0	64	17
lnc-TPTE-1	4	2	43	17	97	24	1	11	8	8	7
LINC00366	8	77	12	116	23	0	0	12	1	120	11
lnc-PTPN2-2	315	460	165	793	2069	1608	930	302	310	2264	610
lnc-MANEA-3	27	0	0	35	304	106	47	107	12	521	431
lnc-RAPH1-2	14	0	13	37	31	22	29	15	2	0	53
lnc-B4GALT6-2	0	16	0	19	8	0	25	33	0	0	12
lnc-F11-1	0	8	4	3	20	4	0	15	0	26	2
lnc-DMRTA1-7	0	23	13	83	0	7	0	0	2	25	0
lnc-CSTF3-1	2	0	2	73	0	9	0	0	0	0	0
LRRC3-DT	45	0	95	150	6	25	15	0	0	5	90
lnc-CCDC125-1	8	1	7	102	8	51	74	55	8	21	80
lnc-FOXD1-3	5	2	0	0	86	1	0	17	0	28	0
LINC01031	0	3	48	117	55	22	18	0	0	39	61
GLIDR	58	16	2	28	0	1	8	10	12	0	2
lnc-SFPQ-1	0	12	0	103	13	1	0	42	0	0	19
lnc-KCNE1B-3	54	10	33	537	190	11	241	55	57	334	30
lnc-MCTP2-7	15	37	21	66	39	35	0	17	1	132	51
LINC02511	29	4	0	0	63	24	0	0	0	0	1
lnc-EXOSC1-1	3	22	11	26	25	3	9	151	2	0	1
lnc-UBE2L5-2	73	58	133	240	58	50	23	5	30	29	32
lnc-MTOR-1	0	79	0	2	20	31	23	0	15	3	0
LINC02074	155	377	6	350	125	286	63	38	31	130	79
MNX1-AS1	22	0	4	37	0	5	0	0	5	0	1
lnc-TDRD3-19	11	0	0	5	86	38	59	0	4	32	47
lnc-COL6A1-3	3	38	96	100	13	13	78	39	119	34	35
lnc-ZNF664-2	3	1	0	25	0	6	0	0	0	4	0
lnc-RXRA-3	2	6	13	0	0	9	0	1	2	0	10
lnc-PREX1-2	28	32	39	12	101	0	0	2	5	92	0
lnc-CCR8-1	143	118	55	137	14	0	116	170	89	0	98
lnc-CTTNBP2-3	22	96	154	57	4	55	103	103	0	9	50
lnc-PAFAH1B1-3	0	0	0	25	7	0	27	2	0	0	0
lnc-ADAMTS19-2	0	12	0	3	57	0	21	0	0	62	1
lnc-OXSM-1	22	17	4	29	105	39	34	17	0	55	97
lnc-COX7C-3	4	0	6	1	8	0	0	0	0	5	5
lnc-CTBS-4	0	0	0	0	38	0	13	0	46	19	0
lnc-CENPS-CORT-1	29	14	46	15	31	12	14	47	10	10	7
lnc-RDX-1	60	39	19	9	30	6	0	3	26	135	4
TMEM92-AS1	8	20	21	1	5	0	0	0	0	7	32
AFDN-DT	3	0	0	24	2	2	0	6	0	101	6
LINC01000	126	237	91	323	192	103	337	207	129	515	171
BMPR1B-DT	0	0	4	4	40	0	0	4	0	2	18
lnc-PGPEP1L-10	15	0	62	5	7	0	0	0	0	0	0
lnc-CDC73-4	3	0	0	3	73	15	3	0	0	0	16
lnc-TBX1-3	0	0	0	0	34	0	0	51	6	26	2
LINC00887	138	95	497	149	307	27	145	1	197	305	194
MIR100HG	1	0	10	31	34	19	16	13	54	21	12
lnc-DTNBP1-2	21	42	76	239	82	228	81	6	117	86	133
lnc-COL15A1-1	16	41	0	57	0	4	16	0	0	72	0
LINC02199	0	27	0	0	9	39	6	3	0	0	0
lnc-PITX2-4	0	19	1	1	0	31	0	56	10	22	32
LINC01505	27	0	1	8	83	35	9	20	9	30	53
lnc-VWC2L-1	0	2	0	1	19	10	3	19	15	25	49
lnc-TMPRSS15-6	32	0	0	11	0	63	7	0	0	0	0
lnc-RIPK1-1	0	0	24	6	0	4	0	1	6	28	0
lnc-OIP5-1	2	0	9	0	0	1	1	0	21	0	19
LINC00354	0	0	0	2	0	16	0	7	0	0	6
lnc-BTN1A1-1	2	2	28	3	3	0	18	1	0	0	0
lnc-C16orf72-2	2	9	6	3	56	18	6	7	8	12	6
lnc-QPCT-2	3	12	20	1	36	14	0	0	17	34	0
VAV3-AS1	186	62	557	579	560	39	290	17	276	256	79
lnc-SNX19-1	210	253	37	34	0	65	55	0	59	26	234
lnc-AGA-24	355	251	0	318	437	60	138	21	49	214	74
lnc-CCDC39-1	0	4	0	66	1	0	0	0	0	57	18
lnc-SLC4A3-3	1	8	3	0	0	1	0	24	8	18	0
lnc-GSDME-3	0	43	0	6	0	4	10	0	55	135	0
lnc-TAF3-1	0	9	4	2	0	0	0	0	0	0	35
LINC00494	0	0	0	8	0	2	0	0	33	5	0
SNHG27	0	7	0	3	27	0	0	58	0	0	0
lnc-SLC25A32-3	0	0	1	0	0	4	60	0	0	37	2
lnc-AMN1-2	5	47	2	231	74	4	68	50	184	15	1
lnc-AASDHPPT-1	0	0	18	6	6	0	9	21	15	31	14
lnc-SHOC2-1	10	0	70	49	129	69	228	43	33	28	54
lnc-RAD23B-10	7	0	40	15	57	4	0	0	0	0	4
lnc-CCKAR-5	40	88	36	7	23	52	10	34	12	43	0
lnc-CTNNA2-3	0	0	2	102	6	15	33	58	9	54	29
lnc-ACTRT2-1	232	0	1	27	66	81	0	13	3	37	87
lnc-MBOAT1-1	0	0	3	12	4	0	0	0	10	7	17
lnc-ATAD2B-8	8	0	0	0	3	0	0	7	0	0	3
lnc-HOMER1-1	0	0	0	2	2	1	4	0	0	6	0
lnc-SLC52A1-2	0	21	6	34	33	13	2	15	12	20	3
lnc-FOXO1-2	8	97	1	19	15	14	0	26	46	235	57
lnc-CLCN3-1	92	229	31	25	473	41	93	87	51	579	409
MIR124-2HG	0	78	0	109	0	0	1	0	4	0	8
lnc-ISCU-1	4	47	0	0	0	5	17	12	43	31	34
lnc-ATIC-1	18	8	5	87	25	7	14	21	21	13	18
lnc-TLE1-14	25	54	37	7	277	0	0	10	38	11	84
lnc-EXD1-1	16	7	0	7	1	0	0	0	18	34	10
lnc-PLEKHA5-3	10	0	106	37	47	30	65	3	39	28	41
LINC01337	16	0	0	0	0	0	26	3	39	0	0
lnc-CRIM1-1	0	0	0	2	12	0	6	0	0	8	13
lnc-RNF7-1	1	5	105	36	74	19	0	0	0	18	30
lnc-JMJD1C-1	0	0	0	0	7	0	19	0	5	8	0
lnc-NCAM2-8	0	1	4	10	1	2	0	28	0	133	41
lnc-TGDS-1	0	2	0	20	6	5	0	1	0	33	1
lnc-PGLYRP2-1	174	0	0	106	18	0	0	0	2	6	68
lnc-OCM-1	494	92	258	124	123	296	476	212	231	48	27
lnc-TSC22D2-1	0	0	0	24	0	70	14	0	67	18	1
lnc-RAP2B-4	0	0	0	32	5	0	0	0	11	1	12
PRKAR2A-AS1	1	7	11	1	0	3	1	0	0	0	10
lnc-OSTC-1	0	0	4	4	0	22	59	0	3	0	27
lnc-WDR11-1	60	9	0	21	59	78	0	38	98	5	0
lnc-RBM28-1	0	0	0	24	0	0	12	0	0	23	44
lnc-ADAM20-1	0	0	7	6	1	2	2	5	8	19	9
lnc-FAM174B-2	0	0	0	0	2	0	3	1	0	3	5
LINC00351	3	0	13	7	4	0	0	0	4	1	12
lnc-NCBP3-1	0	16	52	51	0	52	26	92	23	20	103
lnc-TRMT11-2	8	17	24	118	40	0	2	2	22	0	10
lnc-MTR-1	1	0	0	3	38	0	4	20	33	1	50
LINC00640	0	4	5	42	10	4	9	0	7	0	14
lnc-CLDN23-8	41	11	5	72	39	50	24	14	34	39	31
lnc-RFPL4B-2	27	0	73	0	12	0	0	0	0	0	38
lnc-FAAP20-1	156	13	135	34	1	22	0	76	44	6	39
lnc-DERL1-4	0	1	0	14	33	0	0	2	0	17	0
lnc-MSR1-2	104	187	107	578	719	289	210	274	629	476	464
LINC02296	73	31	9	112	63	3	0	3	35	25	133
lnc-CCDC171-10	0	1	0	0	0	10	0	7	3	0	5
LINC01374	1	0	0	1	3	0	0	4	4	11	36
lnc-EVX2-4	5	0	14	46	42	0	0	0	5	42	6
LINC02240	135	557	101	998	2539	429	268	303	1293	1143	419
lnc-KCNMB1-3	2	33	133	38	27	8	37	0	9	20	88
lnc-CBLB-3	0	3	0	2	16	0	0	13	0	0	11
lnc-BLCAP-1	102	81	154	102	178	94	58	86	90	135	112
lnc-COBLL1-1	41	58	48	225	84	22	0	63	71	215	35
lnc-C11orf95-1	3796	2325	467	2072	1064	2041	1319	2651	1225	478	1050
RCAN3AS	5	4	23	25	3	43	5	12	2	95	12
lnc-HELT-3	10	0	8	3	0	0	19	0	0	4	0
lnc-BNIP1-3	145	134	194	6	277	133	84	79	43	82	0
lnc-PML-3	0	0	0	0	44	43	0	13	0	24	0
lnc-GPD2-2	81	8	126	169	427	129	166	2	170	32	39
lnc-CDKN1B-1	5	8	7	2	43	0	52	6	0	47	52
lnc-ADCY9-1	0	12	1	0	0	13	0	0	26	3	0
lnc-FMOD-1	2	0	4	6	1	2	0	0	0	0	0
lnc-MFAP3-1	17	21	8	0	53	12	3	15	68	1	42
lnc-MBTPS2-1	0	0	3	114	45	1	0	3	0	58	0
OVAAL	1453	238	77	4	621	100	3	261	63	306	1325
INSYN1-AS1	29	34	0	103	0	0	2	89	1	79	75
lnc-TCL1B-2	7	0	5	5	0	0	0	3	1	9	0
lnc-MCUR1-3	0	0	59	11	1	24	0	11	0	1	3
P3H2-AS1	12	75	1	197	63	211	33	143	127	23	79
lnc-FOXD4L6-2	63	38	39	98	96	88	43	65	46	90	151
lnc-NCOA3-4	0	9	3	59	94	40	31	27	21	54	3
lnc-TINCR-1	38	5	7	29	0	17	5	28	7	9	2
lnc-KHNYN-5	41	0	0	23	61	35	0	0	2	36	58
LINC01763	11	12	3	151	245	6	6	54	4	12	308
lnc-GKN2-1	7	46	26	49	49	0	20	0	1	29	0
lnc-GDE1-3	101	20	39	0	261	101	39	0	0	105	113
lnc-AK5-1	10	66	0	0	0	0	0	39	100	1	0
LINC02154	0	4	0	17	1	0	32	32	0	0	0
lnc-TCF7-1	0	0	22	37	9	0	2	70	52	75	71
lnc-TGFBRAP1-3	660	311	114	219	122	81	150	472	343	145	327
lnc-ANKRD26-1	0	1	5	42	0	0	19	0	10	0	20
lnc-FXYD4-1	3	43	42	115	182	170	104	14	1	66	98
lnc-KCTD6-1	12	0	0	2	42	6	0	0	11	3	0
lnc-PPP4R1-3	0	3	0	0	0	35	0	0	8	0	6
LINC02237	64	0	1	2	99	22	0	0	0	1	91
lnc-ZNF814-4	23	48	0	14	37	30	24	12	25	4	4
lnc-DYSF-3	22	16	24	28	16	25	4	0	47	20	15
lnc-EIF2AK3-1	3	60	0	8	147	37	0	1	55	11	31
RORB-AS1	77	114	0	190	154	75	40	27	25	133	282
lnc-NTRK3-2	83	141	9	50	186	32	205	122	9	39	162
LINC01019	64	43	45	83	10	20	5	31	52	163	8
lnc-TMEM140-1	81	26	32	23	0	0	0	0	34	0	0
lnc-LTBP3-2	46	324	77	6	16	86	102	177	29	6	3
lnc-ATP8A1-1	0	14	0	86	0	0	0	0	6	3	31
PROX1-AS1	47	66	0	97	0	8	15	2	43	18	7
lnc-TMEM98-2	147	9	68	263	124	102	97	52	70	37	95
lnc-CAP2-1	0	9	43	29	33	0	72	32	1	81	0
lnc-PAX4-1	0	0	11	3	44	1	18	0	2	2	0
PLCG1-AS1	301	231	403	145	277	160	244	322	157	242	201
TAF1A-AS1	334	278	241	238	630	221	230	181	444	348	241
lnc-ROCK2-3	5	5	20	4	40	27	0	6	38	0	1
lnc-NTRK2-2	0	52	0	51	36	62	8	12	40	22	0
ARLNC1	108	189	7	181	236	89	104	156	82	166	114
LINC01208	62	79	85	241	307	80	50	78	89	101	316
lnc-MEIS2-4	34	36	13	66	26	20	26	47	22	27	30
lnc-NSDHL-1	0	0	0	0	0	2	15	18	0	23	0
LINC00589	1	74	95	5	0	0	3	1	0	113	0
lnc-MARCKS-1	20	0	3	4	178	148	38	0	0	31	291
lnc-FAT1-3	13	35	18	13	3	5	38	11	2	62	1
lnc-SPOPL-3	0	0	0	8	7	0	0	48	0	22	1
lnc-SPO11-3	39	7	162	82	64	22	2	0	0	44	66
LINC02544	0	0	0	26	5	4	15	3	0	0	0
lnc-TMEM116-1	9	1	0	26	5	0	0	15	0	0	0
lnc-GLRX3-4	0	12	0	15	14	0	0	0	6	2	5
lnc-GRIP1-2	8	0	0	13	42	0	0	0	0	166	42
lnc-CSMD1-6	0	4	4	6	0	0	4	2	0	3	8
lnc-ADCY6-1	0	18	9	19	0	0	0	0	2	3	1
lnc-MED13L-3	1	0	0	0	4	11	2	0	1	19	4
LINC00967	18	0	0	0	2	0	6	5	0	55	0
LINC01589	0	24	0	28	11	0	0	0	4	19	1
lnc-ELAVL2-3	0	0	14	12	11	0	0	0	3	0	13
LINC02198	96	334	442	79	169	42	64	29	83	172	102
LINC01708	37	98	63	57	229	35	10	22	47	77	117
lnc-ZNF227-1	59	459	87	191	173	35	23	41	170	216	301
lnc-PEX7-2	103	174	134	181	111	225	50	1	139	19	228
lnc-PIEZO2-18	206	1	2	0	0	40	6	10	4	14	11
lnc-INTS10-1	0	0	0	18	30	0	4	15	0	102	32
lnc-TBC1D8-1	26	48	28	49	58	15	4	37	74	36	11
lnc-SYCP2-2	11	0	1	137	34	5	0	1	6	17	24
lnc-ZNF486-2	13	14	20	21	37	9	6	44	21	34	17
lnc-LYPD6-2	36	115	13	127	178	48	91	120	91	173	430
lnc-CD8B2-5	12	5	0	13	7	5	0	0	0	7	5
lnc-SYNC-1	0	0	0	2	0	4	0	6	47	0	8
lnc-MYO7B-2	0	12	11	2	12	3	38	17	24	70	62
lnc-HAAO-7	5	0	15	58	15	7	0	4	7	17	4
lnc-KITLG-1	9	0	0	57	89	0	14	0	19	0	0
lnc-SLC4A10-3	0	0	0	0	66	0	18	0	0	104	19
C5orf66-AS1	2	70	13	20	4	1	0	55	11	83	35
lnc-TLE3-1	10	8	4	6	27	0	0	2	0	10	0
lnc-TP53TG3-7	42	95	44	9	219	30	264	137	112	141	52
lnc-C2orf76-1	0	31	1	4	0	0	0	9	9	0	0
lnc-NAALADL2-15	0	0	0	0	3	0	0	0	3	13	9
lnc-TMEM26-3	0	13	0	7	129	0	1	0	1	0	29
lnc-CBLN4-3	0	16	0	0	3	0	18	0	0	0	9
lnc-GPATCH2L-1	182	12	166	221	153	101	91	103	184	450	110
LINC02398	12	1	0	13	14	0	70	7	3	2	45
lnc-FBXL12-1	36	14	4	0	29	53	0	67	32	77	126
LINC00701	32	69	85	0	112	0	48	61	51	2	70
MIR670HG	5	22	1	0	53	8	6	48	0	5	6
lnc-ZC3H12B-18	99	13	31	61	425	208	33	7	7	892	329
CSE1L-AS1	69	262	45	651	463	156	70	126	177	307	231
lnc-MBOAT1-2	348	3249	542	617	1680	478	126	246	1782	232	292
lnc-PAPOLA-1	0	0	9	126	0	7	24	0	0	124	0
lnc-TET3-2	9	0	78	168	0	19	11	13	9	0	9
lnc-PRKAA2-7	6	0	5	26	4	1	1	0	0	73	3
lnc-TTC21A-1	43	20	0	45	0	1	0	144	0	0	0
lnc-LRRTM4-3	251	134	113	478	265	143	171	225	437	199	130
LINC02487	0	6	26	13	4	0	5	10	0	6	36
lnc-POLR3G-1	0	0	0	16	4	0	7	0	2	0	3
lnc-EFR3A-2	16	11	31	50	48	19	18	14	54	64	23
lnc-HNRNPAB-2	3	0	21	13	0	46	0	22	0	0	0
LINC01514	0	10	0	0	148	0	0	0	10	17	0
lnc-ATOH7-1	0	0	3	19	8	0	0	0	0	6	47
lnc-CLUAP1-8	14	0	0	11	50	0	3	16	5	11	6
lnc-C16orf95-2	21	53	55	0	37	18	36	2	22	66	72
lnc-ELOVL1-1	38	5	28	110	93	21	30	6	14	110	57
lnc-ZC3H11B-1	0	4	0	0	0	32	0	9	7	0	5
lnc-CELF4-3	22	3	0	1	1	0	32	1	0	44	0
lnc-ADAM32-1	7	0	0	13	0	0	7	0	0	0	15
lnc-RAB11FIP2-2	0	0	0	66	0	18	4	15	7	0	4
lnc-ACTR3C-2	33	56	78	124	75	28	9	40	135	154	45
lnc-SBDS-3	24	2	2	25	96	112	77	8	26	162	39
lnc-EMB-4	9	127	7	2	1	1	0	12	4	0	40
LINC02086	0	5	0	12	17	0	12	0	0	0	34
lnc-COX10-1	0	0	27	3	0	0	8	0	50	1	6
lnc-FAM71A-1	20	0	4	122	22	0	32	18	77	7	44
lnc-SZRD1-4	19	0	1	21	6	11	50	4	3	2	21
lnc-MOGAT1-1	0	0	5	6	11	0	0	3	2	0	6
lnc-SH3BGRL-5	123	55	23	56	169	41	128	264	58	332	162
lnc-MYOM2-4	24	42	17	213	41	55	32	30	55	50	33
lnc-FABP5-2	1	0	0	2	97	0	20	0	0	0	48
lnc-KLHL32-4	1	25	4	169	105	49	0	51	1	122	67
lnc-NT5DC1-4	1118	403	164	1681	6501	2340	1557	1509	480	1164	2492
lnc-SAMSN1-2	0	0	0	9	8	11	0	5	0	6	6
LINC00448	5	2	0	71	0	93	0	30	1	230	302
lnc-GALC-6	10	33	15	0	209	27	0	37	0	54	219
lnc-NTSR2-4	13	4	3	17	29	3	8	11	11	17	7
lnc-CDH16-1	0	0	3	0	5	0	0	0	0	76	3
lnc-NADSYN1-1	6	34	5	5	1	1	0	0	7	18	6
PCAT6	26	72	65	47	316	134	26	141	30	337	34
lnc-DZANK1-3	0	1	0	0	27	74	68	9	0	1	2
LINC00363	23	57	2	76	45	51	38	14	15	98	28
lnc-B3GNT10-5	11	0	0	0	0	12	12	2	0	21	0
LINC01068	0	25	0	20	0	2	18	1	10	4	7
lnc-SIX3-2	0	0	4	3	0	0	0	0	18	24	0
lnc-ERRFI1-1	0	0	0	43	0	0	17	0	9	38	0
lnc-CPEB2-2	6	98	16	14	187	8	13	5	30	230	16
lnc-RUFY1-1	19	21	40	6	27	32	74	24	24	7	9
lnc-WSCD1-1	973	340	677	532	937	466	540	87	967	325	268
CALML3-AS1	0	0	2	37	0	5	30	0	2	6	0
LINC02059	32	94	0	171	56	27	82	11	43	31	0
lnc-PERP-1	0	0	3	71	131	0	0	0	0	47	0
TPT1-AS1	44	362	155	177	68	27	71	24	75	64	33
lnc-SNU13-1	60	8	111	43	80	32	32	94	72	95	140
LINC02422	121	95	320	178	505	72	285	333	213	269	444
lnc-C5orf67-2	0	0	3	0	5	5	6	0	4	18	0
lnc-ARL4C-2	10	2	0	7	4	0	0	15	1	6	0
MAFG-DT	14	33	10	0	9	7	0	0	0	0	0
lnc-WDR91-4	86	25	22	155	88	65	59	46	68	72	129
lnc-NUMB-1	337	175	525	352	457	342	188	178	155	558	252
LINC02043	47	27	1	57	5	1	14	1	10	19	18
LINC01440	4	21	0	35	4	0	0	0	14	73	82
lnc-HPS3-3	274	298	16	112	59	17	0	38	1	38	22
LINC01203	1	14	132	0	0	21	215	0	23	0	18
lnc-OR4F3-1	5	0	1	1	1	0	7	1	1	10	13
lnc-FAM84A-2	199	60	87	136	440	34	10	18	47	1	91
lnc-CXorf49-3	53	45	28	6	4	9	41	34	49	2	7
lnc-CDC16-1	66	148	5	113	68	0	8	0	0	74	56
lnc-PXN-1	4	2	1	17	1	0	2	0	0	1	1
lnc-F3-7	0	0	0	51	7	0	6	1	26	50	53
lnc-LINC02203-7	62	46	259	29	24	2	4	1	66	135	2
lnc-DNAH8-2	0	0	0	95	14	0	0	75	9	12	1
lnc-CPXM2-1	0	99	45	56	3	99	33	6	8	3	1
lnc-HNRNPU-2	4	9	16	17	72	18	38	26	45	2	13
lnc-AKAP9-1	0	1	2	0	7	6	1	0	3	1	1
lnc-FANCM-5	2	0	16	14	4	19	0	5	6	94	105
lnc-SMARCA2-2	0	8	8	46	50	25	0	1	26	28	40
lnc-LAMA1-3	0	22	0	0	37	0	0	0	2	4	64
lnc-C10orf67-2	0	14	2	7	27	10	0	0	0	1	1
lnc-GINS2-2	0	0	36	122	0	0	0	4	28	17	14
lnc-MRPL19-2	0	0	0	14	28	0	0	0	0	7	3
lnc-IFT74-4	0	26	0	0	19	20	0	23	12	124	19
lnc-TOPAZ1-2	1	89	3	49	102	4	7	14	91	69	363
lnc-EXT1-2	11	13	30	4	17	58	65	112	8	91	255
lnc-LYZL1-1	77	23	0	1	0	3	64	11	0	0	0
lnc-SSU72P8-1	0	0	0	3	9	0	0	0	6	0	8
LINC01582	41	47	79	63	94	5	31	0	0	128	81
LINC02542	65	53	27	330	379	2	65	44	30	57	101
lnc-SOCS6-2	0	17	0	2	0	0	0	2	0	3	0
lnc-PABPC4L-8	34	0	5	52	0	0	0	0	0	0	13
lnc-KCNN2-2	14	4	19	2	9	0	0	0	0	8	0
lnc-ATXN3L-3	0	2	0	0	2	0	0	0	0	5	3
lnc-TRIB2-3	5	0	11	4	0	4	6	4	6	20	0
lnc-ZNF273-1	1	0	2	2	81	0	0	0	0	3	61
lnc-C10orf90-2	12	49	0	37	0	3	61	5	1	42	0
LINC02021	172	117	153	105	180	45	109	70	186	161	121
lnc-CFAP126-1	149	62	163	4	920	50	57	59	64	330	65
lnc-UFM1-1	19	0	0	84	227	6	13	0	0	35	0
lnc-OR4F29-3	0	5	4	3	3	16	5	0	2	0	6
LINC02299	17	17	25	38	33	17	20	8	14	43	8
lnc-ZNF727-7	0	0	0	0	3	0	5	1	6	3	0
lnc-SPERT-1	2	60	64	29	208	68	33	14	76	66	76
lnc-OPRM1-2	0	152	0	199	49	8	0	6	0	1	69
lnc-ILDR2-1	0	0	0	15	2	12	0	4	0	15	0
lnc-CHAC2-1	0	0	0	0	25	0	8	7	15	29	0
lnc-CD276-1	0	1	0	19	0	15	11	41	3	37	15
lnc-NUPR2-2	1	62	36	6	2	117	335	0	135	1	0
lnc-SPIN1-1	25	2	0	64	8	0	10	16	14	0	5
lnc-NUPR2-4	0	0	18	1	0	3	75	0	14	0	0
lnc-EMX2-1	1	8	0	68	19	64	12	0	9	32	31
lnc-RAD23B-8	0	29	32	42	0	33	0	10	12	0	0
lnc-RAB28-3	4	0	2	0	3	7	0	12	1	14	20
lnc-SPIRE2-1	24	8	33	2	1	4	23	6	0	14	52
GAS6-DT	1	18	0	42	0	8	0	45	0	0	0
SGO1-AS1	24	118	27	31	244	23	1	47	31	85	135
lnc-TRPM6-4	4	13	0	0	4	18	48	4	31	1	0
lnc-KIF2B-6	34	4	8	57	78	29	38	25	18	22	55
lnc-LYRM7-2	0	13	8	0	0	0	0	0	4	23	0
lnc-MFSD14B-2	4	3	0	1	0	3	8	3	2	1	0
lnc-CHD1L-5	524	1419	626	307	558	532	304	446	448	413	318
lnc-WDR7-6	12	19	0	25	6	7	0	42	1	1	40
lnc-RALGPS1-1	59	46	2	23	4	7	15	69	32	32	7
lnc-CTDSP2-2	36	31	29	100	107	19	26	10	27	74	22
lnc-SLC9A1-1	9	0	6	0	3	0	0	0	5	2	0
lnc-CDK20-4	121	15	118	98	193	106	159	219	43	15	116
lnc-GRIK2-2	39	147	20	53	97	66	52	34	9	87	241
LINC01005	4	0	0	0	21	13	0	9	0	0	19
lnc-SERTAD2-1	11	38	10	2	159	147	6	41	9	100	15
lnc-SLC35A5-1	0	11	3	27	57	0	0	0	46	0	16
lnc-GSDMC-34	161	18	65	481	176	62	0	83	70	250	111
lnc-TGFBRAP1-1	767	627	1478	264	665	2058	1185	682	702	501	2712
LINC01032	0	0	2	6	9	0	39	0	13	33	21
lnc-CDH23-3	18	0	1	34	7	28	49	21	12	20	7
lnc-METTL22-2	0	10	0	12	83	12	21	9	1	37	2
lnc-ZC3H12D-8	44	0	6	21	22	16	16	0	2	3	0
LINC02582	134	267	288	600	514	172	172	165	484	440	214
lnc-PFKP-16	1	27	0	97	81	61	9	34	1	72	384
LINC02147	94	0	69	160	78	51	94	30	7	111	16
lnc-PLPPR3-1	3	0	4	3	4	2	6	1	5	3	0
lnc-CD47-1	0	0	0	37	11	0	0	28	52	39	6
LINC01447	0	31	4	74	33	0	10	18	4	0	10
lnc-ZNF571-1	1	0	0	0	6	0	4	7	0	0	3
LINC02150	0	2	54	16	11	1	0	0	21	18	19
LINC02380	8	33	0	41	7	24	0	224	0	1	29
lnc-SLC45A4-3	10	0	16	96	130	21	8	81	59	35	71
lnc-EIF3A-2	2	0	1	2	0	8	0	0	21	3	3
lnc-PUS3-2	161	98	714	189	191	61	4	88	215	168	56
MIR4432HG	11	0	0	14	1	24	5	0	79	0	3
lnc-DPP6-1	249	217	216	646	349	158	80	46	385	469	202
lnc-PTPRG-1	65	3	8	24	87	20	0	0	0	0	5
lnc-MAGEB18-1	0	1	6	18	17	0	0	0	0	0	3
lnc-COPZ2-1	1	0	1	2	0	4	0	15	0	0	2
LINC01151	9	15	0	19	22	0	0	0	16	0	0
lnc-CXCR5-1	4	9	5	0	2	2	0	5	0	3	5
lnc-ASB15-2	0	9	0	16	0	0	0	0	18	1	2
lnc-UBE2H-2	6	10	41	24	0	29	59	20	0	21	57
TNKS2-AS1	0	1	0	73	15	17	123	24	26	36	25
lnc-UBAP1L-1	28	176	87	143	111	56	8	79	7	221	55
lnc-CRTC3-1	47	0	1	46	0	26	22	2	3	0	36
lnc-ODF1-1	5	0	16	8	8	5	0	0	0	5	5
lnc-AUH-5	0	0	0	0	18	10	0	0	2	0	7
lnc-JUN-6	0	45	1	7	44	0	0	0	8	0	5
LINC00334	174	73	145	209	118	70	78	72	69	209	118
lnc-CAMSAP2-1	47	26	42	63	55	70	61	34	42	107	50
lnc-SMC3-1	0	0	0	17	0	0	36	0	0	33	4
lnc-AMZ2-1	14	0	1	54	71	0	2	13	3	30	0
GASAL1	0	0	0	38	0	0	5	0	5	31	2
lnc-DAZAP2-1	0	0	3	0	4	0	0	0	0	13	15
lnc-CENPP-1	62	25	18	28	24	179	165	73	30	99	117
lnc-WDR4-1	148	0	31	125	3	49	53	135	341	246	25
lnc-HDGFL1-2	20	20	219	77	37	25	5	15	50	22	0
lnc-SUCLG1-2	10	0	0	28	0	31	0	0	0	2	0
lnc-IL18-1	71	74	85	17	33	145	83	84	180	102	183
lnc-NOCT-7	223	147	59	17	38	21	0	72	36	5	55
lnc-NUAK1-3	1	19	21	84	24	34	28	11	55	42	3
lnc-PPM1M-1	0	0	10	0	31	5	9	0	12	17	23
LINC01909	0	18	0	0	43	0	0	55	0	9	3
lnc-IFT20-1	0	3	75	10	0	7	26	0	0	0	0
lnc-LRIG1-1	0	17	27	46	17	41	11	205	1	3	8
RBM15-AS1	301	199	44	58	160	137	338	355	67	57	45
lnc-ZNF728-2	8	24	26	12	65	25	55	34	29	14	19
LINC02243	0	0	9	47	33	0	0	0	5	75	41
lnc-DUSP19-1	0	0	0	0	2	2	8	1	3	0	1
lnc-ZBTB37-1	0	0	1	0	97	0	0	14	1	7	15
lnc-TTC21A-2	0	40	0	36	43	14	6	0	0	0	0
SLC25A25-AS1	394	336	49	136	97	248	321	219	253	421	222
lnc-LACTB-1	310	137	74	98	120	226	81	508	232	43	395
ZNF571-AS1	0	34	18	50	20	21	27	55	1	29	13
lnc-CPEB2-7	0	13	13	0	69	1	8	5	0	83	8
SATB1-AS1	125	105	2	177	149	52	41	230	30	0	87
lnc-HTR1B-2	761	23	20	22	215	56	150	94	138	97	56
ENO1-AS1	17	33	0	40	38	35	42	36	5	127	21
lnc-CCDC127-1	40	121	93	16	40	59	70	141	138	84	11
lnc-IGFL3-1	16	0	0	0	25	5	0	44	7	5	0
lnc-SOX11-2	0	36	0	31	14	7	36	0	0	2	4
lnc-NUTM2E-1	30	424	229	469	963	630	508	393	208	776	1674
lnc-ZNF503-1	10	59	2	32	52	18	63	26	14	102	28
lnc-DDI1-2	1	0	0	0	0	15	0	32	6	2	0
lnc-JAM2-8	0	0	0	15	16	0	0	12	0	0	19
lnc-HAO2-2	0	14	2	3	61	15	68	15	93	185	126
lnc-TMPRSS15-1	6	7	3	14	36	16	11	3	23	38	22
lnc-TRIM61-1	20	88	24	3	25	24	37	46	6	17	42
lnc-TBC1D22A-3	0	93	25	14	13	17	11	12	37	0	12
lnc-GINS1-12	871	81	1098	789	504	1123	442	2587	376	206	2912
lnc-HMGB3-1	15	2	0	16	0	0	0	2	0	36	0
lnc-CPO-1	67	0	0	0	1	9	0	0	23	13	113
lnc-TRMT11-1	15	1	8	35	0	0	72	11	35	0	6
lnc-RNF20-2	54	184	179	186	269	44	45	139	81	149	25
lnc-CACNA1A-1	18	5	0	43	5	9	20	28	8	40	13
lnc-RMI1-3	0	3	7	14	2	20	0	30	2	0	17
lnc-KCNJ3-1	94	14	44	22	53	0	50	10	105	71	21
lnc-RGS8-3	1	4	0	0	0	7	8	2	3	0	3
lnc-SLIT3-1	45	0	3	0	16	0	4	1	9	4	4
lnc-LINGO2-2	0	5	0	3	14	0	0	0	0	2	1
lnc-WNT5A-1	0	0	3	0	2	0	25	0	1	2	2
lnc-NDC80-1	5	0	0	8	16	0	0	54	2	9	47
lnc-PRELID3B-2	0	0	0	13	0	0	0	0	29	88	2
lnc-NTRK2-3	287	468	117	276	804	332	559	315	306	272	170
LINC00333	13	0	0	20	11	41	12	8	0	4	0
lnc-KIAA1217-1	195	49	18	100	370	179	135	65	105	192	132
lnc-RTRAF-1	0	3	2	0	0	0	7	0	0	8	1
lnc-TRIP11-5	0	0	0	2	24	0	0	18	109	7	0
lnc-KCNA4-2	0	6	19	10	5	0	0	0	13	4	19
lnc-PCGF5-1	0	21	0	10	0	0	0	0	0	43	67
ACTN1-AS1	1	0	0	65	125	4	1	30	0	1	10
LINC01058	0	0	17	8	63	46	0	0	0	97	0
NUP50-DT	172	163	71	41	305	211	88	289	319	236	459
lnc-CYR61-2	24	43	3	5	0	0	4	59	3	54	4
lnc-TMTC3-5	3	0	149	3	67	30	6	0	7	171	36
lnc-CIDEA-2	0	0	2	1	2	0	0	0	7	59	0
lnc-DEC1-10	17	0	9	0	0	0	0	0	0	31	31
lnc-MRPS14-1	112	115	236	93	117	367	59	151	218	210	421
lnc-DAOA-14	0	0	0	37	21	0	2	32	0	29	4
LINC02482	9	47	3	24	16	4	0	0	0	3	13
LINC01324	10	0	6	0	9	0	0	0	0	0	20
LINC02253	9	21	48	7	0	2	21	0	2	1	0
lnc-TAF1L-2	6	0	0	15	10	0	7	16	23	9	24
lnc-C22orf42-2	34	0	0	10	7	7	0	12	12	28	0
lnc-PIGF-2	0	0	0	3	0	0	0	0	6	24	7
lnc-KLHL25-9	86	61	10	107	49	81	16	29	25	215	89
lnc-PPP1R3B-2	0	31	6	5	49	1	0	0	12	5	0
lnc-C12orf50-1	0	0	12	2	7	0	0	0	3	0	1
lnc-RPS29-6	14	40	58	511	565	274	136	189	146	114	65
lnc-NDFIP2-8	0	0	19	57	0	3	0	5	4	9	7
WDR86-AS1	13	0	0	5	13	0	0	0	10	0	0
lnc-PRELID2-1	767	325	2592	1170	3320	100	469	401	197	1356	1107
lnc-UBXN4-4	19	187	21	5	40	87	22	62	42	2	196
lnc-WDR26-1	14	81	0	21	64	0	0	0	0	1	63
lnc-METTL15-2	0	0	0	0	0	0	19	117	38	2	33
lnc-NPHP3-ACAD11-1	0	20	0	0	0	4	15	0	1	51	88
lnc-SGCE-1	0	6	0	2	10	0	0	3	0	2	0
lnc-SNRPB2-2	21	45	13	23	19	0	0	0	22	1	0
lnc-TUBB1-1	0	0	83	11	52	0	4	0	42	1	25
lnc-IGLL1-1	32	16	11	516	218	71	67	116	56	41	209
lnc-SS18-1	0	54	6	9	51	17	6	0	95	4	8
lnc-KCNS3-12	14	17	0	30	69	15	0	2	3	18	5
LINC01122	52	29	11	197	111	19	40	8	57	107	88
lnc-C6orf223-1	3	6	1	90	9	0	0	68	0	0	14
lnc-RUBCNL-3	0	0	0	0	0	9	2	3	0	27	0
lnc-HOMER1-2	26	0	0	0	3	0	24	0	28	4	0
lnc-ATG4C-2	0	4	4	22	26	0	0	2	0	0	0
lnc-NEMF-1	21	11	2	41	70	81	13	25	83	93	7
lnc-PPP1R42-1	765	332	609	261	301	400	579	608	602	143	555
lnc-PAM-5	0	27	0	0	0	8	14	0	13	0	0
lnc-CNIH1-1	223	50	166	334	337	67	17	30	195	11	163
lnc-TRAK1-1	3	7	0	0	0	7	20	0	2	0	0
LINC00400	0	0	1	1	0	5	15	0	4	0	9
lnc-NKAP-4	0	27	0	102	173	0	0	5	0	130	109
lnc-ZNF674-1	59	9	77	86	431	6	5	0	0	253	2
lnc-ZNF664-1	35	14	37	1	37	5	0	0	0	0	6
lnc-TEAD3-1	9	16	6	2	1	29	1	86	13	0	6
lnc-PLCG2-1	10	0	52	55	6	0	6	0	0	59	0
lnc-COL1A2-1	6	0	0	13	1	0	0	12	0	0	20
lnc-RAB4A-1	77	298	36	143	324	524	805	291	266	239	72
lnc-DUT-2	4	3	3	11	3	16	0	38	6	21	4
lnc-CILP-1	2	8	5	74	3	15	0	21	4	15	2
lnc-KHDRBS3-3	69	87	89	105	412	28	129	66	76	133	197
lnc-HHIPL2-1	17	12	3	107	244	4	9	2	161	27	34
lnc-DHRS7-1	14	14	20	7	8	8	12	0	0	8	13
lnc-PLAT-1	46	40	0	10	58	94	0	21	0	0	18
LINC00311	150	20	0	3	69	70	14	37	0	209	54
RALY-AS1	44	82	60	45	53	137	125	99	151	201	125
lnc-FAM182B-5	0	0	45	64	53	21	27	0	25	18	127
lnc-FTMT-2	7	115	0	623	22	68	0	15	0	74	15
lnc-KATNAL2-1	22	69	16	383	2964	137	147	398	173	4021	694
lnc-ASTN1-1	2	11	11	16	192	4	14	76	91	91	69
lnc-ELF1-1	18	5	40	124	40	80	5	43	205	401	210
lnc-NEIL3-6	78	210	180	219	213	29	86	164	25	230	176
LINC00408	60	22	66	1	6	13	1	50	13	1	27
lnc-SLC44A5-4	120	295	293	165	220	28	139	65	169	45	3
lnc-SDSL-5	0	0	10	0	2	0	0	30	0	0	2
lnc-CDH5-7	0	17	0	6	3	9	5	5	5	3	0
lnc-SMIM10L2A-1	938	143	821	474	4540	814	2170	483	277	3939	780
lnc-GPT2-1	0	17	1	39	10	4	0	0	0	27	0
lnc-DLL1-3	7	4	1	113	47	12	3	5	7	5	25
lnc-AQP11-2	0	0	2	38	7	2	0	0	0	0	0
lnc-STK39-3	10	8	9	5	0	9	0	29	26	28	3
LINC00923	0	25	23	0	46	15	28	0	0	22	68
LINC01963	0	0	0	48	2	42	89	0	0	0	2
lnc-TM2D2-2	11	23	50	31	25	0	29	0	13	32	0
lnc-FAM217A-1	54	38	114	105	214	57	274	92	133	93	252
LINC01689	0	0	0	17	2	0	107	0	1	31	0
lnc-AGGF1-2	29	0	1	50	110	0	0	0	3	59	1
lnc-FANCM-1	0	8	13	10	48	2	0	37	85	72	6
LINC02580	48	0	28	0	20	0	0	0	1	8	0
LINC02341	0	0	0	29	3	0	0	0	14	53	21
lnc-NOM1-3	0	0	0	14	0	54	0	0	34	0	70
lnc-NAA35-15	8	36	0	14	8	0	0	12	0	0	0
lnc-MACROD1-1	12	17	0	90	57	93	55	0	11	81	32
lnc-EFNA5-3	26	0	0	7	9	0	11	0	0	0	24
lnc-COL4A2-3	0	53	6	16	0	22	0	70	0	11	0
lnc-MYB-3	28	64	98	240	298	507	28	35	0	170	624
lnc-IL5RA-3	4	0	0	2	0	0	0	0	45	15	0
lnc-PNRC2-1	39	5	23	15	29	2	17	31	9	0	0
lnc-MAML3-3	0	12	0	2	77	0	5	90	9	0	0
lnc-VAPA-1	1	26	0	0	1	0	0	18	16	2	0
LINC02063	5	49	3	25	63	3	4	18	4	58	23
lnc-BMP2-2	7	0	0	27	78	1	33	0	24	9	21
SNRK-AS1	51	25	31	31	12	65	11	93	10	35	50
LINC01182	18	22	30	53	9	3	3	0	0	0	1
lnc-DTL-1	7	119	6	108	167	34	28	12	76	226	27
lnc-ARL4A-54	11	5	83	212	30	24	14	14	1	7	38
lnc-NEIL3-3	11	0	0	38	19	12	2	12	6	49	2
lnc-C6orf118-1	26	50	902	1150	530	56	127	110	498	391	285
lnc-ZNF728-1	0	0	5	42	16	68	19	3	49	33	8
lnc-ICOS-1	0	0	4	45	0	0	16	3	0	0	0
lnc-CNTRL-2	6	0	16	2	91	23	44	0	22	36	50
lnc-FAM49A-5	0	0	0	2	7	2	0	0	0	16	6
lnc-TES-1	0	0	10	89	24	97	0	44	32	8	95
lnc-RTP5-8	115	36	315	119	133	28	7	31	83	84	27
ZBED3-AS1	0	74	23	163	48	23	77	17	92	401	54
lnc-F11-2	1	132	386	228	944	32	8	16	2	295	137
lnc-ZNF708-14	109	7	56	82	8	70	64	91	115	18	2
lnc-MINPP1-1	1	1	0	3	4	20	4	10	2	13	8
lnc-DTYMK-7	7	35	34	24	9	0	0	17	7	105	25
LINC01508	341	252	185	291	918	269	202	62	252	706	75
LINC01621	0	18	0	93	31	16	0	2	0	30	0
lnc-FRK-1	11	126	116	31	91	47	0	0	51	1	62
lnc-ADRA2A-2	0	0	0	0	4	0	0	8	12	20	0
lnc-TRNP1-1	0	28	0	2	0	15	0	1	0	25	11
lnc-ZNF214-1	44	0	47	93	14	18	125	0	38	9	82
lnc-ADGRL4-1	0	0	0	6	0	6	0	9	0	0	3
lnc-CD58-3	29	0	0	0	31	0	0	0	3	1	35
lnc-FLNB-2	0	2	0	0	21	0	0	0	7	0	14
LINC01154	11	20	0	18	10	0	2	5	8	42	22
lnc-WNK1-1	36	17	68	178	167	11	0	10	32	251	41
lnc-ADAT1-1	0	0	0	48	25	67	0	6	2	7	77
LINC00393	1	115	0	46	0	52	68	26	64	2	46
[truncated: 14,013 more rows]
