# Supplementary material for: Long-Term Storage Does Not Affect the Expression Profiles of mRNA and Long Non-Coding RNA in Vitrified-Warmed Human Embryos
Source: Front Genet. 2022 Feb 1;12:751467. doi: 10.3389/fgene.2021.751467 (PMC8844023; doi:10.3389/fgene.2021.751467)
Supplement: Supplementary file 1 [file DataSheet1.zip › Supplementary Tables/Supplementary Table 8.xlsx]

## Sheet: Table S8
Table S8. List of DElncRNAs between the fresh group and 8-year group.
ID	baseMean	log2FoldChange	lfcSE	stat	pvalue	padj	change
lnc-GRM5-1	55.2257	21.1287	2.30178	9.17926	4.34078e-20	5.5601e-16	UP
lnc-GOLGA6L6-5	21.0216	20.0446	2.7287	7.34582	2.04499e-13	1.30971e-09	UP
lnc-SOX11-1	20.9463	20.3954	3.02355	6.7455	1.52504e-11	6.51139e-08	UP
lnc-DOCK4-2	16.9903	20.047	3.01119	6.65749	2.7855e-11	8.91988e-08	UP
lnc-KIF16B-41	48.1024	9.37316	1.43538	6.53007	6.5739e-11	1.6841e-07	UP
lnc-NDUFAF5-4	14.7693	19.8305	3.06564	6.46862	9.89024e-11	1.80977e-07	UP
lnc-SLC25A18-1	15.8068	19.7689	3.04848	6.48485	8.8822e-11	1.80977e-07	UP
lnc-SP140-3	14.2832	19.9634	3.09812	6.44371	1.16584e-10	1.86666e-07	UP
lnc-PALLD-1	16.5187	19.6642	3.08789	6.36819	1.91276e-10	2.45005e-07	UP
lnc-IBTK-3	13.6217	19.679	3.08928	6.3701	1.88906e-10	2.45005e-07	UP
lnc-HOMER1-7	100.832	10.5566	1.71849	6.14297	8.09942e-10	9.43141e-07	UP
lnc-CRCP-1	95.427	9.58278	1.60725	5.96221	2.48846e-09	2.65622e-06	UP
lnc-HPRT1-8	10.9742	18.7317	3.23295	5.79399	6.87334e-09	6.77236e-06	UP
lnc-NID2-4	58.6263	9.57111	1.65618	5.77901	7.51409e-09	6.87486e-06	UP
lnc-CRIPT-1	164.572	4.04749	0.733446	5.51845	3.41997e-08	2.92042e-05	UP
lnc-YWHAZ-1	43.1927	20.5002	3.84137	5.33668	9.46654e-08	7.57856e-05	UP
lnc-A1BG-1	83.7965	5.02408	0.954827	5.26177	1.42675e-07	0.000107502	UP
LINC01467	789.224	4.6207	0.886669	5.2113	1.87517e-07	0.00012727	UP
lnc-PEMT-3	34.6198	7.49756	1.43905	5.21006	1.88784e-07	0.00012727	UP
lnc-CDK12-1	80.1931	7.74182	1.48916	5.19878	2.006e-07	0.000128474	UP
lnc-HMGA2-4	39.7242	8.44326	1.62928	5.18221	2.19276e-07	0.000133748	UP
lnc-RGS8-1	80.5556	9.65115	1.87015	5.16062	2.46135e-07	0.000143307	UP
MACROD2-IT1	38.4582	8.29182	1.61499	5.13428	2.83221e-07	0.000145643	UP
lnc-TSTD3-2	156.656	2.49995	0.486619	5.13738	2.78593e-07	0.000145643	UP
lnc-MRPL14-3	36.1174	8.93264	1.74004	5.1336	2.84258e-07	0.000145643	UP
lnc-RPS29-6	176.926	3.34429	0.659551	5.07056	3.96647e-07	0.000195409	UP
LINC00205	41.2011	-6.2732	1.25003	-5.01843	5.20956e-07	0.000247145	DOWN
lnc-HNRNPU-7	39.0885	8.96543	1.8002	4.98025	6.35022e-07	0.0002905	UP
lnc-PARPBP-4	39.016	8.81338	1.78328	4.94222	7.72374e-07	0.00034115	UP
lnc-NRDE2-4	49.212	6.66057	1.35145	4.92848	8.28727e-07	0.000353839	UP
TNKS2-AS1	31.4204	7.5564	1.55893	4.84716	1.25243e-06	0.000517497	UP
lnc-GPR137C-1	58.9244	9.14282	1.89041	4.83643	1.32193e-06	0.000529143	UP
lnc-HNRNPA2B1-14	1657.65	4.09454	0.851959	4.80603	1.53957e-06	0.000597588	UP
lnc-FBXO31-11	62.2742	5.75586	1.21064	4.7544	1.99032e-06	0.000749825	UP
lnc-ZNF92-3	129.203	4.3418	0.914498	4.74774	2.057e-06	0.000752802	UP
lnc-SPACA5B-3	29.0344	6.83556	1.44847	4.71917	2.36807e-06	0.000842571	UP
lnc-HMGCS2-1	66.8291	-5.84446	1.24192	-4.706	2.52623e-06	0.000874554	DOWN
lnc-CRLF1-4	344.267	-2.30463	0.491003	-4.69372	2.68276e-06	0.000904301	DOWN
lnc-TMEM232-1	51.4628	6.69102	1.43642	4.65814	3.19084e-06	0.00104799	UP
lnc-SALL3-1	50.5016	8.8771	1.91646	4.63204	3.62082e-06	0.00115948	UP
lnc-KIFC2-2	72.758	8.32277	1.80321	4.61554	3.92076e-06	0.0012249	UP
lnc-PAIP2B-1	68.9526	4.41276	0.958048	4.60599	4.10509e-06	0.00125196	UP
lnc-BIN3-1	123.188	-3.15035	0.689483	-4.56914	4.89722e-06	0.0014588	DOWN
lnc-SNAPC1-1	86.711	9.68281	2.12404	4.55867	5.14796e-06	0.00149864	UP
lnc-IDNK-1	250.606	-1.92906	0.42433	-4.54613	5.46418e-06	0.00155535	DOWN
lnc-LRBA-1	38.4188	8.82542	1.9628	4.49635	6.91311e-06	0.00189283	UP
lnc-WRNIP1-3	27.9116	7.82267	1.74017	4.49536	6.94536e-06	0.00189283	UP
lnc-ZBTB10-1	265.647	4.99007	1.11246	4.48561	7.27046e-06	0.00190312	UP
lnc-NIPSNAP1-3	39.8244	5.23101	1.16625	4.48533	7.28026e-06	0.00190312	UP
lnc-ZNF419-3	24.2229	5.89193	1.3181	4.47002	7.82138e-06	0.0019777	UP
lnc-ITSN2-3	54.8638	8.14318	1.82232	4.46857	7.87437e-06	0.0019777	UP
lnc-TFB1M-1	170.233	3.54396	0.79462	4.45994	8.19837e-06	0.00201948	UP
lnc-RBMX-1	25.4347	8.06491	1.81438	4.44499	8.7896e-06	0.00212426	UP
lnc-BET1-4	28.007	8.15252	1.83931	4.43239	9.3194e-06	0.0022106	UP
lnc-NF2-2	54.7132	2.68897	0.607531	4.42607	9.59657e-06	0.00223495	UP
FRY-AS1	85.6529	6.0669	1.37488	4.41268	1.02097e-05	0.00231816	UP
lnc-TRIM65-1	44.2372	-2.72909	0.618779	-4.41045	1.03158e-05	0.00231816	DOWN
LINC01854	19.8357	6.95001	1.58405	4.3875	1.14659e-05	0.0025322	UP
lnc-UFL1-2	35.9565	8.59645	1.96407	4.37685	1.20409e-05	0.00261411	UP
lnc-GCNT1-1	57.2269	8.25167	1.88995	4.36608	1.26494e-05	0.00270044	UP
lnc-XPC-7	126.353	-2.30735	0.529276	-4.35944	1.30396e-05	0.00273809	DOWN
lnc-PRCP-1	28.6233	7.04166	1.61721	4.35421	1.33549e-05	0.00275908	UP
lnc-BMS1-5	23.0792	7.17926	1.65201	4.34577	1.3879e-05	0.00277809	UP
lnc-ARL5C-3	14.2408	-7.48328	1.72198	-4.34574	1.38807e-05	0.00277809	DOWN
lnc-EEF1AKMT1-3	154.056	3.78498	0.873075	4.33523	1.4561e-05	0.00282594	UP
lnc-TENM3-3	22.4031	7.40407	1.70732	4.33665	1.44671e-05	0.00282594	UP
lnc-YWHAZ-4	92.1951	5.07461	1.18145	4.29524	1.74501e-05	0.0033361	UP
lnc-KATNAL2-1	703.376	4.58368	1.07893	4.24837	2.1533e-05	0.00405612	UP
lnc-RRAS-4	40.7759	-6.51222	1.53594	-4.23989	2.23629e-05	0.0041514	DOWN
lnc-SUGCT-5	21.7222	8.29292	1.95833	4.23469	2.28863e-05	0.00418787	UP
lnc-ADIPOQ-4	32.8094	-8.89314	2.10763	-4.2195	2.44845e-05	0.00435586	DOWN
lnc-PAIP2-5	36.3272	8.31458	1.97047	4.2196	2.44738e-05	0.00435586	UP
lnc-RPL9-2	893.433	-1.99677	0.47388	-4.21365	2.51272e-05	0.00440897	DOWN
lnc-ZNF432-2	91.7943	2.86761	0.681342	4.20876	2.56773e-05	0.0044446	UP
lnc-TEFM-2	28.5139	7.32151	1.75725	4.16647	3.09356e-05	0.00528338	UP
ZFX-AS1	52.5822	7.86187	1.89108	4.15734	3.21979e-05	0.0053103	UP
lnc-LAMA5-4	112.71	-2.70802	0.650989	-4.15986	3.18443e-05	0.0053103	DOWN
lnc-TMEM155-1	39.6109	-8.82567	2.12491	-4.15344	3.27515e-05	0.0053103	DOWN
lnc-ZNF273-4	42.3743	8.16338	1.96434	4.1558	3.24155e-05	0.0053103	UP
lnc-FAM83C-2	21.8832	-7.60654	1.84392	-4.12521	3.70399e-05	0.00593055	DOWN
lnc-AUNIP-3	98.6676	7.80412	1.90696	4.09244	4.26865e-05	0.0067143	UP
lnc-OBSL1-7	59.2154	4.21006	1.02941	4.08979	4.31763e-05	0.0067143	UP
lnc-PPIA-1	31.5431	8.60911	2.10594	4.08802	4.35074e-05	0.0067143	UP
lnc-ARHGAP44-2	26.5911	6.56908	1.60993	4.08035	4.49672e-05	0.00685697	UP
RC3H1-IT1	35.3789	6.2594	1.54421	4.05346	5.04665e-05	0.00751657	UP
lnc-SMIM32-4	33.7992	8.66088	2.13546	4.05575	4.99727e-05	0.00751657	UP
lnc-C17orf58-8	42.4538	4.88325	1.2076	4.04376	5.25998e-05	0.00774426	UP
lnc-ZSCAN29-1	20.7165	-7.3401	1.81929	-4.0346	5.46959e-05	0.00796136	DOWN
LINC00692	172.962	5.17775	1.28529	4.02846	5.61425e-05	0.0080801	UP
lnc-IGLL1-1	115.642	3.52926	0.87687	4.02484	5.70144e-05	0.00811441	UP
lnc-FBN1-3	72.2248	3.80936	0.950386	4.00822	6.11784e-05	0.00861136	UP
LINC02254	21.0026	7.60018	1.89949	4.00117	6.30299e-05	0.00877554	UP
lnc-FAM84B-84	61.98	7.37799	1.84549	3.99784	6.39229e-05	0.00880418	UP
lnc-HORMAD1-1	213.313	4.80402	1.20759	3.9782	6.94389e-05	0.00946216	UP
lnc-HSPB11-1	56.6753	4.69755	1.18652	3.9591	7.52322e-05	0.010038	UP
lnc-DNAL4-3	13.3484	7.55115	1.90612	3.96152	7.44729e-05	0.010038	UP
lnc-SON-2	22.1176	7.18291	1.81559	3.95624	7.61385e-05	0.0100542	UP
NUTM2B-AS1	332.369	3.28471	0.83142	3.95072	7.79155e-05	0.0101839	UP
lnc-PXDNL-1	12.6839	-6.96993	1.7712	-3.93514	8.31472e-05	0.0106123	DOWN
lnc-STK3-2	37.2352	6.44278	1.63856	3.93197	8.42533e-05	0.0106123	UP
lnc-BSDC1-2	15.8086	-8.20209	2.08763	-3.9289	8.53358e-05	0.0106123	DOWN
lnc-SYT2-3	811.576	1.79182	0.455976	3.92964	8.50747e-05	0.0106123	UP
LINC01480	157.443	3.14139	0.797784	3.93764	8.22873e-05	0.0106123	UP
lnc-CPS1-5	180.522	2.34484	0.59737	3.92528	8.66291e-05	0.0106695	UP
LINC00558	106.943	2.77238	0.706706	3.92296	8.74681e-05	0.0106703	UP
LINC01963	17.9579	8.19826	2.09934	3.90516	9.41629e-05	0.0113786	UP
lnc-GALNT1-2	35.255	8.81558	2.26055	3.89975	9.62922e-05	0.0115272	UP
lnc-PDZD7-3	83.864	3.07915	0.793127	3.88229	0.000103477	0.012035	UP
lnc-CMBL-1	47.6101	4.47556	1.15338	3.88038	0.000104293	0.012035	UP
lnc-SDCBP2-4	14.479	-4.15173	1.0699	-3.88048	0.000104252	0.012035	DOWN
lnc-PPP1R42-2	144.394	3.93972	1.01421	3.88453	0.000102526	0.012035	UP
lnc-ASPHD1-1	38.0666	7.09249	1.83917	3.85636	0.000115088	0.0128275	UP
LINC00641	45.3055	5.48217	1.42165	3.85619	0.000115166	0.0128275	UP
lnc-GTF2F2-4	27.2692	7.50877	1.94544	3.85968	0.000113536	0.0128275	UP
lnc-SNX14-3	66.3501	4.77313	1.23769	3.85648	0.000115032	0.0128275	UP
lnc-TSHR-9	16.8411	7.4669	1.93962	3.84967	0.000118279	0.0130607	UP
lnc-NFE2L2-5	53.095	3.08017	0.800889	3.84594	0.000120092	0.0131475	UP
lnc-HERC6-1	432.113	3.39905	0.887058	3.83183	0.000127196	0.0138072	UP
lnc-CTNNA2-3	27.2751	6.00588	1.57043	3.82434	0.000131121	0.0141137	UP
lnc-SELENBP1-3	50.6626	7.90324	2.07413	3.81038	0.000138753	0.0148107	UP
lnc-OR4F21-4	339.284	3.26722	0.857981	3.80804	0.000140075	0.0148283	UP
lnc-VRK3-1	166.97	1.85768	0.48856	3.80235	0.000143331	0.0150485	UP
lnc-SEC63-5	35.5259	4.11346	1.08322	3.79744	0.0001462	0.015225	UP
lnc-UXS1-3	284.343	-1.98174	0.522654	-3.79169	0.000149627	0.0154562	DOWN
lnc-TIMM8B-2	23.0618	7.83847	2.07128	3.78436	0.000154104	0.0157914	UP
lnc-RFC3-3	35.0164	7.90964	2.09448	3.77642	0.000159101	0.016174	UP
LINC01494	306.529	1.9666	0.522264	3.76552	0.000166203	0.016763	UP
lnc-ZNF99-2	22.9754	7.35495	1.95883	3.75476	0.00017351	0.0172286	UP
lnc-FAM229A-2	130.369	-2.38911	0.63612	-3.75576	0.000172819	0.0172286	DOWN
lnc-MSR1-2	333.161	1.8195	0.485394	3.74851	0.00017789	0.0175276	UP
lnc-LASP1-3	18.8038	7.92369	2.11839	3.74042	0.00018371	0.0179629	UP
lnc-TERF1-1	13.9393	7.48741	2.00896	3.72702	0.00019376	0.0186915	UP
lnc-RHD-12	41.4211	6.7677	1.81605	3.7266	0.00019408	0.0186915	UP
lnc-CEP120-4	48.3512	6.3163	1.7019	3.71132	0.000206179	0.0197085	UP
lnc-CCL1-1	44.1723	8.70411	2.34889	3.70564	0.000210861	0.0200068	UP
lnc-COMMD6-2	363.829	1.76202	0.476133	3.70069	0.000215011	0.0202505	UP
lnc-CENPA-2	83.8925	2.77135	0.749511	3.69754	0.0002177	0.0203542	UP
lnc-AGAP4-2	150.804	3.08507	0.834805	3.69556	0.000219406	0.020365	UP
LINC00601	37.1106	6.86761	1.85937	3.69353	0.000221165	0.0203806	UP
lnc-SCAPER-1	110.213	-2.68329	0.727022	-3.69079	0.000223556	0.0204538	DOWN
lnc-PUM3-4	14.366	7.84218	2.1276	3.68594	0.000227864	0.0205543	UP
lnc-FEM1B-4	27.8281	4.34611	1.17905	3.6861	0.000227713	0.0205543	UP
lnc-ERP27-1	9.89782	7.07929	1.92708	3.67358	0.000239176	0.0214238	UP
lnc-RASA3-7	321.207	2.88883	0.788058	3.66576	0.000246605	0.0219359	UP
lnc-SFTPD-8	5495.2	3.13705	0.858512	3.65406	0.00025813	0.0228027	UP
SNHG5	403.471	2.86693	0.786355	3.64585	0.000266513	0.0229111	UP
lnc-ADAT1-1	19.9099	7.66538	2.10081	3.64878	0.000263488	0.0229111	UP
lnc-PPP1R3B-4	8.58571	6.94359	1.90215	3.6504	0.000261836	0.0229111	UP
lnc-GAPVD1-3	45.0225	7.09821	1.94675	3.64619	0.000266158	0.0229111	UP
MIR34AHG	29.1667	7.93519	2.19125	3.6213	0.000293124	0.0250308	UP
lnc-EIF2S3B-7	33.4602	7.90761	2.18501	3.61903	0.000295707	0.0250842	UP
lnc-CIB1-2	25.1306	8.00731	2.21612	3.61322	0.000302419	0.0253182	UP
lnc-BRD1-3	45.552	-5.98183	1.65544	-3.61344	0.000302164	0.0253182	DOWN
lnc-TARDBP-5	26.5964	4.76103	1.3195	3.6082	0.000308324	0.0256449	UP
lnc-ACTBL2-1	28.2615	7.53458	2.09141	3.60263	0.000315014	0.0260324	UP
lnc-TMEM206-5	22.0922	6.56423	1.82559	3.59568	0.000323547	0.0265493	UP
lnc-FAM161A-1	20.0931	7.37193	2.05214	3.59232	0.000327743	0.0265493	UP
lnc-ADIRF-1	24.2216	8.54031	2.37667	3.59339	0.000326407	0.0265493	UP
NPTN-IT1	29.2891	5.22507	1.45509	3.59088	0.00032956	0.0265493	UP
lnc-DHX38-19	16.6331	6.94173	1.93433	3.58869	0.000332339	0.0266058	UP
LINC02583	153.435	3.92195	1.09453	3.58325	0.000339352	0.0268318	UP
LINC02565	23.8079	4.94177	1.37878	3.58416	0.000338161	0.0268318	UP
lnc-PSMA8-4	15.7535	7.89227	2.20647	3.57688	0.000347719	0.027207	UP
lnc-IRS1-8	20.0647	8.17503	2.28582	3.57641	0.000348345	0.027207	UP
lnc-CCDC173-5	119.676	2.33661	0.654182	3.5718	0.000354532	0.0275224	UP
lnc-GLB1L2-4	56.0503	-4.06108	1.13881	-3.56606	0.000362387	0.0277953	DOWN
lnc-SP9-8	14.5185	7.28638	2.04249	3.5674	0.000360535	0.0277953	UP
lnc-PAIP2-6	22.9431	6.19145	1.73788	3.56265	0.000367127	0.0279912	UP
lnc-ZNF217-5	451.792	2.43114	0.684025	3.55417	0.000379177	0.0284028	UP
lnc-BTLA-4	30.4656	8.7203	2.45293	3.55506	0.000377891	0.0284028	UP
lnc-SPATA16-4	74.8162	3.29169	0.925675	3.55599	0.000376552	0.0284028	UP
lnc-CHRNA10-1	590.34	-1.76671	0.497561	-3.55074	0.00038415	0.028608	DOWN
lnc-VTCN1-2	30.6148	6.95506	1.9603	3.54796	0.000388231	0.0286608	UP
lnc-PDE7B-8	64.1697	4.16198	1.17331	3.54721	0.000389334	0.0286608	UP
FAM53B-AS1	225.612	3.21865	0.909818	3.53769	0.000403647	0.0295447	UP
lnc-SCO2-1	11.4893	-5.69289	1.61129	-3.53314	0.00041066	0.0297183	DOWN
lnc-PAIP2-2	23.8642	7.47994	2.11654	3.53404	0.000409259	0.0297183	UP
lnc-YIF1A-1	483.728	-2.01698	0.571368	-3.53008	0.000415434	0.0297329	DOWN
lnc-PDAP1-1	276.244	-1.62432	0.460219	-3.52946	0.000416408	0.0297329	DOWN
lnc-SRPK2-8	25.3747	8.22271	2.33192	3.52616	0.000421631	0.0297329	UP
lnc-LUC7L2-1	15.8338	7.95041	2.25353	3.52799	0.000418733	0.0297329	UP
lnc-PDS5B-2	22.7907	7.83591	2.22255	3.52564	0.000422468	0.0297329	UP
lnc-TMC7-2	48.645	3.18956	0.905818	3.5212	0.000429604	0.0300699	UP
lnc-PROSER2-2	65.3517	-2.72912	0.776772	-3.51342	0.000442385	0.0307962	DOWN
lnc-ZNF132-1	12.7191	7.46282	2.13788	3.49076	0.000481646	0.0333461	UP
lnc-FBXW7-5	21.9963	7.59851	2.17764	3.48934	0.000484219	0.0333461	UP
lnc-ZNF670-ZNF695-2	423.131	1.72501	0.496259	3.47603	0.000508887	0.0343214	UP
lnc-FAM186B-3	876.693	-1.62129	0.466433	-3.47592	0.0005091	0.0343214	DOWN
lnc-EXOC5-5	21.243	7.96583	2.28974	3.47892	0.000503436	0.0343214	UP
lnc-CCDC158-1	29.4036	7.64089	2.19743	3.47719	0.000506706	0.0343214	UP
lnc-PDCD7-1	71.5648	4.72885	1.36333	3.46861	0.000523155	0.0347864	UP
lnc-SLC40A1-1	8.48638	6.56953	1.8959	3.46512	0.000529987	0.0347864	UP
lnc-PGM5-1	23.3924	5.30781	1.53194	3.46477	0.000530677	0.0347864	UP
lnc-CTAGE1-3	27.8138	7.96725	2.2981	3.46688	0.000526541	0.0347864	UP
lnc-GNG5-6	25.9418	7.59429	2.19237	3.46396	0.000532293	0.0347864	UP
lnc-ADAM21-5	28.1331	7.57161	2.18576	3.46407	0.000532068	0.0347864	UP
lnc-LBP-4	27.7263	-7.35002	2.12386	-3.46069	0.000538797	0.0350328	DOWN
lnc-FAM122C-1	11.1675	7.45227	2.15582	3.45681	0.000546602	0.0353131	UP
lnc-AMIGO2-9	84.5911	4.20774	1.21758	3.45582	0.000548622	0.0353131	UP
lnc-FH-1	29.3472	8.00462	2.31735	3.45421	0.000551901	0.0353465	UP
lnc-NCOA3-4	28.3296	3.91939	1.13584	3.45067	0.000559195	0.0356355	UP
lnc-FBN2-6	16.2187	4.76626	1.38348	3.44512	0.000570815	0.0361959	UP
lnc-IL1RN-1	48.015	3.16014	0.917804	3.44315	0.00057498	0.0362804	UP
lnc-CCDC152-1	2235.02	2.23708	0.651145	3.4356	0.00059124	0.0370063	UP
lnc-SETSIP-2	35.9097	5.57403	1.62265	3.43513	0.000592263	0.0370063	UP
lnc-C1GALT1-1	13.7686	7.62316	2.23232	3.4149	0.000638051	0.0394821	UP
lnc-ATG2A-2	363.701	-2.30175	0.673897	-3.41559	0.000636441	0.0394821	DOWN
KCNQ1OT1	149.708	2.74263	0.804051	3.41101	0.000647216	0.039666	UP
lnc-HECTD4-2	82.2428	-1.90232	0.557669	-3.41121	0.00064676	0.039666	DOWN
lnc-TMEM70-1	15.9832	7.57339	2.22261	3.40743	0.000655783	0.0399996	UP
lnc-VN1R2-5	187.742	2.89856	0.852051	3.40186	0.000669282	0.0406295	UP
lnc-CYB561A3-1	137.47	-2.20908	0.650289	-3.39708	0.000681101	0.041152	DOWN
LINC00847	30.5766	5.48055	1.61542	3.39265	0.000692207	0.0416266	UP
lnc-SPACA3-3	26.6531	7.74284	2.28976	3.38151	0.000720879	0.0428937	UP
lnc-HSD17B7-1	40.9796	7.63026	2.25771	3.37965	0.000725789	0.0428937	UP
lnc-GTF2E2-2	15.9131	6.49628	1.92237	3.37931	0.000726671	0.0428937	UP
lnc-UFSP1-2	28.2318	6.65653	1.96927	3.3802	0.000724335	0.0428937	UP
lnc-IARS-1	409.043	-1.43756	0.426435	-3.37112	0.000748643	0.0439879	DOWN
ANO1-AS1	29.4286	-7.65561	2.27278	-3.36839	0.000756092	0.0441447	DOWN
lnc-YME1L1-1	216.066	-1.87507	0.556795	-3.36762	0.000758204	0.0441447	DOWN
lnc-RAD23B-2	38.3269	3.08374	0.918377	3.35782	0.000785603	0.045533	UP
lnc-RAPSN-1	108.13	-1.89278	0.56455	-3.35273	0.000800196	0.0461699	DOWN
lnc-SLC45A3-3	12.9831	7.45612	2.22753	3.34725	0.000816161	0.0468799	UP
lnc-PRM1-5	52.2996	-3.35353	1.0043	-3.33917	0.000840278	0.0480497	DOWN
lnc-TMC8-4	30.1811	6.00071	1.79808	3.33728	0.000846016	0.0481628	UP
ADAMTSL4-AS1	20.6936	6.29051	1.88743	3.33285	0.000859626	0.048721	UP
lnc-WDR33-2	66.8117	-2.16987	0.651337	-3.33141	0.000864083	0.0487579	DOWN
lnc-TTC6-1	11.2766	-7.04322	2.11502	-3.33009	0.000868174	0.0487739	DOWN
lnc-AACS-5	17.9577	7.85679	2.36355	3.32415	0.000886889	0.0489651	UP
lnc-POLRMT-7	868.536	-2.01143	0.605532	-3.32176	0.000894515	0.0489651	DOWN
lnc-MPC1-2	175.42	1.79362	0.539123	3.32692	0.000878123	0.0489651	UP
lnc-PDE7A-4	47.4491	4.26318	1.28326	3.32214	0.000893286	0.0489651	UP
lnc-RBM12B-10	14.9418	7.60942	2.28808	3.32568	0.000882024	0.0489651	UP
lnc-FAM174B-9	60.7252	5.07506	1.5276	3.32225	0.000892951	0.0489651	UP
lnc-DZANK1-3	17.0119	7.07458	2.13156	3.31897	0.000903515	0.0492473	UP
lnc-MZT2B-4	24.0686	4.09687	1.23483	3.31776	0.000907413	0.0492502	UP
lnc-IFT22-1	149.623	3.95433	1.19253	3.31593	0.000913392	0.0493656	UP
lnc-PLD6-1	13.7984	5.84266	1.76262	3.31475	0.000917249	0.0493657	UP
lnc-ZNF681-6	51.1339	6.6546	2.00989	3.31093	0.000929867	0.0498354	UP
