# Supplementary material for: Long-Term Storage Does Not Affect the Expression Profiles of mRNA and Long Non-Coding RNA in Vitrified-Warmed Human Embryos
Source: Front Genet. 2022 Feb 1;12:751467. doi: 10.3389/fgene.2021.751467 (PMC8844023; doi:10.3389/fgene.2021.751467)
Supplement: Supplementary file 1 [file DataSheet1.zip › Supplementary Tables/Supplementary Table 9.xlsx]

## Sheet: Table S9
Table S9. List of DElncRNAs between the fresh group and the 3-year group.
ID	baseMean	log2FoldChange	lfcSE	stat	pvalue	padj	change
lnc-GRM5-1	55.2257	21.6913	2.3011	9.42651	4.23978e-21	5.06865e-17	UP
lnc-GOLGA6L6-5	21.0216	20.3243	2.72784	7.45071	9.28361e-14	5.54928e-10	UP
lnc-DOCK4-2	16.9903	19.7154	3.01171	6.54623	5.90077e-11	1.77854e-07	UP
lnc-SOX11-1	20.9463	19.7954	3.02452	6.54497	5.95077e-11	1.77854e-07	UP
lnc-PALLD-1	16.5187	19.9904	3.0868	6.4761	9.41215e-11	1.8895e-07	UP
lnc-SLC25A18-1	15.8068	19.7374	3.04826	6.47497	9.48304e-11	1.8895e-07	UP
lnc-NDUFAF5-4	14.7693	19.5414	3.06611	6.37335	1.84941e-10	3.15854e-07	UP
lnc-IBTK-3	13.6217	19.4936	3.08948	6.30968	2.79613e-10	4.17846e-07	UP
lnc-SP140-3	14.2832	19.2777	3.09977	6.21909	5.00048e-10	6.6423e-07	UP
lnc-HPRT1-8	10.9742	19.7138	3.22878	6.10565	1.02384e-09	1.224e-06	UP
lnc-CRCP-1	95.427	9.66133	1.60709	6.01168	1.83608e-09	1.99548e-06	UP
lnc-CRIPT-1	164.572	4.32216	0.733031	5.89629	3.71768e-09	3.70373e-06	UP
lnc-MSTN-2	105.489	3.30032	0.576328	5.72646	1.02547e-08	9.43039e-06	UP
lnc-YWHAZ-1	43.1927	21.648	3.84032	5.63705	1.72993e-08	1.47723e-05	UP
lnc-AUNIP-3	98.6676	10.4581	1.90388	5.49304	3.95078e-08	3.14877e-05	UP
lnc-FAM84B-84	61.98	9.74418	1.84138	5.29179	1.21122e-07	9.05012e-05	UP
lnc-YWHAZ-4	92.1951	6.15847	1.17993	5.21935	1.79549e-07	0.000126265	UP
MACROD2-IT1	38.4582	8.3325	1.61467	5.16049	2.4631e-07	0.000163591	UP
lnc-ITSN2-3	54.8638	9.28415	1.82058	5.09954	3.40473e-07	0.000214229	UP
lnc-A1BG-1	83.7965	4.84059	0.95493	5.06905	3.99811e-07	0.000227607	UP
lnc-HMGA2-4	39.7242	8.2676	1.62939	5.07404	3.89448e-07	0.000227607	UP
lnc-CMBL-1	47.6101	5.78118	1.14965	5.02863	4.93986e-07	0.000268437	UP
lnc-FBXO31-11	62.2742	6.01384	1.21001	4.97007	6.69291e-07	0.000347886	UP
lnc-CEP120-4	48.3512	8.3651	1.69737	4.92828	8.29586e-07	0.000413238	UP
lnc-KIF16B-41	48.1024	7.04617	1.44123	4.889	1.01347e-06	0.000484641	UP
lnc-KATNAL2-1	703.376	5.26521	1.07879	4.88067	1.05729e-06	0.000486148	UP
LINC01854	19.8357	7.67311	1.58058	4.85462	1.2062e-06	0.000515004	UP
lnc-SPACA5B-3	29.0344	7.03476	1.44753	4.85985	1.17475e-06	0.000515004	UP
LINC00601	37.1106	8.95471	1.85381	4.83043	1.36237e-06	0.000542906	UP
lnc-RGS8-1	80.5556	9.04173	1.87057	4.83368	1.3403e-06	0.000542906	UP
lnc-OR2B6-1	21.7616	-8.06438	1.67496	-4.81469	1.47432e-06	0.000568564	DOWN
lnc-CDK12-1	80.1931	7.13841	1.48968	4.79191	1.65202e-06	0.000610628	UP
lnc-HORMAD1-1	213.313	5.77903	1.20701	4.78788	1.68555e-06	0.000610628	UP
lnc-BMS1-5	23.0792	7.88159	1.64923	4.77896	1.76203e-06	0.000619559	UP
lnc-GAPVD1-3	45.0225	9.24464	1.94218	4.75994	1.93651e-06	0.000661456	UP
lnc-TEFM-2	28.5139	8.28121	1.75437	4.72034	2.35452e-06	0.000745037	UP
lnc-ZNF92-3	129.203	4.31521	0.914401	4.71916	2.36816e-06	0.000745037	UP
lnc-PEMT-3	34.6198	6.81266	1.44052	4.72932	2.25276e-06	0.000745037	UP
lnc-NID2-4	58.6263	7.70278	1.65907	4.64283	3.43661e-06	0.00105345	UP
lnc-GPR137C-1	58.9244	8.67328	1.89081	4.58709	4.49477e-06	0.00134338	UP
LINC01487	129.205	6.28191	1.37399	4.57203	4.83017e-06	0.00140841	UP
lnc-KIFC2-2	72.758	8.2108	1.8032	4.55346	5.27704e-06	0.00150207	UP
lnc-FEM1B-4	27.8281	5.33806	1.17444	4.54519	5.48864e-06	0.00152597	UP
lnc-WRNIP1-3	27.9116	7.87453	1.73973	4.52628	6.00305e-06	0.00163106	UP
LINC02266	24.4067	-5.64931	1.26628	-4.46133	8.14521e-06	0.00216391	DOWN
lnc-TMEM206-5	22.0922	8.08123	1.81955	4.44134	8.94015e-06	0.00229389	UP
lnc-SALL3-1	50.5016	8.50947	1.91678	4.43947	9.01823e-06	0.00229389	UP
lnc-EEF1AKMT1-3	154.056	3.86498	0.872887	4.42781	9.5193e-06	0.00233733	UP
lnc-ZNF273-4	42.3743	8.69065	1.96335	4.42644	9.58003e-06	0.00233733	UP
lnc-VTCN1-2	30.6148	8.57796	1.95586	4.38577	1.15579e-05	0.00276349	UP
lnc-NCOA3-9	71.5004	4.76065	1.08692	4.37994	1.18713e-05	0.00278277	UP
lnc-SC5D-1	96.716	-3.53128	0.810817	-4.35521	1.32942e-05	0.00294319	DOWN
lnc-SNAPC1-1	86.711	9.2551	2.12426	4.35687	1.31937e-05	0.00294319	UP
lnc-EIF2AK4-6	49.0914	8.39203	1.92547	4.35842	1.31003e-05	0.00294319	UP
lnc-ALX1-2	209.877	2.41373	0.563539	4.28316	1.84255e-05	0.00400503	UP
lnc-PARPBP-4	39.016	7.60229	1.78545	4.2579	2.06354e-05	0.0044053	UP
lnc-HOMER1-7	100.832	7.31706	1.72306	4.24654	2.17095e-05	0.00455328	UP
lnc-SMIM10-2	31.3643	8.91302	2.11247	4.21923	2.45135e-05	0.00505275	UP
lnc-PRCP-1	28.6233	6.78792	1.61757	4.19636	2.71242e-05	0.00549611	UP
lnc-SNX14-3	66.3501	5.15258	1.23692	4.16565	3.10471e-05	0.00618614	UP
lnc-PAGE5-1	43.7866	-5.88576	1.41801	-4.15073	3.31419e-05	0.00639051	DOWN
lnc-GTF2F2-4	27.2692	8.07081	1.94381	4.15206	3.29489e-05	0.00639051	UP
lnc-PAIP2-5	36.3272	8.14028	1.97056	4.13094	3.61284e-05	0.00685579	UP
LINC00692	172.962	5.28027	1.28517	4.10862	3.98024e-05	0.00743497	UP
lnc-ASPHD1-1	38.0666	7.5361	1.83815	4.09982	4.13468e-05	0.00760463	UP
ZFX-AS1	52.5822	7.73101	1.8911	4.0881	4.34919e-05	0.00787796	UP
lnc-TIAF1-1	14.2231	-7.60674	1.87391	-4.05928	4.92237e-05	0.00865396	DOWN
lnc-BET1-4	28.007	7.47752	1.84069	4.06234	4.85822e-05	0.00865396	UP
LINC00641	45.3055	5.74202	1.42092	4.04107	5.32086e-05	0.00913925	UP
lnc-IRS1-6	32.9313	8.77394	2.17191	4.03973	5.3513e-05	0.00913925	UP
lnc-SETBP1-8	29.2755	8.89509	2.2069	4.03058	5.56404e-05	0.00923862	UP
lnc-EMCN-4	70.103	-7.32249	1.81607	-4.03206	5.52903e-05	0.00923862	DOWN
TNKS2-AS1	31.4204	6.27288	1.56228	4.01522	5.93914e-05	0.00970926	UP
lnc-RFC3-3	35.0164	8.39973	2.09343	4.01242	6.00991e-05	0.00970926	UP
lnc-FBN1-3	72.2248	3.8014	0.950183	4.0007	6.31547e-05	0.0100669	UP
lnc-RBMX-1	25.4347	7.25058	1.81635	3.99185	6.55599e-05	0.0102821	UP
lnc-STK3-2	37.2352	6.52537	1.63815	3.98337	6.79455e-05	0.0102821	UP
lnc-HNRNPU-7	39.0885	7.18999	1.80388	3.98586	6.72366e-05	0.0102821	UP
lnc-TEX9-6	43.6746	-5.97454	1.4987	-3.98648	6.70609e-05	0.0102821	DOWN
lnc-C17orf58-8	42.4538	4.79669	1.20752	3.97234	7.11706e-05	0.0106356	UP
lnc-GCNT1-1	57.2269	7.49196	1.89072	3.9625	7.41696e-05	0.0107324	UP
lnc-ZNF99-2	22.9754	7.75443	1.95739	3.96162	7.4443e-05	0.0107324	UP
lnc-NCKAP1-3	16.7625	7.67287	1.93915	3.95683	7.59508e-05	0.0107324	UP
lnc-KIAA0825-2	31.9919	3.94002	0.996032	3.95571	7.6307e-05	0.0107324	UP
lnc-IL12A-4	57.1879	-4.93102	1.24558	-3.95881	7.53242e-05	0.0107324	DOWN
lnc-HSD17B7-1	40.9796	8.90348	2.25558	3.94731	7.90334e-05	0.0109866	UP
lnc-SCAPER-1	110.213	-2.86683	0.72739	-3.94126	8.10553e-05	0.0111381	DOWN
lnc-LSMEM1-2	37.0628	-5.85879	1.49135	-3.92852	8.54714e-05	0.0112287	DOWN
lnc-FAM72A-3	148.355	-2.52828	0.642956	-3.93227	8.41467e-05	0.0112287	DOWN
lnc-MTRNR2L4-2	16.4681	8.06193	2.05202	3.92877	8.53804e-05	0.0112287	UP
lnc-XPC-7	126.353	-2.07253	0.527505	-3.92894	8.53215e-05	0.0112287	DOWN
lnc-KLHL25-14	121.623	3.54126	0.902695	3.92298	8.74594e-05	0.011365	UP
lnc-DHRS7C-1	55.5868	6.15343	1.57017	3.91896	8.89308e-05	0.0114319	UP
lnc-C12orf73-1	164.423	-3.4374	0.878815	-3.91141	9.1759e-05	0.0115471	DOWN
lnc-UFL1-2	35.9565	7.69268	1.96554	3.91378	9.08639e-05	0.0115471	UP
lnc-ACTBL2-1	28.2615	8.13886	2.08985	3.89448	9.84115e-05	0.0122553	UP
lnc-SPATA16-4	74.8162	3.58571	0.924906	3.87684	0.000105823	0.0130064	UP
lnc-GTF2E2-2	15.9131	7.43141	1.91778	3.87501	0.000106619	0.0130064	UP
lnc-MRPL14-3	36.1174	6.75604	1.74575	3.86999	0.000108841	0.0131434	UP
lnc-XRCC2-12	329.824	3.17006	0.822561	3.85389	0.000116258	0.0138986	UP
lnc-ZNF746-3	60.0307	3.94601	1.02944	3.83315	0.000126513	0.0149749	UP
LINC02565	23.8079	5.2645	1.37708	3.82293	0.000131875	0.0154565	UP
LINC02254	21.0026	7.25748	1.90019	3.81934	0.000133809	0.0155309	UP
lnc-LRBA-1	38.4188	7.49869	1.96506	3.81601	0.000135629	0.0155908	UP
lnc-RPLP0-1	30.0827	4.71444	1.23683	3.8117	0.000138016	0.0157141	UP
lnc-EIF2S3B-7	33.4602	8.28763	2.18415	3.79444	0.000147977	0.0166893	UP
lnc-SMYD1-2	216.705	3.65039	0.963742	3.78773	0.000152032	0.0169863	UP
lnc-TSTD3-2	156.656	1.84385	0.487594	3.78152	0.000155873	0.0172543	UP
lnc-SFTPD-8	5495.2	3.24414	0.858506	3.77882	0.000157572	0.0172823	UP
lnc-IDNK-1	250.606	-1.59299	0.423122	-3.76486	0.000166644	0.0181111	DOWN
lnc-HERC6-1	432.113	3.32383	0.887043	3.74709	0.0001789	0.018927	UP
lnc-OR4F21-4	339.284	3.2161	0.857951	3.74859	0.000177834	0.018927	UP
lnc-DHX38-19	16.6331	7.24671	1.93269	3.74954	0.000177156	0.018927	UP
lnc-MSR1-2	333.161	1.81214	0.485301	3.73405	0.000188427	0.01976	UP
LINC01448	28.7805	8.72933	2.34246	3.72657	0.000194104	0.0201783	UP
LINC01891	36.0567	5.96486	1.60353	3.71984	0.000199352	0.0203697	UP
lnc-IL36B-2	20.2523	-6.11374	1.64274	-3.72168	0.0001979	0.0203697	DOWN
lnc-CCDC158-1	29.4036	8.16043	2.19618	3.71574	0.000202614	0.0205275	UP
lnc-ADAM21-5	28.1331	8.10039	2.18442	3.70826	0.000208691	0.0209656	UP
lnc-CD2BP2-1	14.5578	-6.50379	1.75704	-3.70156	0.000214282	0.0213479	DOWN
lnc-FBN1-2	154.081	2.92415	0.790568	3.69879	0.000216631	0.0214035	UP
lnc-LURAP1L-6	24.5807	8.16257	2.21045	3.69271	0.000221878	0.0217422	UP
lnc-CTNNA2-3	27.2751	5.79317	1.57071	3.68824	0.000225809	0.0219475	UP
lnc-PDZD7-3	83.864	2.91662	0.793214	3.67696	0.000236032	0.0225902	UP
lnc-PAIP2B-1	68.9526	3.52825	0.959605	3.67678	0.0002362	0.0225902	UP
LINC02384	446.9	2.88088	0.784926	3.67025	0.000242309	0.0226312	UP
lnc-MTCP1-3	68.1809	2.22616	0.605892	3.67418	0.000238614	0.0226312	UP
lnc-GSG1L-6	28.6904	-4.78066	1.30247	-3.67045	0.000242128	0.0226312	DOWN
LINC01467	789.224	3.25219	0.886929	3.6668	0.000245608	0.0227615	UP
lnc-PAIP2-2	23.8642	7.75251	2.11558	3.66449	0.00024783	0.0227908	UP
lnc-RASL10A-1	10.1173	6.96747	1.90551	3.65648	0.000255698	0.0231969	UP
LINC00970	22.0707	8.22104	2.24861	3.65605	0.000256127	0.0231969	UP
lnc-SELENBP1-3	50.6626	7.56885	2.07439	3.64871	0.00026356	0.0236907	UP
lnc-CFAP36-3	83.4299	3.22022	0.88375	3.64382	0.000268625	0.0238175	UP
lnc-RBP1-1	114.909	3.3945	0.93166	3.6435	0.000268955	0.0238175	UP
LINC01494	306.529	1.89654	0.522223	3.63167	0.000281595	0.0247534	UP
lnc-SMPDL3A-2	57.4926	4.87199	1.34388	3.62532	0.000288608	0.0251847	UP
lnc-PRRT3-3	69.3883	3.46623	0.957083	3.62167	0.000292712	0.0253578	UP
lnc-TRDMT1-5	164.682	5.55122	1.53506	3.61628	0.000298863	0.0257044	UP
GRK5-IT1	24.7635	5.14419	1.42453	3.61115	0.000304845	0.025847	UP
lnc-UFSP1-2	28.2318	7.10985	1.96797	3.61278	0.000302933	0.025847	UP
MIR34AHG	29.1667	7.89117	2.19111	3.60145	0.00031645	0.026642	UP
lnc-FAM161A-1	20.0931	7.37789	2.05176	3.59588	0.000323301	0.0268471	UP
lnc-GNG5-6	25.9418	7.87818	2.19149	3.59489	0.000324525	0.0268471	UP
lnc-RHD-12	41.4211	6.52764	1.81625	3.59401	0.000325624	0.0268471	UP
LINC02583	153.435	3.92638	1.09443	3.58759	0.000333747	0.0273284	UP
lnc-TYW1-7	446.001	1.52643	0.426244	3.58111	0.000342143	0.0278253	UP
LINC02160	17.7621	7.49546	2.09411	3.57931	0.000344498	0.0278275	UP
lnc-TMEM255B-5	43.0652	5.62134	1.58386	3.54914	0.000386493	0.0310103	UP
lnc-MAK16-2	22.7566	-7.54377	2.12804	-3.54494	0.000392705	0.0311255	DOWN
lnc-SDC3-1	71.7873	-4.86807	1.37336	-3.54465	0.000393136	0.0311255	DOWN
lnc-STRADB-4	9.37748	7.2611	2.05124	3.53986	0.000400346	0.0312517	UP
lnc-HNRNPA2B1-14	1657.65	3.0166	0.852053	3.54039	0.000399534	0.0312517	UP
lnc-DIP2A-7	34.4553	6.93199	1.95908	3.53839	0.000402573	0.0312517	UP
LINC01182	11.9172	-6.27599	1.77522	-3.53534	0.000407256	0.0314112	DOWN
LINC01572	177.339	1.64733	0.466544	3.53093	0.000414107	0.0317349	UP
lnc-SLC35C1-83	12.8616	7.17437	2.03395	3.52731	0.000419797	0.0317638	UP
lnc-CCL1-1	44.1723	8.28992	2.34924	3.52876	0.000417509	0.0317638	UP
lnc-ZBTB10-1	265.647	3.9133	1.11291	3.51629	0.000437625	0.0329045	UP
lnc-FAM149B1-5	188.525	3.06193	0.872016	3.51133	0.000445879	0.0333155	UP
lnc-F3-7	16.2728	7.44258	2.12205	3.50726	0.000452747	0.0336186	UP
DLX2-DT	64.5204	5.71592	1.63059	3.50542	0.00045588	0.0336423	UP
lnc-NIPSNAP1-3	39.8244	4.09188	1.16929	3.49947	0.000466179	0.0341912	UP
lnc-TIMM8B-2	23.0618	7.24661	2.07254	3.49649	0.000471425	0.0343652	UP
lnc-HSPB11-1	56.6753	4.14786	1.18735	3.49339	0.000476929	0.0345557	UP
lnc-TMEM99-1	61.0596	4.93478	1.41666	3.48338	0.00049512	0.0354441	UP
lnc-CASC1-5	10.8248	-5.90443	1.69465	-3.48415	0.000493695	0.0354441	DOWN
lnc-HAO2-2	48.1266	4.39236	1.26501	3.47219	0.000516232	0.0367354	UP
lnc-PDCD7-1	71.5648	4.72694	1.36318	3.46759	0.000525149	0.0371342	UP
lnc-MANEA-3	129.012	4.8173	1.38983	3.46611	0.000528048	0.0371342	UP
lnc-RNF13-3	16.7763	-5.262	1.52258	-3.45598	0.0005483	0.0383227	DOWN
lnc-RPL28-1	120.022	3.36533	0.974194	3.45448	0.00055136	0.0383227	UP
lnc-RALGAPA2-5	10.5784	7.27579	2.10818	3.45121	0.00055808	0.0385656	UP
lnc-CCDC152-1	2235.02	2.2451	0.651134	3.44798	0.000564792	0.0388051	UP
lnc-DZANK1-1	242.373	2.86933	0.833568	3.44223	0.000576944	0.0391099	UP
lnc-ADAP2-4	180.183	3.17429	0.922408	3.44131	0.000578905	0.0391099	UP
lnc-GAREM2-4	23.8575	8.06957	2.34495	3.44125	0.000579043	0.0391099	UP
lnc-TRIML2-1	14.2296	-5.1908	1.50983	-3.43801	0.000585996	0.0393572	DOWN
lnc-TSHR-9	16.8411	6.66638	1.94233	3.43215	0.000598813	0.0399934	UP
FAM53B-AS1	225.612	3.1211	0.909806	3.43051	0.000602442	0.0400122	UP
lnc-ZBTB7C-10	29.7384	8.80413	2.57316	3.42152	0.000622714	0.0411301	UP
lnc-SPACA3-3	26.6531	7.82154	2.28936	3.41648	0.000634361	0.0416692	UP
lnc-CPEB2-1	18.0008	-6.86456	2.01284	-3.41039	0.000648695	0.0418108	DOWN
lnc-ALK-1	155.432	4.21266	1.23476	3.41173	0.00064551	0.0418108	UP
lnc-DENND1A-4	158.623	1.87024	0.548272	3.41116	0.000646864	0.0418108	UP
lnc-APOA5-1	96.5207	-2.58641	0.758561	-3.40963	0.000650506	0.0418108	DOWN
lnc-SELENOP-1	117.817	4.67022	1.37158	3.40499	0.000661669	0.0418532	UP
CKMT2-AS1	1085.49	2.07417	0.608873	3.40657	0.000657855	0.0418532	UP
lnc-CLDN1-1	27.9006	8.4319	2.47567	3.4059	0.000659461	0.0418532	UP
lnc-FBXW7-5	21.9963	7.40656	2.17783	3.40089	0.000671663	0.0422617	UP
lnc-FGD5-2	126.36	2.38625	0.702207	3.39821	0.00067828	0.0423677	UP
lnc-SMIM32-4	33.7992	7.2635	2.13799	3.39734	0.000680435	0.0423677	UP
lnc-ZNF432-2	91.7943	2.31574	0.682274	3.39415	0.000688429	0.0426434	UP
LINC00847	30.5766	5.47576	1.61513	3.39028	0.000698203	0.0428052	UP
lnc-TRIM43B-4	16.2055	7.81508	2.30476	3.39083	0.000696801	0.0428052	UP
SSBP3-AS1	32.763	5.01639	1.4831	3.38237	0.000718645	0.0436112	UP
lnc-PASD1-2	105.469	6.53543	1.93173	3.38319	0.000716488	0.0436112	UP
lnc-FH-1	29.3472	7.83443	2.31744	3.38063	0.000723186	0.0436651	UP
lnc-DGLUCY-8	21.6472	5.84115	1.72854	3.37924	0.000726878	0.0436675	UP
lnc-SLC45A3-4	16.9339	8.00526	2.37438	3.37152	0.000747548	0.0442423	UP
lnc-HAPLN3-2	19.9502	7.88169	2.33726	3.3722	0.000745713	0.0442423	UP
lnc-PTTG1-4	22.7919	5.1218	1.51828	3.37343	0.000742392	0.0442423	UP
lnc-INTS10-1	16.2607	7.64812	2.2699	3.36936	0.000753433	0.0443709	UP
lnc-SULF2-5	149.232	2.8301	0.841603	3.36275	0.000771709	0.0452244	UP
lnc-KCNJ4-1	13.4707	6.97802	2.07623	3.36091	0.000776864	0.0453044	UP
lnc-CELA3A-5	339.449	2.65448	0.791129	3.35531	0.000792773	0.0460078	UP
lnc-CTAGE1-3	27.8138	7.70743	2.29838	3.35342	0.000798203	0.0460991	UP
lnc-AKTIP-1	252.339	2.14603	0.64265	3.33935	0.00083975	0.0481897	UP
lnc-GATM-5	97.0106	-5.02847	1.50623	-3.33845	0.000842464	0.0481897	DOWN
lnc-OTOGL-5	18.9496	4.75491	1.42539	3.33586	0.00085037	0.0484103	UP
lnc-PPIA-1	31.5431	7.02961	2.10922	3.33281	0.000859735	0.0487115	UP
lnc-ADAP2-1	15.6889	7.36451	2.21081	3.33113	0.000864929	0.0487747	UP
lnc-GPR75-ASB3-3	23.7285	-7.46558	2.24405	-3.32683	0.000878388	0.0493011	DOWN
lnc-VWC2L-1	11.7022	5.42735	1.63575	3.31797	0.000906749	0.0499558	UP
lnc-ADAT1-1	19.9099	6.97668	2.10256	3.31819	0.000906031	0.0499558	UP
lnc-GOLPH3L-2	158.156	4.28823	1.29133	3.32078	0.000897654	0.0499558	UP
lnc-ZNF737-3	364.259	1.96924	0.593509	3.31796	0.000906768	0.0499558	UP
